# Supplementary material for: The C-Mannosylome of Human Induced Pluripotent Stem Cells Implies a Role for ADAMTS16 C-Mannosylation in Eye Development
Source: Mol Cell Proteomics. 2021 May 8;20:100092. doi: 10.1016/j.mcpro.2021.100092 (PMC8256286; doi:10.1016/j.mcpro.2021.100092)
Supplement: Supplemental Table S1 [file mmc6.txt]

Protein IDs	Majority protein IDs	Peptide counts (all)	Peptide counts (razor+unique)	Peptide counts (unique)	Protein names	Gene names	Fasta headers	Number of proteins	Peptides	Razor + unique peptides	Unique peptides	Peptides L1-K01-SN03b	Peptides L1-K01-SN06	Peptides L1-K1-SN19A	Peptides L1-K34-20B	Peptides L1-K34-SN03a	Peptides L1-K34-SN06	Peptides L3-K59-21B	Peptides L3-K59-HW01	Peptides L3-K59-SN03b	Peptides L3-K77-21C	Peptides L3-K77-HW01	Peptides L3-K77-SN03a	Peptides WT-iPSC-HW01	Peptides WT-iPS-SN03b	Peptides WT-iPS-SN06	Razor + unique peptides L1-K01-SN03b	Razor + unique peptides L1-K01-SN06	Razor + unique peptides L1-K1-SN19A	Razor + unique peptides L1-K34-20B	Razor + unique peptides L1-K34-SN03a	Razor + unique peptides L1-K34-SN06	Razor + unique peptides L3-K59-21B	Razor + unique peptides L3-K59-HW01	Razor + unique peptides L3-K59-SN03b	Razor + unique peptides L3-K77-21C	Razor + unique peptides L3-K77-HW01	Razor + unique peptides L3-K77-SN03a	Razor + unique peptides WT-iPSC-HW01	Razor + unique peptides WT-iPS-SN03b	Razor + unique peptides WT-iPS-SN06	Unique peptides L1-K01-SN03b	Unique peptides L1-K01-SN06	Unique peptides L1-K1-SN19A	Unique peptides L1-K34-20B	Unique peptides L1-K34-SN03a	Unique peptides L1-K34-SN06	Unique peptides L3-K59-21B	Unique peptides L3-K59-HW01
Q16181;G3V1Q4;Q16181-2;A8K3D0;E7EPK1;A4GYY8;Q3LIE9;Q8TC62;E7ES33;B4DUD6;B4DNE4;A0A024RA87;A0A023T695;B4DPQ6;Q59EY4;A0A0U1RRM2;A4D1Y2;Q3B7A3;A0A0U1RRE1;Q5JXL7;A0A0U1RRH9;A0A5F9ZGZ7;Q6ZU15	Q16181;G3V1Q4;Q16181-2;A8K3D0;E7EPK1;A4GYY8;Q3LIE9;Q8TC62;E7ES33;B4DUD6;B4DNE4;A0A024RA87;A0A023T695;B4DPQ6;Q59EY4	16;16;16;16;16;16;16;16;16;16;16;16;16;15;12;5;5;5;5;4;3;2;1	16;16;16;16;16;16;16;16;16;16;16;16;16;15;12;5;5;5;5;4;3;2;1	16;16;16;16;16;16;16;16;16;16;16;16;16;15;12;5;5;5;5;4;3;2;1	Septin-7	SEPT7;DKFZp686F17268;Nbla02942	sp|Q16181|SEPT7_HUMAN Septin-7 OS=Homo sapiens OX=9606 GN=SEPTIN7 PE=1 SV=2;tr|G3V1Q4|G3V1Q4_HUMAN Septin-7 OS=Homo sapiens OX=9606 GN=SEPTIN7 PE=1 SV=2;sp|Q16181-2|SEPT7_HUMAN Isoform 2 of Septin-7 OS=Homo sapiens OX=9606 GN=SEPTIN7;tr|A8K3D0|A8K3D0_HUMAN	23	16	16	16	4	5	6	10	3	6	10	3	3	9	1	1	2	6	6	4	5	6	10	3	6	10	3	3	9	1	1	2	6	6	4	5	6	10	3	6	10	3
A0A023T6R1;Q96A72;F5H6N1;F5H6P7;F5H3U9;F5H124	A0A023T6R1;Q96A72;F5H6N1;F5H6P7	10;10;7;6;3;1	10;10;7;6;3;1	1;1;1;0;0;1	Protein mago nashi homolog 2	FLJ10292;MAGOHB	tr|A0A023T6R1|A0A023T6R1_HUMAN Mago nashi protein OS=Homo sapiens OX=9606 GN=FLJ10292 PE=2 SV=1;sp|Q96A72|MGN2_HUMAN Protein mago nashi homolog 2 OS=Homo sapiens OX=9606 GN=MAGOHB PE=1 SV=1;tr|F5H6N1|F5H6N1_HUMAN Protein mago nashi homolog 2 OS=Homo sapien	6	10	10	1	1	7	7	8	3	6	7	4	5	7	5	4	4	4	7	1	7	7	8	3	6	7	4	5	7	5	4	4	4	7	1	1	1	1	1	1	1	1
A0A023T787;Q9Y5S9;Q9Y5S9-2;A0A0J9YW13	A0A023T787;Q9Y5S9;Q9Y5S9-2	8;8;6;3	8;8;6;3	8;8;6;3	RNA-binding protein 8A	RBM8;RBM8A	tr|A0A023T787|A0A023T787_HUMAN RNA-binding protein 8A OS=Homo sapiens OX=9606 GN=RBM8 PE=2 SV=1;sp|Q9Y5S9|RBM8A_HUMAN RNA-binding protein 8A OS=Homo sapiens OX=9606 GN=RBM8A PE=1 SV=1;sp|Q9Y5S9-2|RBM8A_HUMAN Isoform 2 of RNA-binding protein 8A OS=Homo sapi	4	8	8	8	3	4	3	5	4	3	3	4	2	5	5	3	5	3	3	3	4	3	5	4	3	3	4	2	5	5	3	5	3	3	3	4	3	5	4	3	3	4
D3DV75;A0A3B3IRQ9;A0A024DAK3;P55265-5;P55265-3;P55265-2;P55265;P55265-4;A0A3B3ISX1;A0A3B3ITG9	D3DV75;A0A3B3IRQ9;A0A024DAK3;P55265-5;P55265-3;P55265-2;P55265;P55265-4;A0A3B3ISX1;A0A3B3ITG9	10;10;10;10;10;10;10;10;9;6	10;10;10;10;10;10;10;10;9;6	2;2;2;2;2;2;2;2;2;2	Double-stranded RNA-specific adenosine deaminase	ADAR	tr|D3DV75|D3DV75_HUMAN Adenosine deaminase, RNA-specific, isoform CRA_b OS=Homo sapiens OX=9606 GN=ADAR PE=4 SV=1;tr|A0A3B3IRQ9|A0A3B3IRQ9_HUMAN Double-stranded RNA-specific adenosine deaminase (Fragment) OS=Homo sapiens OX=9606 GN=ADAR PE=1 SV=1;tr|A0A024	10	10	10	2	1	3	2	7	0	3	8	0	0	3	0	0	0	0	7	1	3	2	7	0	3	8	0	0	3	0	0	0	0	7	0	1	2	2	0	1	2	0
B3KSG9;A0A024QYR8;Q99805	B3KSG9;A0A024QYR8;Q99805	3;3;3	3;3;3	3;3;3	Transmembrane 9 superfamily member 2	TM9SF2	tr|B3KSG9|B3KSG9_HUMAN Transmembrane 9 superfamily member OS=Homo sapiens OX=9606 PE=2 SV=1;tr|A0A024QYR8|A0A024QYR8_HUMAN Transmembrane 9 superfamily member OS=Homo sapiens OX=9606 GN=TM9SF2 PE=2 SV=1;sp|Q99805|TM9S2_HUMAN Transmembrane 9 superfamily memb	3	3	3	3	0	0	0	0	0	0	1	0	0	2	0	0	0	0	1	0	0	0	0	0	0	1	0	0	2	0	0	0	0	1	0	0	0	0	0	0	1	0
A0A024QYT5;P05121;B7ZAB0;P05121-2;B7Z4X6;B7Z1D9;A0A5B9RUH0	A0A024QYT5;P05121;B7ZAB0;P05121-2;B7Z4X6	19;19;17;17;16;8;2	19;19;17;17;16;8;2	19;19;17;17;16;8;2	Plasminogen activator inhibitor 1	SERPINE1	tr|A0A024QYT5|A0A024QYT5_HUMAN Serpin peptidase inhibitor, clade E (Nexin, plasminogen activator inhibitor type 1), member 1, isoform CRA_b OS=Homo sapiens OX=9606 GN=SERPINE1 PE=3 SV=1;sp|P05121|PAI1_HUMAN Plasminogen activator inhibitor 1 OS=Homo sapiens	7	19	19	19	6	11	12	6	8	12	6	3	6	5	2	7	14	13	18	6	11	12	6	8	12	6	3	6	5	2	7	14	13	18	6	11	12	6	8	12	6	3
A0A2R8YGH5;A0A024QYT6;H7C1E4;P61966;P61966-2	A0A2R8YGH5;A0A024QYT6;H7C1E4;P61966;P61966-2	3;3;3;3;2	2;2;2;2;1	2;2;2;2;1	AP-1 complex subunit sigma-1A	AP1S1	tr|A0A2R8YGH5|A0A2R8YGH5_HUMAN AP complex subunit sigma OS=Homo sapiens OX=9606 GN=AP1S1 PE=1 SV=1;tr|A0A024QYT6|A0A024QYT6_HUMAN AP complex subunit sigma OS=Homo sapiens OX=9606 GN=AP1S1 PE=3 SV=1;tr|H7C1E4|H7C1E4_HUMAN AP complex subunit sigma (Fragment)	5	3	2	2	1	1	0	1	0	1	2	0	1	1	0	1	0	1	2	1	1	0	1	0	1	1	0	1	1	0	1	0	1	2	1	1	0	1	0	1	1	0
B4DVQ5;A1KYQ7;A0A024QYU9;Q99613-2;Q99613;B4DVU3;B4DDN4;B4DRU0;B5ME19;B4E2Z6;B3KNZ4;A0A024QYX7;Q3B7B9;H3BPE4;H3BPE3;H3BTY8	B4DVQ5;A1KYQ7;A0A024QYU9;Q99613-2;Q99613;B4DVU3;B4DDN4;B4DRU0;B5ME19;B4E2Z6;B3KNZ4;A0A024QYX7	26;26;26;26;26;25;25;24;24;22;21;19;5;4;2;1	26;26;26;26;26;25;25;24;24;22;21;19;5;4;2;1	26;26;26;26;26;25;25;24;24;22;21;19;5;4;2;1	Eukaryotic translation initiation factor 3 subunit C;Eukaryotic translation initiation factor 3 subunit C-like protein	EIF3C;EIF3CL	tr|B4DVQ5|B4DVQ5_HUMAN Eukaryotic translation initiation factor 3 subunit C OS=Homo sapiens OX=9606 GN=EIF3C PE=2 SV=1;tr|A1KYQ7|A1KYQ7_HUMAN Eukaryotic translation initiation factor 3 subunit C OS=Homo sapiens OX=9606 GN=EIF3C PE=2 SV=1;tr|A0A024QYU9|A0A0	16	26	26	26	1	10	14	15	0	14	25	6	0	19	5	1	8	1	17	1	10	14	15	0	14	25	6	0	19	5	1	8	1	17	1	10	14	15	0	14	25	6
A0A024QYX3;P98179	A0A024QYX3;P98179	4;4	4;4	4;4	RNA-binding protein 3	RBM3	tr|A0A024QYX3|A0A024QYX3_HUMAN RNA binding motif (RNP1, RRM) protein 3, isoform CRA_c OS=Homo sapiens OX=9606 GN=RBM3 PE=4 SV=1;sp|P98179|RBM3_HUMAN RNA-binding protein 3 OS=Homo sapiens OX=9606 GN=RBM3 PE=1 SV=1	2	4	4	4	0	2	2	4	1	1	4	3	2	4	2	3	1	1	0	0	2	2	4	1	1	4	3	2	4	2	3	1	1	0	0	2	2	4	1	1	4	3
O60256;A0A024QYY3;B2R7R5;O60256-2;O60256-4;O60256-3;E7EPA1;C9K0K7;I3L0S1;C9JJS3;C9JDU5;E7EW35;Q6ZTP6;I3L4G9;C9JDH0;I3L164;I3L331	O60256;A0A024QYY3;B2R7R5;O60256-2;O60256-4;O60256-3;E7EPA1;C9K0K7;I3L0S1;C9JJS3;C9JDU5	8;8;8;7;7;6;6;5;5;5;4;2;2;2;2;1;1	8;8;8;7;7;6;6;5;5;5;4;2;2;2;2;1;1	7;7;7;6;6;5;5;5;4;5;4;2;2;1;2;1;1	Phosphoribosyl pyrophosphate synthase-associated protein 2	PRPSAP2	sp|O60256|KPRB_HUMAN Phosphoribosyl pyrophosphate synthase-associated protein 2 OS=Homo sapiens OX=9606 GN=PRPSAP2 PE=1 SV=1;tr|A0A024QYY3|A0A024QYY3_HUMAN Phosphoribosyl pyrophosphate synthetase-associated protein 2, isoform CRA_a OS=Homo sapiens OX=9606	17	8	8	7	0	0	1	4	0	2	8	0	0	4	1	0	0	1	4	0	0	1	4	0	2	8	0	0	4	1	0	0	1	4	0	0	0	4	0	1	7	0
Q6FG43;Q9BTI6;J3QLD9;A0A024QZ62;E7EMK3;Q14254;K7EKW9	Q6FG43;Q9BTI6;J3QLD9;A0A024QZ62;E7EMK3;Q14254;K7EKW9	3;3;3;3;3;3;2	3;3;3;3;3;3;2	3;3;3;3;3;3;2	Flotillin-2	FLOT2;hCG_1998851	tr|Q6FG43|Q6FG43_HUMAN Flotillin OS=Homo sapiens OX=9606 GN=FLOT2 PE=2 SV=1;tr|Q9BTI6|Q9BTI6_HUMAN Flotillin OS=Homo sapiens OX=9606 GN=FLOT2 PE=2 SV=1;tr|J3QLD9|J3QLD9_HUMAN Flotillin OS=Homo sapiens OX=9606 GN=FLOT2 PE=1 SV=1;tr|A0A024QZ62|A0A024QZ62_HUM	7	3	3	3	0	0	0	1	0	0	3	0	0	0	0	0	0	0	0	0	0	0	1	0	0	3	0	0	0	0	0	0	0	0	0	0	0	1	0	0	3	0
A0A0D9SFK2;A0A024QZ63;Q92614-4;Q92614;B4DZ32;Q92614-5;Q92614-2;Q92614-3;B4DYM1;B4E0T8;B4DFN7	A0A0D9SFK2;A0A024QZ63;Q92614-4;Q92614;B4DZ32;Q92614-5;Q92614-2;Q92614-3;B4DYM1;B4E0T8	9;9;9;9;8;8;8;8;7;6;1	9;9;9;9;8;8;8;8;7;6;1	9;9;9;9;8;8;8;8;7;6;1	Unconventional myosin-XVIIIa	MYO18A;hCG_27198	tr|A0A0D9SFK2|A0A0D9SFK2_HUMAN Unconventional myosin-XVIIIa OS=Homo sapiens OX=9606 GN=MYO18A PE=1 SV=1;tr|A0A024QZ63|A0A024QZ63_HUMAN HCG27198, isoform CRA_c OS=Homo sapiens OX=9606 GN=hCG_27198 PE=3 SV=1;sp|Q92614-4|MY18A_HUMAN Isoform 4 of Unconventiona	11	9	9	9	0	0	0	0	0	0	7	0	0	7	0	0	0	0	0	0	0	0	0	0	0	7	0	0	7	0	0	0	0	0	0	0	0	0	0	0	7	0
A0A024QZ64;P09972;B7Z1Y2;B7Z3K9;B7Z3K7;B7Z1N6;A8MVZ9;B7Z1Z9;J3KSV6;J3QKP5;C9J8F3;K7EKH5;B7Z1L5;J3QKK1;B7Z1H6	A0A024QZ64;P09972;B7Z1Y2;B7Z3K9;B7Z3K7;B7Z1N6;A8MVZ9;B7Z1Z9;J3KSV6;J3QKP5	21;21;20;19;18;18;18;12;11;11;10;8;8;7;7	17;17;16;15;15;14;17;8;10;10;9;7;7;7;7	17;17;16;15;15;14;17;8;10;10;9;7;7;7;7	Fructose-bisphosphate aldolase;Fructose-bisphosphate aldolase C	ALDOC	tr|A0A024QZ64|A0A024QZ64_HUMAN Fructose-bisphosphate aldolase OS=Homo sapiens OX=9606 GN=ALDOC PE=2 SV=1;sp|P09972|ALDOC_HUMAN Fructose-bisphosphate aldolase C OS=Homo sapiens OX=9606 GN=ALDOC PE=1 SV=2;tr|B7Z1Y2|B7Z1Y2_HUMAN Fructose-bisphosphate aldolase	15	21	17	17	5	15	12	15	5	17	16	8	6	17	8	7	7	12	16	5	14	10	12	5	15	13	7	6	15	7	6	6	10	14	5	14	10	12	5	15	13	7
C9JY26;A0A024QZ68;B4DNC0;Q9BZG1-4;Q9BZG1-2;Q9BZG1;J3QLC6;C9JBG0;Q6NXT3	C9JY26;A0A024QZ68;B4DNC0;Q9BZG1-4;Q9BZG1-2;Q9BZG1;J3QLC6;C9JBG0;Q6NXT3	2;2;2;2;2;2;1;1;1	2;2;2;2;2;2;1;1;1	2;2;2;2;2;2;1;1;1	Ras-related protein Rab-34	RAB34	tr|C9JY26|C9JY26_HUMAN Ras-related protein Rab-34, isoform NARR (Fragment) OS=Homo sapiens OX=9606 GN=RAB34 PE=1 SV=9;tr|A0A024QZ68|A0A024QZ68_HUMAN RAB34, member RAS oncogene family, isoform CRA_b OS=Homo sapiens OX=9606 GN=RAB34 PE=4 SV=1;tr|B4DNC0|B4DNC	9	2	2	2	0	0	0	0	0	1	1	0	0	1	0	0	0	0	1	0	0	0	0	0	1	1	0	0	1	0	0	0	0	1	0	0	0	0	0	1	1	0
A0A024QZ77;Q96C19;H0Y4Y4;Q53SA2;Q7Z2R5;B4DEE0;A0A087X1Z2;A0A024R493;Q59EU6;Q9BUP0-2;Q9BUP0;C9JTV4;Q8WYH2	A0A024QZ77;Q96C19;H0Y4Y4	8;8;5;2;2;2;2;2;2;2;2;1;1	8;8;5;2;2;2;2;2;2;2;2;1;1	8;8;5;2;2;2;2;2;2;2;2;1;1	EF-hand domain-containing protein D2	EFHD2	tr|A0A024QZ77|A0A024QZ77_HUMAN EF-hand domain family, member D2, isoform CRA_a OS=Homo sapiens OX=9606 GN=EFHD2 PE=2 SV=1;sp|Q96C19|EFHD2_HUMAN EF-hand domain-containing protein D2 OS=Homo sapiens OX=9606 GN=EFHD2 PE=1 SV=1;tr|H0Y4Y4|H0Y4Y4_HUMAN EF-hand d	13	8	8	8	0	4	2	5	0	3	6	0	1	3	0	0	0	0	1	0	4	2	5	0	3	6	0	1	3	0	0	0	0	1	0	4	2	5	0	3	6	0
O95400;A0A024QZC1;A0A0S2Z5J7	O95400;A0A024QZC1;A0A0S2Z5J7	2;2;1	2;2;1	2;2;1	CD2 antigen cytoplasmic tail-binding protein 2	CD2BP2	sp|O95400|CD2B2_HUMAN CD2 antigen cytoplasmic tail-binding protein 2 OS=Homo sapiens OX=9606 GN=CD2BP2 PE=1 SV=1;tr|A0A024QZC1|A0A024QZC1_HUMAN CD2 antigen (Cytoplasmic tail) binding protein 2, isoform CRA_a OS=Homo sapiens OX=9606 GN=CD2BP2 PE=2 SV=1;tr|A	3	2	2	2	0	0	0	0	0	0	1	0	0	1	0	0	0	0	0	0	0	0	0	0	0	1	0	0	1	0	0	0	0	0	0	0	0	0	0	0	1	0
Q0QEW2;H0YHA7;A0A024QZD1;J3QQ67;Q07020-2;Q07020;G3V203;F8VUA6;F8VYV2;B4DDY5;A0A075B7A0	Q0QEW2;H0YHA7;A0A024QZD1;J3QQ67;Q07020-2;Q07020;G3V203;F8VUA6;F8VYV2;B4DDY5;A0A075B7A0	7;7;7;7;7;7;6;5;5;4;4	7;7;7;7;7;7;6;5;5;4;4	7;7;7;7;7;7;6;5;5;4;4	60S ribosomal protein L18	RPL18	tr|Q0QEW2|Q0QEW2_HUMAN Ribosomal protein L18 (Fragment) OS=Homo sapiens OX=9606 GN=RPL18 PE=2 SV=1;tr|H0YHA7|H0YHA7_HUMAN 60S ribosomal protein L18 (Fragment) OS=Homo sapiens OX=9606 GN=RPL18 PE=1 SV=1;tr|A0A024QZD1|A0A024QZD1_HUMAN Ribosomal protein L18,	11	7	7	7	2	5	6	6	4	4	6	5	2	6	5	1	7	2	6	2	5	6	6	4	4	6	5	2	6	5	1	7	2	6	2	5	6	6	4	4	6	5
A8KAQ5;A0A024QZD5;P08621;P08621-2;P08621-3;M0QYR1;P08621-4;M0QX04;B3KPV0	A8KAQ5;A0A024QZD5;P08621;P08621-2;P08621-3	13;13;13;12;10;6;2;1;1	13;13;13;12;10;6;2;1;1	13;13;13;12;10;6;2;1;1	U1 small nuclear ribonucleoprotein 70 kDa	SNRP70;SNRNP70	tr|A8KAQ5|A8KAQ5_HUMAN cDNA FLJ77404, highly similar to Homo sapiens small nuclear ribonucleoprotein 70kDa polypeptide (RNP antigen) (SNRP70), transcript variant 1, mRNA OS=Homo sapiens OX=9606 PE=2 SV=1;tr|A0A024QZD5|A0A024QZD5_HUMAN Small nuclear ribonuc	9	13	13	13	0	3	5	9	0	1	7	1	0	9	1	0	2	0	6	0	3	5	9	0	1	7	1	0	9	1	0	2	0	6	0	3	5	9	0	1	7	1
M0QYA2;A0A024QZE9;Q9NWS0;M0QYF4;M0R3A4;M0QXD5;M0R028;M0R2P8;M0QZM3;M0R3A8;M0QZ61;M0QZZ1;M0R0J2;M0R1R3;Q9NWS0-3	M0QYA2;A0A024QZE9;Q9NWS0;M0QYF4;M0R3A4;M0QXD5;M0R028;M0R2P8;M0QZM3	6;6;6;5;5;4;3;3;3;2;1;1;1;1;1	6;6;6;5;5;4;3;3;3;2;1;1;1;1;1	6;6;6;5;5;4;3;3;3;2;1;1;1;1;1	PIH1 domain-containing protein 1	PIH1D1;FLJ20643	tr|M0QYA2|M0QYA2_HUMAN PIH1 domain-containing protein 1 (Fragment) OS=Homo sapiens OX=9606 GN=PIH1D1 PE=1 SV=8;tr|A0A024QZE9|A0A024QZE9_HUMAN Uncharacterized protein OS=Homo sapiens OX=9606 GN=FLJ20643 PE=4 SV=1;sp|Q9NWS0|PIHD1_HUMAN PIH1 domain-containing	15	6	6	6	0	0	0	2	0	3	2	0	0	1	0	0	0	0	1	0	0	0	2	0	3	2	0	0	1	0	0	0	0	1	0	0	0	2	0	3	2	0
M0QXN5;A0A024QZF1;P37198	M0QXN5;A0A024QZF1;P37198	3;3;3	3;3;3	3;3;3	Nuclear pore glycoprotein p62	NUP62;hCG_19665	tr|M0QXN5|M0QXN5_HUMAN Nuclear pore glycoprotein p62 OS=Homo sapiens OX=9606 GN=NUP62 PE=1 SV=1;tr|A0A024QZF1|A0A024QZF1_HUMAN HCG19665, isoform CRA_a OS=Homo sapiens OX=9606 GN=hCG_19665 PE=4 SV=1;sp|P37198|NUP62_HUMAN Nuclear pore glycoprotein p62 OS=Hom	3	3	3	3	0	0	0	2	0	1	0	0	0	0	0	0	0	0	0	0	0	0	2	0	1	0	0	0	0	0	0	0	0	0	0	0	0	2	0	1	0	0
Q9UQL0;A0A087WW00;C9J9H9;A0A024RA90;A0A024QZJ2;Q9Y2X8;P51668	Q9UQL0;A0A087WW00;C9J9H9;A0A024RA90;A0A024QZJ2;Q9Y2X8;P51668	2;2;2;2;2;2;2	1;1;1;1;1;1;1	1;1;1;1;1;1;1	Ubiquitin-conjugating enzyme E2 D4;Ubiquitin-conjugating enzyme E2 D1	UBE2D4;UBE2D1	tr|Q9UQL0|Q9UQL0_HUMAN Ubiquitin-conjugating enzyme 1 isoform OS=Homo sapiens OX=9606 GN=UBE2D4 PE=2 SV=1;tr|A0A087WW00|A0A087WW00_HUMAN Ubiquitin-conjugating enzyme E2 D1 OS=Homo sapiens OX=9606 GN=UBE2D1 PE=1 SV=1;tr|C9J9H9|C9J9H9_HUMAN Ubiquitin-conjuga	7	2	1	1	0	1	1	1	0	0	1	2	0	2	1	0	1	0	2	0	1	1	0	0	0	0	1	0	1	1	0	0	0	1	0	1	1	0	0	0	0	1
Q05CP8;A0A024QZJ7;Q16204;Q15302;J7M8C2;J7MDF2;A0A2H4FYY8	Q05CP8;A0A024QZJ7;Q16204	12;12;12;3;3;3;3	12;12;12;3;3;3;3	12;12;12;3;3;3;3	Coiled-coil domain-containing protein 6	CCDC6	tr|Q05CP8|Q05CP8_HUMAN CCDC6 protein (Fragment) OS=Homo sapiens OX=9606 GN=CCDC6 PE=2 SV=1;tr|A0A024QZJ7|A0A024QZJ7_HUMAN Coiled-coil domain containing 6, isoform CRA_a OS=Homo sapiens OX=9606 GN=CCDC6 PE=4 SV=1;sp|Q16204|CCDC6_HUMAN Coiled-coil domain-con	7	12	12	12	1	4	3	6	0	6	10	0	1	4	2	0	2	1	5	1	4	3	6	0	6	10	0	1	4	2	0	2	1	5	1	4	3	6	0	6	10	0
P19367-4;A8K7J7;B3KXY9;Q59FD4;A0A024QZK7;B4DG62;P19367;P19367-2;P19367-3;B3KRA9;B1AR62;Q2TB90;B4E0J9;B3KT70;A8K4Q9;Q59H08;A0A024R7R1;P52790	P19367-4;A8K7J7;B3KXY9;Q59FD4;A0A024QZK7;B4DG62;P19367;P19367-2;P19367-3;B3KRA9	27;27;27;27;27;27;27;27;27;17;3;2;2;2;2;1;1;1	27;27;27;27;27;27;27;27;27;17;3;2;2;2;2;1;1;1	25;25;25;25;25;25;25;25;25;16;3;2;2;2;2;0;0;0	Hexokinase-1;Hexokinase	HK1	sp|P19367-4|HXK1_HUMAN Isoform 4 of Hexokinase-1 OS=Homo sapiens OX=9606 GN=HK1;tr|A8K7J7|A8K7J7_HUMAN cDNA FLJ78173, highly similar to Homo sapiens hexokinase 1 (HK1) mRNA OS=Homo sapiens OX=9606 PE=2 SV=1;tr|B3KXY9|B3KXY9_HUMAN cDNA FLJ46359 fis, clone T	18	27	27	25	1	7	14	9	0	8	20	0	1	18	1	0	5	1	18	1	7	14	9	0	8	20	0	1	18	1	0	5	1	18	1	6	12	8	0	7	18	0
A0A024QZK8;P31942-3;P31942-2;P31942;Q53F48;A0A024QZP1;B4DHY1;P31942-4;P31942-6;P31942-5	A0A024QZK8;P31942-3;P31942-2;P31942;Q53F48;A0A024QZP1;B4DHY1;P31942-4;P31942-6;P31942-5	8;8;8;8;7;6;6;6;4;4	8;8;8;8;7;6;6;6;4;4	8;8;8;8;7;6;6;6;4;4	Heterogeneous nuclear ribonucleoprotein H3	HNRPH3;HNRNPH3	tr|A0A024QZK8|A0A024QZK8_HUMAN Heterogeneous nuclear ribonucleoprotein H3 (2H9), isoform CRA_a OS=Homo sapiens OX=9606 GN=HNRPH3 PE=4 SV=1;sp|P31942-3|HNRH3_HUMAN Isoform 3 of Heterogeneous nuclear ribonucleoprotein H3 OS=Homo sapiens OX=9606 GN=HNRNPH3;sp	10	8	8	8	1	3	4	3	2	3	6	1	2	5	1	0	1	2	4	1	3	4	3	2	3	6	1	2	5	1	0	1	2	4	1	3	4	3	2	3	6	1
X6RK58;A0A024QZM2;Q8TCA0;A0A024QZR0;Q8TCA0-3;A0A0A0MS58;A0A024QZL5;Q8TCA0-2	X6RK58;A0A024QZM2;Q8TCA0;A0A024QZR0;Q8TCA0-3;A0A0A0MS58	6;6;6;4;4;3;2;2	6;6;6;4;4;3;2;2	6;6;6;4;4;3;2;2	Leucine-rich repeat-containing protein 20	LRRC20	tr|X6RK58|X6RK58_HUMAN Leucine-rich repeat-containing protein 20 (Fragment) OS=Homo sapiens OX=9606 GN=LRRC20 PE=1 SV=7;tr|A0A024QZM2|A0A024QZM2_HUMAN Leucine rich repeat containing 20, isoform CRA_b OS=Homo sapiens OX=9606 GN=LRRC20 PE=4 SV=1;sp|Q8TCA0|LR	8	6	6	6	0	1	0	1	0	0	3	0	0	0	0	0	0	0	3	0	1	0	1	0	0	3	0	0	0	0	0	0	0	3	0	1	0	1	0	0	3	0
A0A024QZM3;Q13542;B2R9B9;Q6FG68	A0A024QZM3;Q13542;B2R9B9;Q6FG68	2;2;1;1	2;2;1;1	2;2;1;1	Eukaryotic translation initiation factor 4E-binding protein 2	EIF4EBP2	tr|A0A024QZM3|A0A024QZM3_HUMAN Eukaryotic translation initiation factor 4E binding protein 2, isoform CRA_a OS=Homo sapiens OX=9606 GN=EIF4EBP2 PE=4 SV=1;sp|Q13542|4EBP2_HUMAN Eukaryotic translation initiation factor 4E-binding protein 2 OS=Homo sapiens OX	4	2	2	2	0	0	0	1	0	0	2	0	0	1	0	0	0	0	0	0	0	0	1	0	0	2	0	0	1	0	0	0	0	0	0	0	0	1	0	0	2	0
A0A024QZM5;Q9ULE6	A0A024QZM5;Q9ULE6	2;2	2;2	2;2	Paladin	KIAA1274;PALD1	tr|A0A024QZM5|A0A024QZM5_HUMAN KIAA1274, isoform CRA_a OS=Homo sapiens OX=9606 GN=KIAA1274 PE=4 SV=1;sp|Q9ULE6|PALD_HUMAN Paladin OS=Homo sapiens OX=9606 GN=PALD1 PE=1 SV=3	2	2	2	2	0	0	0	1	0	0	1	0	0	1	0	0	0	0	0	0	0	0	1	0	0	1	0	0	1	0	0	0	0	0	0	0	0	1	0	0	1	0
B4DSN3;G5EA31;A0A024QZM6;P53992;B7ZAY6;P53992-2;A0A0U1RR49;B4DQ22	B4DSN3;G5EA31;A0A024QZM6;P53992	17;17;17;17;5;5;2;1	17;17;17;17;5;5;2;1	17;17;17;17;5;5;2;1	Protein transport protein Sec24C	SEC24C	tr|B4DSN3|B4DSN3_HUMAN cDNA FLJ60345, highly similar to Protein transport protein Sec24C OS=Homo sapiens OX=9606 PE=2 SV=1;tr|G5EA31|G5EA31_HUMAN Protein transport protein Sec24C OS=Homo sapiens OX=9606 GN=SEC24C PE=1 SV=1;tr|A0A024QZM6|A0A024QZM6_HUMAN SE	8	17	17	17	0	5	2	5	0	7	13	0	0	6	0	0	0	1	9	0	5	2	5	0	7	13	0	0	6	0	0	0	1	9	0	5	2	5	0	7	13	0
Q5PY49;E7ET40;A0A024QZM9;P00749-2;P00749;B2R7F2;B4DNJ4;Q96SE8;Q59GZ8;S4R3G7	Q5PY49;E7ET40;A0A024QZM9;P00749-2;P00749;B2R7F2;B4DNJ4	20;20;20;20;20;19;13;7;7;5	20;20;20;20;20;19;13;7;7;5	20;20;20;20;20;19;13;7;7;5	Urokinase-type plasminogen activator;Urokinase-type plasminogen activator long chain A;Urokinase-type plasminogen activator short chain A;Urokinase-type plasminogen activator chain B	PLAU	tr|Q5PY49|Q5PY49_HUMAN Urokinase plasminogen activator (Fragment) OS=Homo sapiens OX=9606 PE=2 SV=1;tr|E7ET40|E7ET40_HUMAN Urokinase-type plasminogen activator OS=Homo sapiens OX=9606 GN=PLAU PE=1 SV=1;tr|A0A024QZM9|A0A024QZM9_HUMAN Plasminogen activator,	10	20	20	20	6	11	16	11	4	13	10	5	5	8	6	4	4	14	20	6	11	16	11	4	13	10	5	5	8	6	4	4	14	20	6	11	16	11	4	13	10	5
Q8WXX5;A0A024QZN2;Q2VIL4	Q8WXX5;A0A024QZN2	9;9;1	9;9;1	9;9;1	DnaJ homolog subfamily C member 9	DNAJC9;hCG_2024613	sp|Q8WXX5|DNJC9_HUMAN DnaJ homolog subfamily C member 9 OS=Homo sapiens OX=9606 GN=DNAJC9 PE=1 SV=1;tr|A0A024QZN2|A0A024QZN2_HUMAN HCG2024613, isoform CRA_a OS=Homo sapiens OX=9606 GN=hCG_2024613 PE=4 SV=1	3	9	9	9	0	4	2	7	1	3	7	1	0	7	1	1	0	2	4	0	4	2	7	1	3	7	1	0	7	1	1	0	2	4	0	4	2	7	1	3	7	1
A0A384NYN5;A0A024QZN4;V9HWK2;P18206-2;P18206;B3KXA2;B4E3Q9;B4DKC9;B4DTM7;P18206-3;A0A096LPE1	A0A384NYN5;A0A024QZN4;V9HWK2;P18206-2;P18206;B3KXA2;B4E3Q9	80;80;80;80;80;70;64;30;20;13;2	80;80;80;80;80;70;64;30;20;13;2	80;80;80;80;80;70;64;30;20;13;2	Vinculin	VCL;HEL114	tr|A0A384NYN5|A0A384NYN5_HUMAN Epididymis secretory sperm binding protein OS=Homo sapiens OX=9606 PE=2 SV=1;tr|A0A024QZN4|A0A024QZN4_HUMAN Vinculin, isoform CRA_c OS=Homo sapiens OX=9606 GN=VCL PE=4 SV=1;tr|V9HWK2|V9HWK2_HUMAN Epididymis luminal protein 11	11	80	80	80	39	51	60	56	29	53	55	31	36	60	35	28	33	37	65	39	51	60	56	29	53	55	31	36	60	35	28	33	37	65	39	51	60	56	29	53	55	31
A0A0A0MR02;A0A024QZT0;A0A024QZN9;P45880-2;P45880;P45880-1;A2A3S1;Q5JSD2;Q5JSD1;B4DKM5	A0A0A0MR02;A0A024QZT0;A0A024QZN9;P45880-2;P45880;P45880-1;A2A3S1;Q5JSD2;Q5JSD1;B4DKM5	2;2;2;2;2;2;1;1;1;1	2;2;2;2;2;2;1;1;1;1	2;2;2;2;2;2;1;1;1;1	Voltage-dependent anion-selective channel protein 2	VDAC2	tr|A0A0A0MR02|A0A0A0MR02_HUMAN Voltage-dependent anion-selective channel protein 2 (Fragment) OS=Homo sapiens OX=9606 GN=VDAC2 PE=1 SV=1;tr|A0A024QZT0|A0A024QZT0_HUMAN Epididymis secretory sperm binding protein OS=Homo sapiens OX=9606 GN=VDAC2 PE=2 SV=1;tr	10	2	2	2	0	0	0	1	0	0	2	0	0	1	0	0	0	0	1	0	0	0	1	0	0	2	0	0	1	0	0	0	0	1	0	0	0	1	0	0	2	0
Q53FJ5;A0A024QZQ2;C9JIZ6;Q59EN5;P07602;P07602-2;P07602-3;B4DRB7;B4DEK5;Q5BJH1;A0A0J9YXB8	Q53FJ5;A0A024QZQ2;C9JIZ6;Q59EN5;P07602;P07602-2;P07602-3;B4DRB7;B4DEK5;Q5BJH1	9;9;9;9;9;9;9;7;6;5;1	9;9;9;9;9;9;9;7;6;5;1	9;9;9;9;9;9;9;7;6;5;1	Prosaposin;Saposin-A;Saposin-B-Val;Saposin-B;Saposin-C;Saposin-D	PSAP	tr|Q53FJ5|Q53FJ5_HUMAN Prosaposin (Variant Gaucher disease and variant metachromatic leukodystrophy) variant (Fragment) OS=Homo sapiens OX=9606 PE=2 SV=1;tr|A0A024QZQ2|A0A024QZQ2_HUMAN Prosaposin (Variant Gaucher disease and variant metachromatic leukodyst	11	9	9	9	1	3	0	6	0	2	5	0	0	5	0	0	0	1	8	1	3	0	6	0	2	5	0	0	5	0	0	0	1	8	1	3	0	6	0	2	5	0
Q8NDP0;B4DRN6;A0A024QZR5;Q9Y2T2;H0YBM0;E5RJ52;A0A384NYL6;P53677	Q8NDP0;B4DRN6;A0A024QZR5;Q9Y2T2	5;5;5;5;1;1;1;1	5;5;5;5;1;1;1;1	5;5;5;5;1;1;1;1	AP-3 complex subunit mu-1	DKFZp586G1518;AP3M1	tr|Q8NDP0|Q8NDP0_HUMAN Uncharacterized protein DKFZp586G1518 (Fragment) OS=Homo sapiens OX=9606 GN=DKFZp586G1518 PE=2 SV=1;tr|B4DRN6|B4DRN6_HUMAN cDNA FLJ51284, highly similar to Adapter-relatedprotein complex 3 mu-1 subunit OS=Homo sapiens OX=9606 PE=2 SV	8	5	5	5	0	1	1	2	0	2	1	0	0	2	0	0	0	0	1	0	1	1	2	0	2	1	0	0	2	0	0	0	0	1	0	1	1	2	0	2	1	0
B2R6X6;A0A024QZS4;P30405;R4GN99;P30405-2;H0Y548	B2R6X6;A0A024QZS4;P30405;R4GN99;P30405-2	4;4;4;2;2;1	4;4;4;2;2;1	4;4;4;2;2;1	Peptidyl-prolyl cis-trans isomerase;Peptidyl-prolyl cis-trans isomerase F, mitochondrial	PPIF	tr|B2R6X6|B2R6X6_HUMAN Peptidyl-prolyl cis-trans isomerase OS=Homo sapiens OX=9606 PE=2 SV=1;tr|A0A024QZS4|A0A024QZS4_HUMAN Peptidyl-prolyl cis-trans isomerase OS=Homo sapiens OX=9606 GN=PPIF PE=3 SV=1;sp|P30405|PPIF_HUMAN Peptidyl-prolyl cis-trans isomera	6	4	4	4	1	2	1	1	1	2	3	0	0	0	0	0	2	0	2	1	2	1	1	1	2	3	0	0	0	0	0	2	0	2	1	2	1	1	1	2	3	0
A0A024QZT4;P50453;Q6N0A8;P50452-3;C9J7N5;B4DDY9;A0A0C4DGW9;O75830	A0A024QZT4;P50453	25;25;9;1;1;1;1;1	25;25;9;1;1;1;1;1	23;23;8;0;0;0;0;0	Serpin B9	SERPINB9	tr|A0A024QZT4|A0A024QZT4_HUMAN Serpin peptidase inhibitor, clade B (Ovalbumin), member 9, isoform CRA_a OS=Homo sapiens OX=9606 GN=SERPINB9 PE=2 SV=1;sp|P50453|SPB9_HUMAN Serpin B9 OS=Homo sapiens OX=9606 GN=SERPINB9 PE=1 SV=1	8	25	25	23	2	13	9	9	4	12	11	1	6	11	1	3	6	16	25	2	13	9	9	4	12	11	1	6	11	1	3	6	16	25	2	13	9	9	4	12	10	1
Q5TD07;A0A024QZT9;P16083;B3KPX6;Q5TD05;Q59EN2	Q5TD07;A0A024QZT9;P16083;B3KPX6;Q5TD05;Q59EN2	5;5;5;4;3;3	5;5;5;4;3;3	5;5;5;4;3;3	Ribosyldihydronicotinamide dehydrogenase [quinone]	NQO2	tr|Q5TD07|Q5TD07_HUMAN Ribosyldihydronicotinamide dehydrogenase [quinone] OS=Homo sapiens OX=9606 GN=NQO2 PE=1 SV=1;tr|A0A024QZT9|A0A024QZT9_HUMAN NAD(P)H dehydrogenase, quinone 2, isoform CRA_a OS=Homo sapiens OX=9606 GN=NQO2 PE=4 SV=1;sp|P16083|NQO2_HUMA	6	5	5	5	0	1	1	3	0	1	4	1	1	1	1	0	1	1	2	0	1	1	3	0	1	4	1	1	1	1	0	1	1	2	0	1	1	3	0	1	4	1
A0A024QZU6;P19883-2;P19883;Q6FHE1;H0YA75;H0YAF9	A0A024QZU6;P19883-2;P19883;Q6FHE1;H0YA75	11;11;11;9;8;3	11;11;11;9;8;3	11;11;11;9;8;3	Follistatin	FST	tr|A0A024QZU6|A0A024QZU6_HUMAN Follistatin, isoform CRA_c OS=Homo sapiens OX=9606 GN=FST PE=4 SV=1;sp|P19883-2|FST_HUMAN Isoform 2 of Follistatin OS=Homo sapiens OX=9606 GN=FST;sp|P19883|FST_HUMAN Follistatin OS=Homo sapiens OX=9606 GN=FST PE=1 SV=2;tr|Q6F	6	11	11	11	5	6	5	5	4	4	7	3	2	5	5	1	8	9	7	5	6	5	5	4	4	7	3	2	5	5	1	8	9	7	5	6	5	5	4	4	7	3
Q9BS45;A0A024QZW0;P51580	Q9BS45;A0A024QZW0;P51580	1;1;1	1;1;1	1;1;1	Thiopurine S-methyltransferase	TPMT	tr|Q9BS45|Q9BS45_HUMAN Thiopurine S-methyltransferase OS=Homo sapiens OX=9606 GN=TPMT PE=2 SV=1;tr|A0A024QZW0|A0A024QZW0_HUMAN Thiopurine S-methyltransferase, isoform CRA_d OS=Homo sapiens OX=9606 GN=TPMT PE=3 SV=1;sp|P51580|TPMT_HUMAN Thiopurine S-methylt	3	1	1	1	0	0	0	1	0	0	0	0	0	0	0	0	0	0	0	0	0	0	1	0	0	0	0	0	0	0	0	0	0	0	0	0	0	1	0	0	0	0
A0A024QZW7;P49790-2;P49790;P49790-3	A0A024QZW7;P49790-2;P49790;P49790-3	6;6;6;6	6;6;6;6	6;6;6;6	Nuclear pore complex protein Nup153	NUP153	tr|A0A024QZW7|A0A024QZW7_HUMAN Nucleoporin 153kDa, isoform CRA_a OS=Homo sapiens OX=9606 GN=NUP153 PE=4 SV=1;sp|P49790-2|NU153_HUMAN Isoform 2 of Nuclear pore complex protein Nup153 OS=Homo sapiens OX=9606 GN=NUP153;sp|P49790|NU153_HUMAN Nuclear pore compl	4	6	6	6	0	1	2	3	0	0	3	0	0	0	0	0	0	0	0	0	1	2	3	0	0	3	0	0	0	0	0	0	0	0	0	1	2	3	0	0	3	0
A0A024QZX3;A0A024QZX5;A0A087X1N8;P35237;A0A2R8YD12;A0A2R8Y6A7;Q8IXH2;A0A024QZT8;A0A2R8YDD0;A0A2R8Y517;C9JTJ8;C9JVA8	A0A024QZX3;A0A024QZX5;A0A087X1N8;P35237;A0A2R8YD12;A0A2R8Y6A7;Q8IXH2	13;13;13;13;12;9;8;3;1;1;1;1	13;13;13;13;12;9;8;3;1;1;1;1	12;12;12;12;11;8;8;3;1;1;0;0	Serpin B6	SERPINB6	tr|A0A024QZX3|A0A024QZX3_HUMAN Serpin peptidase inhibitor, clade B (Ovalbumin), member 6, isoform CRA_a OS=Homo sapiens OX=9606 GN=SERPINB6 PE=3 SV=1;tr|A0A024QZX5|A0A024QZX5_HUMAN Serpin B6 OS=Homo sapiens OX=9606 GN=SERPINB6 PE=1 SV=1;tr|A0A087X1N8|A0A08	12	13	13	12	0	3	1	4	1	5	3	0	0	3	0	0	0	6	13	0	3	1	4	1	5	3	0	0	3	0	0	0	6	13	0	3	1	3	1	4	3	0
B2R7M3;A0A024QZY1;Q13155;A8MU58;Q13155-2	B2R7M3;A0A024QZY1;Q13155;A8MU58;Q13155-2	5;5;5;4;4	5;5;5;4;4	5;5;5;4;4	Aminoacyl tRNA synthase complex-interacting multifunctional protein 2	JTV1;AIMP2	tr|B2R7M3|B2R7M3_HUMAN cDNA, FLJ93510, highly similar to Homo sapiens JTV1 gene (JTV1), mRNA OS=Homo sapiens OX=9606 PE=2 SV=1;tr|A0A024QZY1|A0A024QZY1_HUMAN JTV1 gene, isoform CRA_a OS=Homo sapiens OX=9606 GN=JTV1 PE=4 SV=1;sp|Q13155|AIMP2_HUMAN Aminoacyl	5	5	5	5	0	1	2	4	0	1	5	2	0	4	0	0	2	1	2	0	1	2	4	0	1	5	2	0	4	0	0	2	1	2	0	1	2	4	0	1	5	2
H0YDJ3;B4DZQ5;A0A024QZY5;Q13523	H0YDJ3;B4DZQ5;A0A024QZY5;Q13523	2;2;2;2	2;2;2;2	2;2;2;2	Serine/threonine-protein kinase PRP4 homolog	PRPF4B	tr|H0YDJ3|H0YDJ3_HUMAN Serine/threonine-protein kinase PRP4 homolog (Fragment) OS=Homo sapiens OX=9606 GN=PRPF4B PE=1 SV=1;tr|B4DZQ5|B4DZQ5_HUMAN cDNA FLJ51417, highly similar to Serine/threonine-protein kinase PRP4 homolog OS=Homo sapiens OX=9606 PE=2 SV=	4	2	2	2	0	1	0	1	0	0	0	0	0	0	0	0	0	0	0	0	1	0	1	0	0	0	0	0	0	0	0	0	0	0	0	1	0	1	0	0	0	0
H7C608;E2QRF9;Q53GD9;A0A024QZY7;O75496	H7C608;E2QRF9;Q53GD9;A0A024QZY7;O75496	2;2;2;2;2	2;2;2;2;2	2;2;2;2;2	Geminin	GMNN	tr|H7C608|H7C608_HUMAN Geminin (Fragment) OS=Homo sapiens OX=9606 GN=GMNN PE=1 SV=1;tr|E2QRF9|E2QRF9_HUMAN Geminin (Fragment) OS=Homo sapiens OX=9606 GN=GMNN PE=1 SV=1;tr|Q53GD9|Q53GD9_HUMAN Geminin variant (Fragment) OS=Homo sapiens OX=9606 PE=2 SV=1;tr|A	5	2	2	2	0	0	1	1	0	0	1	0	0	1	0	0	0	0	0	0	0	1	1	0	0	1	0	0	1	0	0	0	0	0	0	0	1	1	0	0	1	0
Q93079;Q0D2M2;B4DR52;I6L9F7;A0A024QZZ7;U3KQK0;B2R4S9;A8K9J7;A0A024RCL8;A0A024RCJ9;O60814;P58876;P62807;Q99877;Q99879;Q99880;Q5QNW6-2;Q5QNW6;P57053;Q96A08;A0A2R8Y619;L0R4T3	Q93079;Q0D2M2;B4DR52;I6L9F7;A0A024QZZ7;U3KQK0;B2R4S9;A8K9J7;A0A024RCL8;A0A024RCJ9;O60814;P58876;P62807;Q99877;Q99879;Q99880;Q5QNW6-2;Q5QNW6;P57053	7;7;7;7;7;7;7;7;7;7;7;7;7;7;7;7;7;7;6;3;1;1	2;2;2;2;2;2;2;2;2;2;2;2;2;2;2;2;2;2;2;0;0;0	2;2;2;2;2;2;2;2;2;2;2;2;2;2;2;2;2;2;2;0;0;0	Histone H2B type 1-H;Histone H2B;Histone H2B type 1-K;Histone H2B type 1-D;Histone H2B type 1-C/E/F/G/I;Histone H2B type 1-N;Histone H2B type 1-M;Histone H2B type 1-L;Histone H2B type 2-F;Histone H2B type F-S	HIST1H2BH;HIST1H2BC;HIST1H2BM;HIST1H2BD;HIST1H2BN;HIST1H2BI;HIST1H2BK;HIST1H2BL;HIST2H2BF;H2BFS	sp|Q93079|H2B1H_HUMAN Histone H2B type 1-H OS=Homo sapiens OX=9606 GN=HIST1H2BH PE=1 SV=3;tr|Q0D2M2|Q0D2M2_HUMAN HIST1H2BC protein OS=Homo sapiens OX=9606 GN=HIST1H2BC PE=2 SV=1;tr|B4DR52|B4DR52_HUMAN Histone H2B OS=Homo sapiens OX=9606 PE=2 SV=1;tr|I6L9F7	22	7	2	2	2	2	5	2	3	4	3	3	2	4	2	2	3	3	4	1	1	2	1	1	2	1	1	1	1	1	1	1	1	1	1	1	2	1	1	2	1	1
Q08AJ9;A0A024R017;Q93077;Q7L7L0;P04908;A0A3B3IS11;Q96QV6;V9GZN0;Q71UI9-5	Q08AJ9;A0A024R017;Q93077;Q7L7L0;P04908;A0A3B3IS11;Q96QV6	6;6;6;6;6;3;3;1;1	1;1;1;1;1;0;0;0;0	1;1;1;1;1;0;0;0;0	Histone H2A;Histone H2A type 1-C;Histone H2A type 3;Histone H2A type 1-B/E;Histone H2A type 1-A	HIST1H2AB;HIST1H2AC;HIST3H2A;HIST1H2AA	tr|Q08AJ9|Q08AJ9_HUMAN Histone H2A OS=Homo sapiens OX=9606 GN=HIST1H2AB PE=2 SV=1;tr|A0A024R017|A0A024R017_HUMAN Histone H2A OS=Homo sapiens OX=9606 GN=HIST1H2AC PE=3 SV=1;sp|Q93077|H2A1C_HUMAN Histone H2A type 1-C OS=Homo sapiens OX=9606 GN=HIST1H2AC PE=1	9	6	1	1	1	4	5	5	2	4	6	5	3	3	3	1	3	3	4	0	1	1	1	0	1	1	1	0	0	0	0	0	1	1	0	1	1	1	0	1	1	1
Q8N995;A0A024R059;Q01581;D6RIW1;A0A140VJL2;P54868-3;P54868-2;P54868	Q8N995;A0A024R059;Q01581	24;24;24;4;1;1;1;1	24;24;24;4;1;1;1;1	24;24;24;4;1;1;1;1	Hydroxymethylglutaryl-CoA synthase, cytoplasmic	HMGCS1	tr|Q8N995|Q8N995_HUMAN 3-hydroxy-3-methylglutaryl coenzyme A synthase OS=Homo sapiens OX=9606 PE=2 SV=1;tr|A0A024R059|A0A024R059_HUMAN 3-hydroxy-3-methylglutaryl coenzyme A synthase OS=Homo sapiens OX=9606 GN=HMGCS1 PE=3 SV=1;sp|Q01581|HMCS1_HUMAN Hydroxym	8	24	24	24	3	11	12	21	7	11	21	4	6	20	9	6	7	10	11	3	11	12	21	7	11	21	4	6	20	9	6	7	10	11	3	11	12	21	7	11	21	4
B4DE96;B4DIH9;B2R6P4;A0A024R061;P51809-3;P51809;B4DMB4;A0A024R074;P51809-2	B4DE96;B4DIH9;B2R6P4;A0A024R061;P51809-3;P51809;B4DMB4;A0A024R074;P51809-2	3;3;3;3;3;3;2;2;2	3;3;3;3;3;3;2;2;2	3;3;3;3;3;3;2;2;2	Vesicle-associated membrane protein 7	SYBL1;VAMP7	tr|B4DE96|B4DE96_HUMAN cDNA FLJ53762, highly similar to Synaptobrevin-like protein 1 OS=Homo sapiens OX=9606 PE=2 SV=1;tr|B4DIH9|B4DIH9_HUMAN cDNA FLJ53045, highly similar to Synaptobrevin-like protein 1 OS=Homo sapiens OX=9606 PE=2 SV=1;tr|B2R6P4|B2R6P4_H	9	3	3	3	0	0	1	1	0	2	2	0	0	0	0	0	0	0	1	0	0	1	1	0	2	2	0	0	0	0	0	0	0	1	0	0	1	1	0	2	2	0
B3KTY7;A0A024R064;Q9NS62-2;Q9NS62;B4DQV6;Q9NS62-3	B3KTY7;A0A024R064;Q9NS62-2;Q9NS62;B4DQV6;Q9NS62-3	2;2;2;2;1;1	2;2;2;2;1;1	2;2;2;2;1;1	Thrombospondin type-1 domain-containing protein 1	hCG_29569;THSD1	tr|B3KTY7|B3KTY7_HUMAN cDNA FLJ38970 fis, clone NT2RI2002391, highly similar to Homo sapiens thrombospondin, type I, domain containing 1 (THSD1), transcript variant 2, mRNA OS=Homo sapiens OX=9606 PE=2 SV=1;tr|A0A024R064|A0A024R064_HUMAN HCG29569, isoform	6	2	2	2	0	0	0	0	0	1	0	0	0	1	0	0	1	0	1	0	0	0	0	0	1	0	0	0	1	0	0	1	0	1	0	0	0	0	0	1	0	0
E9PF10;B4DLT2;A0A024R071;O75694-2;O75694	E9PF10;B4DLT2;A0A024R071;O75694-2;O75694	1;1;1;1;1	1;1;1;1;1	1;1;1;1;1	Nuclear pore complex protein Nup155	NUP155	tr|E9PF10|E9PF10_HUMAN Nuclear pore complex protein Nup155 OS=Homo sapiens OX=9606 GN=NUP155 PE=1 SV=1;tr|B4DLT2|B4DLT2_HUMAN cDNA FLJ56637, highly similar to Nuclear pore complex protein Nup155 OS=Homo sapiens OX=9606 PE=2 SV=1;tr|A0A024R071|A0A024R071_HU	5	1	1	1	0	0	0	0	0	0	0	0	0	1	0	0	0	0	0	0	0	0	0	0	0	0	0	0	1	0	0	0	0	0	0	0	0	0	0	0	0	0
A0A5F9UP49;A0A024R084;Q9BRK5;A0A5F9UJX7;A0A024R0A9;Q9BRK5-6;G3V1E2;Q9BRK5-4;Q9BRK5-3;H0Y3T6;Q9BRK5-2;Q9BRK5-5	A0A5F9UP49;A0A024R084;Q9BRK5;A0A5F9UJX7;A0A024R0A9;Q9BRK5-6;G3V1E2;Q9BRK5-4;Q9BRK5-3;H0Y3T6;Q9BRK5-2	12;12;12;11;11;11;10;10;10;9;7;1	12;12;12;11;11;11;10;10;10;9;7;1	12;12;12;11;11;11;10;10;10;9;7;1	45 kDa calcium-binding protein	SDF4	tr|A0A5F9UP49|A0A5F9UP49_HUMAN 45 kDa calcium-binding protein OS=Homo sapiens OX=9606 GN=SDF4 PE=1 SV=1;tr|A0A024R084|A0A024R084_HUMAN Stromal cell derived factor 4, isoform CRA_c OS=Homo sapiens OX=9606 GN=SDF4 PE=4 SV=1;sp|Q9BRK5|CAB45_HUMAN 45 kDa calci	12	12	12	12	4	7	7	6	5	7	6	5	5	4	4	4	5	6	10	4	7	7	6	5	7	6	5	5	4	4	4	5	6	10	4	7	7	6	5	7	6	5
A0A024R091;Q6PCB0;J3QLP3;J3QRR0;A0A024R0E4;Q6PCB0-2	A0A024R091;Q6PCB0;J3QLP3	6;6;4;2;1;1	6;6;4;2;1;1	6;6;4;2;1;1	von Willebrand factor A domain-containing protein 1	VWA1	tr|A0A024R091|A0A024R091_HUMAN von Willebrand factor A domain containing 1, isoform CRA_c OS=Homo sapiens OX=9606 GN=VWA1 PE=4 SV=1;sp|Q6PCB0|VWA1_HUMAN von Willebrand factor A domain-containing protein 1 OS=Homo sapiens OX=9606 GN=VWA1 PE=1 SV=1;tr|J3QLP3	6	6	6	6	1	2	2	0	0	1	1	0	0	1	0	0	0	1	5	1	2	2	0	0	1	1	0	0	1	0	0	0	1	5	1	2	2	0	0	1	1	0
A0A024R094;Q9H074-3;D6REB4;Q9H074-2;Q9H074;D6RJF2;D6RJ02;D6RD97;D6R9H8	A0A024R094;Q9H074-3;D6REB4;Q9H074-2;Q9H074	10;10;9;9;9;4;3;1;1	10;10;9;9;9;4;3;1;1	10;10;9;9;9;4;3;1;1	Polyadenylate-binding protein-interacting protein 1	PAIP1	tr|A0A024R094|A0A024R094_HUMAN Poly(A) binding protein interacting protein 1, isoform CRA_a OS=Homo sapiens OX=9606 GN=PAIP1 PE=4 SV=1;sp|Q9H074-3|PAIP1_HUMAN Isoform 3 of Polyadenylate-binding protein-interacting protein 1 OS=Homo sapiens OX=9606 GN=PAIP1	9	10	10	10	0	3	3	6	2	4	5	2	2	6	2	2	0	2	4	0	3	3	6	2	4	5	2	2	6	2	2	0	2	4	0	3	3	6	2	4	5	2
Q9GZV0;A0A024R0K2;A0A024R0E2;O75534-2;O75534;O75534-3;O75534-4;Q96L66;E9PLT0;E9PLD4;Q8WU01;Q9UG93;Q9UG12;E9PKN4	Q9GZV0;A0A024R0K2;A0A024R0E2;O75534-2;O75534;O75534-3;O75534-4;Q96L66;E9PLT0	11;11;11;11;11;11;11;8;7;4;4;4;2;1	11;11;11;11;11;11;11;8;7;4;4;4;2;1	11;11;11;11;11;11;11;8;7;4;4;4;2;1	Cold shock domain-containing protein E1	CSDE1;UNR	tr|Q9GZV0|Q9GZV0_HUMAN cDNA FLJ12454 fis, clone NT2RM1000555, highly similar to UNR PROTEIN OS=Homo sapiens OX=9606 PE=2 SV=1;tr|A0A024R0K2|A0A024R0K2_HUMAN Cold shock domain containing E1, RNA-binding, isoform CRA_b OS=Homo sapiens OX=9606 GN=CSDE1 PE=4 S	14	11	11	11	0	2	4	8	0	1	8	0	0	3	1	0	0	0	5	0	2	4	8	0	1	8	0	0	3	1	0	0	0	5	0	2	4	8	0	1	8	0
B4DKS0;A0A024R0H1;P53985;B2R6A5;B4E106;Q5T8R5;Q5T8R3;P53985-2	B4DKS0;A0A024R0H1;P53985;B2R6A5;B4E106;Q5T8R5	7;7;7;6;5;4;3;3	7;7;7;6;5;4;3;3	7;7;7;6;5;4;3;3	Monocarboxylate transporter 1	SLC16A1	tr|B4DKS0|B4DKS0_HUMAN cDNA FLJ53381, highly similar to Monocarboxylate transporter 1 OS=Homo sapiens OX=9606 PE=2 SV=1;tr|A0A024R0H1|A0A024R0H1_HUMAN Solute carrier family 16 (Monocarboxylic acid transporters), member 1, isoform CRA_b OS=Homo sapiens OX=9	8	7	7	7	0	2	2	2	1	2	5	3	2	6	2	2	1	2	2	0	2	2	2	1	2	5	3	2	6	2	2	1	2	2	0	2	2	2	1	2	5	3
A0A024R0H6;Q8N7H5-3;Q8N7H5;Q8N7H5-2;B4DGJ5	A0A024R0H6;Q8N7H5-3;Q8N7H5;Q8N7H5-2;B4DGJ5	4;4;4;3;2	4;4;4;3;2	4;4;4;3;2	RNA polymerase II-associated factor 1 homolog	PAF1	tr|A0A024R0H6|A0A024R0H6_HUMAN Paf1, RNA polymerase II associated factor, homolog (S. cerevisiae), isoform CRA_a OS=Homo sapiens OX=9606 GN=PAF1 PE=4 SV=1;sp|Q8N7H5-3|PAF1_HUMAN Isoform 3 of RNA polymerase II-associated factor 1 homolog OS=Homo sapiens OX=	5	4	4	4	0	1	1	3	0	3	2	0	0	1	0	0	0	0	2	0	1	1	3	0	3	2	0	0	1	0	0	0	0	2	0	1	1	3	0	3	2	0
A0A024R0H7;Q9BQA1;H0Y711;Q9BQA1-2;B4DJP0	A0A024R0H7;Q9BQA1;H0Y711	7;7;5;3;2	7;7;5;3;2	7;7;5;3;2	Methylosome protein 50	WDR77	tr|A0A024R0H7|A0A024R0H7_HUMAN Testis tissue sperm-binding protein Li 44a OS=Homo sapiens OX=9606 GN=WDR77 PE=2 SV=1;sp|Q9BQA1|MEP50_HUMAN Methylosome protein 50 OS=Homo sapiens OX=9606 GN=WDR77 PE=1 SV=1;tr|H0Y711|H0Y711_HUMAN Methylosome protein 50 (Frag	5	7	7	7	0	1	3	3	0	2	3	0	0	6	1	0	0	1	3	0	1	3	3	0	2	3	0	0	6	1	0	0	1	3	0	1	3	3	0	2	3	0
M0R3F1;A8K3W4;A0A024R0J9;A0A0A0MRA5;B7Z4B8;A8K6U7;A8K5K0;Q9BUJ2-4;Q9BUJ2-2;Q9BUJ2;Q9BUJ2-3;B3KM60;M0QYZ0;Q9BUJ2-5;M0QYM5;M0QYI8	M0R3F1;A8K3W4;A0A024R0J9;A0A0A0MRA5;B7Z4B8;A8K6U7;A8K5K0;Q9BUJ2-4;Q9BUJ2-2;Q9BUJ2;Q9BUJ2-3;B3KM60	7;7;7;7;7;7;7;7;7;7;6;4;2;2;1;1	7;7;7;7;7;7;7;7;7;7;6;4;2;2;1;1	7;7;7;7;7;7;7;7;7;7;6;4;2;2;1;1	Heterogeneous nuclear ribonucleoprotein U-like protein 1	HNRNPUL1;HNRPUL1	tr|M0R3F1|M0R3F1_HUMAN Heterogeneous nuclear ribonucleoprotein U-like protein 1 (Fragment) OS=Homo sapiens OX=9606 GN=HNRNPUL1 PE=1 SV=1;tr|A8K3W4|A8K3W4_HUMAN cDNA FLJ75163, highly similar to Homo sapiens heterogeneous nuclear ribonucleoprotein U-like 1 (	16	7	7	7	0	1	0	2	0	3	4	0	0	4	0	0	0	0	1	0	1	0	2	0	3	4	0	0	4	0	0	0	0	1	0	1	0	2	0	3	4	0
H0YLC5;H0YLL6;A0A0P0GE07;A0A024R8Y2;B3KRE9;A0A345S7Y2;H0YKT2;A0A0A0MT46;U3KQ96;A0A0C4DG88;B5ME60;A0A024R0L3;U3KQN1;H0YNW1;P09086;P14859-5;P14859-2;P14859;P09086-4;P14859-3;P14859-4;P09086-2;Q9UKI9-3;Q9UKI9;P09086-5;Q9UKI9-2;P09086-3;P14859-6	H0YLC5;H0YLL6;A0A0P0GE07;A0A024R8Y2;B3KRE9;A0A345S7Y2;H0YKT2;A0A0A0MT46;U3KQ96;A0A0C4DG88;B5ME60;A0A024R0L3;U3KQN1;H0YNW1;P09086;P14859-5;P14859-2;P14859;P09086-4;P14859-3;P14859-4;P09086-2;Q9UKI9-3;Q9UKI9;P09086-5;Q9UKI9-2;P09086-3;P14859-6	2;2;2;2;2;2;2;2;2;2;2;2;2;2;2;2;2;2;2;2;2;2;2;2;2;2;2;2	2;2;2;2;2;2;2;2;2;2;2;2;2;2;2;2;2;2;2;2;2;2;2;2;2;2;2;2	2;2;2;2;2;2;2;2;2;2;2;2;2;2;2;2;2;2;2;2;2;2;2;2;2;2;2;2	POU domain protein;POU domain, class 2, transcription factor 2;POU domain, class 2, transcription factor 1;POU domain, class 2, transcription factor 3	POU2F3;POU2F2;POU2F1	tr|H0YLC5|H0YLC5_HUMAN POU domain, class 2, transcription factor 3 (Fragment) OS=Homo sapiens OX=9606 GN=POU2F3 PE=4 SV=9;tr|H0YLL6|H0YLL6_HUMAN POU domain protein OS=Homo sapiens OX=9606 GN=POU2F2 PE=1 SV=1;tr|A0A0P0GE07|A0A0P0GE07_HUMAN POU domain protei	28	2	2	2	0	0	0	1	0	0	2	0	0	0	0	0	0	0	0	0	0	0	1	0	0	2	0	0	0	0	0	0	0	0	0	0	0	1	0	0	2	0
A0A024R0L6;Q15102;M0R389;M0R1K3;M0QZT2;M0QXS6;M0R323	A0A024R0L6;Q15102;M0R389;M0R1K3	8;8;5;5;3;2;2	8;8;5;5;3;2;2	8;8;5;5;3;2;2	Platelet-activating factor acetylhydrolase IB subunit gamma	PAFAH1B3	tr|A0A024R0L6|A0A024R0L6_HUMAN Epididymis secretory sperm binding protein OS=Homo sapiens OX=9606 GN=PAFAH1B3 PE=2 SV=1;sp|Q15102|PA1B3_HUMAN Platelet-activating factor acetylhydrolase IB subunit gamma OS=Homo sapiens OX=9606 GN=PAFAH1B3 PE=1 SV=1;tr|M0R38	7	8	8	8	2	5	5	5	2	6	5	4	2	5	4	2	5	1	6	2	5	5	5	2	6	5	4	2	5	4	2	5	1	6	2	5	5	5	2	6	5	4
A0A499FJK2;A0A024R0P8;P01137;Q7Z488;Q49IL8;Q49IK8;B2C8Z3;M0R2S0;A0A078BFK3;A0A078BCJ0;A0A078BCH8;A0A078BC11;A0A078BBI5	A0A499FJK2;A0A024R0P8;P01137	5;5;5;1;1;1;1;1;1;1;1;1;1	5;5;5;1;1;1;1;1;1;1;1;1;1	5;5;5;1;1;1;1;1;1;1;1;1;1	Transforming growth factor beta-1;Latency-associated peptide	TGFB1	tr|A0A499FJK2|A0A499FJK2_HUMAN Transforming growth factor beta OS=Homo sapiens OX=9606 GN=TGFB1 PE=1 SV=1;tr|A0A024R0P8|A0A024R0P8_HUMAN Transforming growth factor beta OS=Homo sapiens OX=9606 GN=TGFB1 PE=3 SV=1;sp|P01137|TGFB1_HUMAN Transforming growth fa	13	5	5	5	0	2	2	3	0	3	3	3	1	1	3	0	3	1	2	0	2	2	3	0	3	3	3	1	1	3	0	3	1	2	0	2	2	3	0	3	3	3
A0A024R0Q4;Q8IV08;B4DEL6;M0R3G9;M0R1F7;M0R2W7	A0A024R0Q4;Q8IV08;B4DEL6	7;7;4;2;2;1	7;7;4;2;2;1	7;7;4;2;2;1	Phospholipase D3	PLD3	tr|A0A024R0Q4|A0A024R0Q4_HUMAN Phospholipase D family, member 3, isoform CRA_b OS=Homo sapiens OX=9606 GN=PLD3 PE=4 SV=1;sp|Q8IV08|PLD3_HUMAN 5-3 exonuclease PLD3 OS=Homo sapiens OX=9606 GN=PLD3 PE=1 SV=1;tr|B4DEL6|B4DEL6_HUMAN cDNA FLJ59669, highly simi	6	7	7	7	1	2	5	5	0	3	6	0	0	6	0	0	0	0	3	1	2	5	5	0	3	6	0	0	6	0	0	0	0	3	1	2	5	5	0	3	6	0
Q53FR0;A0A024R0Q7;P53041;Q9BPW0;H0YDU8;B2R6R6;B4DLP6;B4DDZ8;A8MU39;Q59F46;B7Z1I1;M0R196;A0A087WY80;E7EU14	Q53FR0;A0A024R0Q7;P53041;Q9BPW0;H0YDU8;B2R6R6;B4DLP6;B4DDZ8;A8MU39	16;16;16;15;15;15;14;14;9;2;2;1;1;1	16;16;16;15;15;15;14;14;9;2;2;1;1;1	16;16;16;15;15;15;14;14;9;2;2;1;1;1	Serine/threonine-protein phosphatase;Serine/threonine-protein phosphatase 5	PPP5C	tr|Q53FR0|Q53FR0_HUMAN Serine/threonine-protein phosphatase (Fragment) OS=Homo sapiens OX=9606 PE=2 SV=1;tr|A0A024R0Q7|A0A024R0Q7_HUMAN Serine/threonine-protein phosphatase OS=Homo sapiens OX=9606 GN=PPP5C PE=3 SV=1;sp|P53041|PPP5_HUMAN Serine/threonine-pr	14	16	16	16	0	6	4	10	0	6	9	0	0	6	0	0	0	0	7	0	6	4	10	0	6	9	0	0	6	0	0	0	0	7	0	6	4	10	0	6	9	0
A0A024R0R4;Q9UBE0;M0QZS6;B3KNJ4;Q9UBE0-2;Q9UBE0-3;B4DY66;M0QX65;A0A590UK93;A0A590UKC5;M0R054;A0A590UKA0;M0QYM8;M0R286;M0R375;M0QYP2	A0A024R0R4;Q9UBE0;M0QZS6;B3KNJ4;Q9UBE0-2;Q9UBE0-3;B4DY66;M0QX65;A0A590UK93;A0A590UKC5	19;19;13;13;13;13;12;11;11;11;8;4;4;3;2;1	19;19;13;13;13;13;12;11;11;11;8;4;4;3;2;1	19;19;13;13;13;13;12;11;11;11;8;4;4;3;2;1	SUMO-activating enzyme subunit 1;SUMO-activating enzyme subunit 1, N-terminally processed	SAE1	tr|A0A024R0R4|A0A024R0R4_HUMAN SUMO-1 activating enzyme subunit 1, isoform CRA_b OS=Homo sapiens OX=9606 GN=SAE1 PE=4 SV=1;sp|Q9UBE0|SAE1_HUMAN SUMO-activating enzyme subunit 1 OS=Homo sapiens OX=9606 GN=SAE1 PE=1 SV=1;tr|M0QZS6|M0QZS6_HUMAN SUMO-activatin	16	19	19	19	2	7	8	12	2	8	15	5	4	8	9	2	7	5	9	2	7	8	12	2	8	15	5	4	8	9	2	7	5	9	2	7	8	12	2	8	15	5
B7Z6F7;A0A024R0R6;Q92797;M0R3C7;A0A087WUE9;Q4LE61;Q92797-2;M0QXP5	B7Z6F7;A0A024R0R6;Q92797;M0R3C7;A0A087WUE9;Q4LE61;Q92797-2	5;5;5;4;4;4;4;1	5;5;5;4;4;4;4;1	5;5;5;4;4;4;4;1	Symplekin	SYMPK;SYMPK variant protein	tr|B7Z6F7|B7Z6F7_HUMAN cDNA FLJ61705, highly similar to Symplekin OS=Homo sapiens OX=9606 PE=2 SV=1;tr|A0A024R0R6|A0A024R0R6_HUMAN Symplekin, isoform CRA_a OS=Homo sapiens OX=9606 GN=SYMPK PE=4 SV=1;sp|Q92797|SYMPK_HUMAN Symplekin OS=Homo sapiens OX=9606 G	8	5	5	5	0	0	0	0	0	1	3	0	0	4	0	0	0	0	0	0	0	0	0	0	1	3	0	0	4	0	0	0	0	0	0	0	0	0	0	1	3	0
P54920;A0A024R0R9;M0R0Y2;M0R2M1;M0R213;M0R0I4;M0R058;A0A024R0V6;M0R027;B4DGP9;B4DIV0;Q9H115;A0A087WZQ7;Q9H115-3;Q9H115-2;M0QZN5;M0R031;M0QZM9	P54920;A0A024R0R9;M0R0Y2;M0R2M1	15;15;13;10;6;5;5;4;3;2;2;2;2;2;2;1;1;1	15;15;13;10;6;5;5;4;3;2;2;2;2;2;2;1;1;1	15;15;13;10;6;5;5;4;3;2;2;2;2;2;2;1;1;1	Alpha-soluble NSF attachment protein	NAPA	sp|P54920|SNAA_HUMAN Alpha-soluble NSF attachment protein OS=Homo sapiens OX=9606 GN=NAPA PE=1 SV=3;tr|A0A024R0R9|A0A024R0R9_HUMAN N-ethylmaleimide-sensitive factor attachment protein, alpha, isoform CRA_c OS=Homo sapiens OX=9606 GN=NAPA PE=4 SV=1;tr|M0R0Y	18	15	15	15	2	7	6	8	2	8	8	0	3	9	0	4	0	6	12	2	7	6	8	2	8	8	0	3	9	0	4	0	6	12	2	7	6	8	2	8	8	0
M0R0D2;B4DEB2;B2RCY5;A0A024R0S8;Q59HH7;P18887;M0QZ96;M0R1U8;M0QYS5;F5H8D7;B4DTD3	M0R0D2;B4DEB2;B2RCY5;A0A024R0S8;Q59HH7;P18887;M0QZ96;M0R1U8;M0QYS5;F5H8D7;B4DTD3	3;3;3;3;3;3;2;2;2;2;2	3;3;3;3;3;3;2;2;2;2;2	3;3;3;3;3;3;2;2;2;2;2	DNA repair protein XRCC1	XRCC1	tr|M0R0D2|M0R0D2_HUMAN DNA repair protein XRCC1 (Fragment) OS=Homo sapiens OX=9606 GN=XRCC1 PE=1 SV=1;tr|B4DEB2|B4DEB2_HUMAN cDNA FLJ56491, highly similar to DNA-repair protein XRCC1 OS=Homo sapiens OX=9606 PE=2 SV=1;tr|B2RCY5|B2RCY5_HUMAN cDNA, FLJ96373,	11	3	3	3	0	0	0	3	0	0	2	0	0	1	0	0	0	0	1	0	0	0	3	0	0	2	0	0	1	0	0	0	0	1	0	0	0	3	0	0	2	0
A0A0S2Z4N8;A0A024R0V4;P50552;A0A0S2Z4I9;A0A0S2Z4I7;K7ENL7;A0A0S2Z4H6;K7EM16;K7ENR7;K7EIG8	A0A0S2Z4N8;A0A024R0V4;P50552;A0A0S2Z4I9;A0A0S2Z4I7	13;13;13;12;10;5;5;5;4;2	13;13;13;12;10;5;5;5;4;2	13;13;13;12;10;5;5;5;4;2	Vasodilator-stimulated phosphoprotein	VASP	tr|A0A0S2Z4N8|A0A0S2Z4N8_HUMAN Vasodilator-stimulated phosphoprotein isoform 2 (Fragment) OS=Homo sapiens OX=9606 GN=VASP PE=2 SV=1;tr|A0A024R0V4|A0A024R0V4_HUMAN Vasodilator-stimulated phosphoprotein isoform 1 OS=Homo sapiens OX=9606 GN=VASP PE=2 SV=1;sp|	10	13	13	13	1	7	6	8	1	9	8	3	0	10	2	0	3	2	8	1	7	6	8	1	9	8	3	0	10	2	0	3	2	8	1	7	6	8	1	9	8	3
A0A024R0V8;M0QYX1;A0A087WX02;F8WB74;P63302	A0A024R0V8;M0QYX1;A0A087WX02;F8WB74;P63302	2;2;2;2;2	2;2;2;2;2	2;2;2;2;2	Selenoprotein W	SEPW1	tr|A0A024R0V8|A0A024R0V8_HUMAN Selenoprotein W, 1 (Fragment) OS=Homo sapiens OX=9606 GN=SEPW1 PE=4 SV=1;tr|M0QYX1|M0QYX1_HUMAN Selenoprotein W OS=Homo sapiens OX=9606 GN=SELENOW PE=1 SV=2;tr|A0A087WX02|A0A087WX02_HUMAN Selenoprotein W OS=Homo sapiens OX=96	5	2	2	2	0	2	1	1	0	2	1	0	0	0	0	0	0	0	2	0	2	1	1	0	2	1	0	0	0	0	0	0	0	2	0	2	1	1	0	2	1	0
A0A024R0V9;A0A1B0GV47;Q7Z4S6-6;Q7Z4S6-5;Q7Z4S6-2;Q7Z4S6;Q7Z4S6-4;Q7Z4S6-3;H0YHT2	A0A024R0V9;A0A1B0GV47;Q7Z4S6-6;Q7Z4S6-5;Q7Z4S6-2;Q7Z4S6;Q7Z4S6-4;Q7Z4S6-3	3;3;3;3;3;3;3;2;1	3;3;3;3;3;3;3;2;1	3;3;3;3;3;3;3;2;1	Kinesin-like protein;Kinesin-like protein KIF21A	KIF21A	tr|A0A024R0V9|A0A024R0V9_HUMAN Kinesin family member 21A, isoform CRA_c OS=Homo sapiens OX=9606 GN=KIF21A PE=3 SV=1;tr|A0A1B0GV47|A0A1B0GV47_HUMAN Kinesin-like protein KIF21A (Fragment) OS=Homo sapiens OX=9606 GN=KIF21A PE=1 SV=1;sp|Q7Z4S6-6|KI21A_HUMAN Is	9	3	3	3	0	0	0	0	0	0	2	0	0	1	0	0	0	0	1	0	0	0	0	0	0	2	0	0	1	0	0	0	0	1	0	0	0	0	0	0	2	0
A8K6H9;A0A024R0W3;Q96QD8;F8VUY8;Q96QD8-2	A8K6H9;A0A024R0W3;Q96QD8;F8VUY8	3;3;3;2;1	3;3;3;2;1	3;3;3;2;1	Sodium-coupled neutral amino acid transporter 2	SLC38A2	tr|A8K6H9|A8K6H9_HUMAN cDNA FLJ75876, highly similar to Homo sapiens solute carrier family 38, member 2 (SLC38A2), mRNA OS=Homo sapiens OX=9606 PE=2 SV=1;tr|A0A024R0W3|A0A024R0W3_HUMAN Solute carrier family 38, member 2, isoform CRA_b OS=Homo sapiens OX=96	5	3	3	3	0	1	0	0	0	2	3	0	0	2	0	0	0	0	1	0	1	0	0	0	2	3	0	0	2	0	0	0	0	1	0	1	0	0	0	2	3	0
A0A024R0X0;Q9UMZ2-6;Q9UMZ2-9;Q9UMZ2-4;Q9UMZ2-8;Q9UMZ2-3;Q9UMZ2-7;Q9UMZ2-5;Q9UMZ2	A0A024R0X0;Q9UMZ2-6;Q9UMZ2-9;Q9UMZ2-4;Q9UMZ2-8;Q9UMZ2-3;Q9UMZ2-7;Q9UMZ2-5;Q9UMZ2	1;1;1;1;1;1;1;1;1	1;1;1;1;1;1;1;1;1	1;1;1;1;1;1;1;1;1	Synergin gamma	AP1GBP1;SYNRG	tr|A0A024R0X0|A0A024R0X0_HUMAN AP1 gamma subunit binding protein 1, isoform CRA_d OS=Homo sapiens OX=9606 GN=AP1GBP1 PE=4 SV=1;sp|Q9UMZ2-6|SYNRG_HUMAN Isoform 5 of Synergin gamma OS=Homo sapiens OX=9606 GN=SYNRG;sp|Q9UMZ2-9|SYNRG_HUMAN Isoform 8 of Synergi	9	1	1	1	1	0	0	0	0	0	0	0	0	0	0	0	0	0	0	1	0	0	0	0	0	0	0	0	0	0	0	0	0	0	1	0	0	0	0	0	0	0
A0A024R0X1;Q99435-4;Q99435;Q99435-2;Q99435-3;F8VVB6;B7Z625;B7Z4L8;B3KTI3;H0YI34;F8W1A2;H0YIT4;F8VZ72;F8VXR5;F8VRQ0;H0YHY5	A0A024R0X1;Q99435-4;Q99435;Q99435-2;Q99435-3;F8VVB6;B7Z625;B7Z4L8;B3KTI3	27;27;27;27;27;26;25;18;18;10;10;5;3;2;2;1	27;27;27;27;27;26;25;18;18;10;10;5;3;2;2;1	27;27;27;27;27;26;25;18;18;10;10;5;3;2;2;1	Protein kinase C-binding protein NELL2	NELL2	tr|A0A024R0X1|A0A024R0X1_HUMAN NEL-like 2 (Chicken), isoform CRA_b OS=Homo sapiens OX=9606 GN=NELL2 PE=4 SV=1;sp|Q99435-4|NELL2_HUMAN Isoform 4 of Protein kinase C-binding protein NELL2 OS=Homo sapiens OX=9606 GN=NELL2;sp|Q99435|NELL2_HUMAN Protein kinase	16	27	27	27	6	12	20	13	5	14	18	13	6	16	13	3	13	6	10	6	12	20	13	5	14	18	13	6	16	13	3	13	6	10	6	12	20	13	5	14	18	13
Q13085-4;Q13085;Q13085-2;Q13085-3;A0A024R0Y2;Q59FY4;A2NX49;Q7Z5W8;O00763;O00763-2;O00763-3;Q4G170;Q59GJ9;H0YGH5;B4DYJ7;F8W8T8;B4DIR2;B4DWK9;B4DIW1;B4DIG6;B4DK31;B4DYM0;A0A087WWN5	Q13085-4;Q13085;Q13085-2;Q13085-3;A0A024R0Y2;Q59FY4;A2NX49;Q7Z5W8	12;12;12;12;12;8;6;6;3;3;3;2;2;2;2;2;2;2;2;2;1;1;1	12;12;12;12;12;8;6;6;3;3;3;2;2;2;2;2;2;2;2;2;1;1;1	12;12;12;12;12;8;6;6;3;3;3;2;2;2;2;2;2;2;2;2;1;1;1	Acetyl-CoA carboxylase 1;Biotin carboxylase	ACACA;hCG_30204	sp|Q13085-4|ACACA_HUMAN Isoform 4 of Acetyl-CoA carboxylase 1 OS=Homo sapiens OX=9606 GN=ACACA;sp|Q13085|ACACA_HUMAN Acetyl-CoA carboxylase 1 OS=Homo sapiens OX=9606 GN=ACACA PE=1 SV=2;sp|Q13085-2|ACACA_HUMAN Isoform 2 of Acetyl-CoA carboxylase 1 OS=Homo s	23	12	12	12	0	0	0	1	0	0	8	0	0	9	0	0	1	0	1	0	0	0	1	0	0	8	0	0	9	0	0	1	0	1	0	0	0	1	0	0	8	0
B3KY11;A8KA56;A0A024R0Z3;Q9BUQ8;H0YI52	B3KY11;A8KA56;A0A024R0Z3;Q9BUQ8	3;3;3;3;1	3;3;3;3;1	3;3;3;3;1	Probable ATP-dependent RNA helicase DDX23	DDX23	tr|B3KY11|B3KY11_HUMAN cDNA FLJ46571 fis, clone THYMU3041428, highly similar to Probable ATP-dependent RNA helicase DDX23 OS=Homo sapiens OX=9606 PE=2 SV=1;tr|A8KA56|A8KA56_HUMAN cDNA FLJ77678, highly similar to Homo sapiens DEAD (Asp-Glu-Ala-Asp) box poly	5	3	3	3	0	0	0	0	0	0	0	0	0	0	0	0	0	0	3	0	0	0	0	0	0	0	0	0	0	0	0	0	0	3	0	0	0	0	0	0	0	0
F8VS10;A0A024R101;Q86XZ4	F8VS10;A0A024R101;Q86XZ4	1;1;1	1;1;1	1;1;1	Spermatogenesis-associated serine-rich protein 2	SPATS2	tr|F8VS10|F8VS10_HUMAN Spermatogenesis-associated serine-rich protein 2 OS=Homo sapiens OX=9606 GN=SPATS2 PE=1 SV=1;tr|A0A024R101|A0A024R101_HUMAN Spermatogenesis associated, serine-rich 2, isoform CRA_a OS=Homo sapiens OX=9606 GN=SPATS2 PE=4 SV=1;sp|Q86XZ	3	1	1	1	0	0	0	0	0	0	1	0	0	0	0	0	0	0	0	0	0	0	0	0	0	1	0	0	0	0	0	0	0	0	0	0	0	0	0	0	1	0
A0A024R137;A0A024R102;Q96GM5-2;Q96GM5;A8K9I5;F8VRQ4;H0YHV1;B4DF50;F8VZ70;F8VUB0;F8VW95	A0A024R137;A0A024R102;Q96GM5-2;Q96GM5;A8K9I5;F8VRQ4	5;5;5;5;3;3;2;2;2;2;1	5;5;5;5;3;3;2;2;2;2;1	5;5;5;5;3;3;2;2;2;2;1	SWI/SNF-related matrix-associated actin-dependent regulator of chromatin subfamily D member 1	SMARCD1	tr|A0A024R137|A0A024R137_HUMAN SWI/SNF related, matrix associated, actin dependent regulator of chromatin, subfamily d, member 1, isoform CRA_c OS=Homo sapiens OX=9606 GN=SMARCD1 PE=4 SV=1;tr|A0A024R102|A0A024R102_HUMAN SWI/SNF related, matrix associated,	11	5	5	5	0	0	0	2	0	0	2	0	0	4	0	0	0	0	0	0	0	0	2	0	0	2	0	0	4	0	0	0	0	0	0	0	0	2	0	0	2	0
A0A024R104;Q12860-2;Q12860	A0A024R104;Q12860-2;Q12860	4;4;4	4;4;4	4;4;4	Contactin-1	CNTN1	tr|A0A024R104|A0A024R104_HUMAN Contactin 1, isoform CRA_a OS=Homo sapiens OX=9606 GN=CNTN1 PE=4 SV=1;sp|Q12860-2|CNTN1_HUMAN Isoform 2 of Contactin-1 OS=Homo sapiens OX=9606 GN=CNTN1;sp|Q12860|CNTN1_HUMAN Contactin-1 OS=Homo sapiens OX=9606 GN=CNTN1 PE=1 S	3	4	4	4	0	1	0	0	0	3	1	0	0	0	0	0	0	0	0	0	1	0	0	0	3	1	0	0	0	0	0	0	0	0	0	1	0	0	0	3	1	0
F8VX55;A0A024R120;Q12800-4;Q12800;C9JWL3;F8VWL0;A0A024R2J0;A8KAN5;Q12800-2;Q12800-3;Q9NZI7-4;Q9NZI7	F8VX55;A0A024R120;Q12800-4;Q12800;C9JWL3;F8VWL0;A0A024R2J0;A8KAN5;Q12800-2;Q12800-3;Q9NZI7-4;Q9NZI7	2;2;2;2;1;1;1;1;1;1;1;1	2;2;2;2;1;1;1;1;1;1;1;1	2;2;2;2;1;1;1;1;1;1;1;1	Alpha-globin transcription factor CP2;Upstream-binding protein 1	TFCP2;UBP1	tr|F8VX55|F8VX55_HUMAN Alpha-globin transcription factor CP2 OS=Homo sapiens OX=9606 GN=TFCP2 PE=1 SV=1;tr|A0A024R120|A0A024R120_HUMAN Transcription factor CP2, isoform CRA_a OS=Homo sapiens OX=9606 GN=TFCP2 PE=4 SV=1;sp|Q12800-4|TFCP2_HUMAN Isoform 4 of A	12	2	2	2	0	0	0	1	0	1	0	0	0	1	0	0	0	0	1	0	0	0	1	0	1	0	0	0	1	0	0	0	0	1	0	0	0	1	0	1	0	0
Q8NCD8;A0A024R124;F8VX04;Q9H2H9	Q8NCD8;A0A024R124;F8VX04;Q9H2H9	2;2;2;2	2;2;2;2	2;2;2;2	Sodium-coupled neutral amino acid transporter 1	SLC38A1	tr|Q8NCD8|Q8NCD8_HUMAN cDNA FLJ90316 fis, clone NT2RP2001495, weakly similar to Human transporter protein (g17) OS=Homo sapiens OX=9606 PE=2 SV=1;tr|A0A024R124|A0A024R124_HUMAN Solute carrier family 38, member 1, isoform CRA_a OS=Homo sapiens OX=9606 GN=SL	4	2	2	2	0	0	0	0	0	1	0	0	0	1	0	0	0	0	1	0	0	0	0	0	1	0	0	0	1	0	0	0	0	1	0	0	0	0	0	1	0	0
Q9H0H5;A0A2X0U4T9;A0A024R136;B2RE34;F8VRD2;H0YIK5;Q9H9L9;F8VWY4;F8W0L1;F8VVE5;F8VV47;F8VZ66;F8VWX0;F8VS54;F8VV39;F8VUW9;Q9BZ74;F8VV37;F8W1E5;F8VQZ5;F8W1T4;F8VVY0;F8VZ41;F8VYH6;F8VXH1;F8VQF5;F8VRL2	Q9H0H5;A0A2X0U4T9;A0A024R136;B2RE34;F8VRD2	18;18;18;18;9;7;6;6;5;5;5;5;5;4;4;4;4;3;3;3;2;2;2;2;2;1;1	18;18;18;18;9;7;6;6;5;5;5;5;5;4;4;4;4;3;3;3;2;2;2;2;2;1;1	18;18;18;18;9;7;6;6;5;5;5;5;5;4;4;4;4;3;3;3;2;2;2;2;2;1;1	Rac GTPase-activating protein 1	RACGAP1	sp|Q9H0H5|RGAP1_HUMAN Rac GTPase-activating protein 1 OS=Homo sapiens OX=9606 GN=RACGAP1 PE=1 SV=1;tr|A0A2X0U4T9|A0A2X0U4T9_HUMAN RACGAP1 (Fragment) OS=Homo sapiens OX=9606 GN=RACGAP1 PE=4 SV=1;tr|A0A024R136|A0A024R136_HUMAN Rac GTPase activating protein 1	27	18	18	18	1	10	3	6	1	11	10	9	1	2	5	1	9	3	9	1	10	3	6	1	11	10	9	1	2	5	1	9	3	9	1	10	3	6	1	11	10	9
B2R717;A0A024R141;O60911;H7CEH5;Q5QP40;Q6FHN2;P43235	B2R717;A0A024R141;O60911	19;19;19;1;1;1;1	19;19;19;1;1;1;1	19;19;19;1;1;1;1	Cathepsin L2	CTSL2;CTSV	tr|B2R717|B2R717_HUMAN cDNA, FLJ93235, highly similar to Homo sapiens cathepsin L2 (CTSL2), mRNA OS=Homo sapiens OX=9606 PE=2 SV=1;tr|A0A024R141|A0A024R141_HUMAN Cathepsin L2, isoform CRA_a OS=Homo sapiens OX=9606 GN=CTSL2 PE=3 SV=1;sp|O60911|CATL2_HUMAN C	7	19	19	19	5	13	12	13	7	12	14	9	9	14	10	7	12	13	13	5	13	12	13	7	12	14	9	9	14	10	7	12	13	13	5	13	12	13	7	12	14	9
A0A024R151;Q8WWI5-3;Q8WWI5-2;Q8WWI5	A0A024R151;Q8WWI5-3;Q8WWI5-2;Q8WWI5	2;2;2;2	2;2;2;2	2;2;2;2	Choline transporter-like protein 1	SLC44A1	tr|A0A024R151|A0A024R151_HUMAN Solute carrier family 44, member 1, isoform CRA_a OS=Homo sapiens OX=9606 GN=SLC44A1 PE=3 SV=1;sp|Q8WWI5-3|CTL1_HUMAN Isoform 3 of Choline transporter-like protein 1 OS=Homo sapiens OX=9606 GN=SLC44A1;sp|Q8WWI5-2|CTL1_HUMAN I	4	2	2	2	0	0	0	0	0	0	0	0	0	0	0	0	0	0	2	0	0	0	0	0	0	0	0	0	0	0	0	0	0	2	0	0	0	0	0	0	0	0
A0A024R167;B4E2K2;A0A024R152;Q9Y2D5;Q9Y2D5-5;Q9Y2D5-7;Q9Y2D5-6;Q9Y2D5-4;C9JVY5	A0A024R167;B4E2K2;A0A024R152;Q9Y2D5;Q9Y2D5-5;Q9Y2D5-7;Q9Y2D5-6;Q9Y2D5-4;C9JVY5	2;2;2;2;2;2;2;2;1	2;2;2;2;2;2;2;2;1	2;2;2;2;2;2;2;2;1	A-kinase anchor protein 2	hCG_28765;AKAP2	tr|A0A024R167|A0A024R167_HUMAN HCG28765, isoform CRA_a OS=Homo sapiens OX=9606 GN=hCG_28765 PE=4 SV=1;tr|B4E2K2|B4E2K2_HUMAN cDNA FLJ55665, highly similar to A-kinase anchor protein 2 OS=Homo sapiens OX=9606 PE=2 SV=1;tr|A0A024R152|A0A024R152_HUMAN HCG2876	9	2	2	2	0	0	0	1	0	2	1	0	0	0	0	0	0	0	0	0	0	0	1	0	2	1	0	0	0	0	0	0	0	0	0	0	0	1	0	2	1	0
O95347;O95347-2;A0A024R158;A8K984;B3KMB1;B7ZLZ7;Q05BV1;Q2KQ72;B3KM27;Q6IPS5;Q32Q15;A0JLM9;Q05D74;Q7Z2X1;Q5T821;Q6P712;A0A0C4DGE5;Q13497	O95347;O95347-2;A0A024R158;A8K984;B3KMB1;B7ZLZ7;Q05BV1;Q2KQ72	11;11;11;11;11;11;7;7;5;4;3;3;3;3;2;2;2;1	11;11;11;11;11;11;7;7;5;4;3;3;3;3;2;2;2;1	11;11;11;11;11;11;7;7;5;4;3;3;3;3;2;2;2;1	Structural maintenance of chromosomes protein 2;Structural maintenance of chromosomes protein	SMC2;SMC2L1	sp|O95347|SMC2_HUMAN Structural maintenance of chromosomes protein 2 OS=Homo sapiens OX=9606 GN=SMC2 PE=1 SV=2;sp|O95347-2|SMC2_HUMAN Isoform 2 of Structural maintenance of chromosomes protein 2 OS=Homo sapiens OX=9606 GN=SMC2;tr|A0A024R158|A0A024R158_HUMA	18	11	11	11	1	0	1	2	0	1	6	1	1	9	1	1	0	0	0	1	0	1	2	0	1	6	1	1	9	1	1	0	0	0	1	0	1	2	0	1	6	1
A0A024R179;Q09161	A0A024R179;Q09161	6;6	6;6	6;6	Nuclear cap-binding protein subunit 1	NCBP1	tr|A0A024R179|A0A024R179_HUMAN Nuclear cap binding protein subunit 1, 80kDa, isoform CRA_a OS=Homo sapiens OX=9606 GN=NCBP1 PE=4 SV=1;sp|Q09161|NCBP1_HUMAN Nuclear cap-binding protein subunit 1 OS=Homo sapiens OX=9606 GN=NCBP1 PE=1 SV=1	2	6	6	6	0	1	2	3	0	0	5	0	0	5	0	0	0	0	0	0	1	2	3	0	0	5	0	0	5	0	0	0	0	0	0	1	2	3	0	0	5	0
A0A024R1A3;P22314-2;P22314;B4DDE4;B4DL67;Q5JRR9;Q5JRS0;Q5JRR6;B3KUJ2;Q5JRS2;Q5JRS1;Q5JRS3;Q712V1;Q8WY81	A0A024R1A3;P22314-2;P22314	37;37;37;17;16;11;11;11;11;10;9;9;1;1	37;37;37;17;16;11;11;11;11;10;9;9;1;1	37;37;37;17;16;11;11;11;11;10;9;9;1;1	Ubiquitin-like modifier-activating enzyme 1	UBE1;UBA1	tr|A0A024R1A3|A0A024R1A3_HUMAN Testicular secretory protein Li 63 OS=Homo sapiens OX=9606 GN=UBE1 PE=2 SV=1;sp|P22314-2|UBA1_HUMAN Isoform 2 of Ubiquitin-like modifier-activating enzyme 1 OS=Homo sapiens OX=9606 GN=UBA1;sp|P22314|UBA1_HUMAN Ubiquitin-like	14	37	37	37	11	21	19	25	9	25	28	16	11	28	17	10	16	11	26	11	21	19	25	9	25	28	16	11	28	17	10	16	11	26	11	21	19	25	9	25	28	16
A8K4W8;A0A024R1A4;P68036;P68036-3;P68036-2;A0A1B0GUS4	A8K4W8;A0A024R1A4;P68036;P68036-3;P68036-2;A0A1B0GUS4	9;9;9;9;8;5	9;9;9;9;8;5	3;3;3;3;3;1	Ubiquitin-conjugating enzyme E2 L3	UBE2L3	tr|A8K4W8|A8K4W8_HUMAN cDNA FLJ77917, highly similar to Homo sapiens ubiquitin-conjugating enzyme E2L 3 (UBE2L3), transcript variant 1, mRNA OS=Homo sapiens OX=9606 PE=2 SV=1;tr|A0A024R1A4|A0A024R1A4_HUMAN Ubiquitin-conjugating enzyme E2L 3, isoform CRA_a	6	9	9	3	3	4	6	8	4	6	8	6	4	7	7	3	6	4	6	3	4	6	8	4	6	8	6	4	7	7	3	6	4	6	2	1	3	3	2	2	3	3
A0A024R1I3;Q96GD0	A0A024R1I3;Q96GD0	4;4	4;4	4;4	Pyridoxal phosphate phosphatase	PDXP	tr|A0A024R1I3|A0A024R1I3_HUMAN Pyridoxal (Pyridoxine, vitamin B6) phosphatase, isoform CRA_a OS=Homo sapiens OX=9606 GN=PDXP PE=2 SV=1;sp|Q96GD0|PLPP_HUMAN Pyridoxal phosphate phosphatase OS=Homo sapiens OX=9606 GN=PDXP PE=1 SV=2	2	4	4	4	0	0	1	3	0	0	2	0	0	0	0	0	0	0	3	0	0	1	3	0	0	2	0	0	0	0	0	0	0	3	0	0	1	3	0	0	2	0
A0A024R1K7;Q04917;B2R6N6;Q9H4N8;A2IDB2;F8WEB6;A2IDB1	A0A024R1K7;Q04917;B2R6N6;Q9H4N8;A2IDB2	21;21;15;13;12;4;4	17;17;11;12;10;3;3	17;17;11;12;10;3;3	14-3-3 protein eta	YWHAH	tr|A0A024R1K7|A0A024R1K7_HUMAN Tyrosine 3-monooxygenase/tryptophan 5-monooxygenase activation protein, eta polypeptide, isoform CRA_b OS=Homo sapiens OX=9606 GN=YWHAH PE=3 SV=1;sp|Q04917|1433F_HUMAN 14-3-3 protein eta OS=Homo sapiens OX=9606 GN=YWHAH PE=1	7	21	17	17	10	14	16	17	10	16	13	14	7	13	11	8	9	11	19	7	12	13	13	7	13	10	13	6	10	9	5	8	8	15	7	12	13	13	7	13	10	13
A0A024R1K8;Q15459;B4E091;Q15459-2;H7C1L2;F8WB66;F8WC79	A0A024R1K8;Q15459;B4E091;Q15459-2	27;27;22;22;4;2;1	27;27;22;22;4;2;1	27;27;22;22;4;2;1	Splicing factor 3A subunit 1	SF3A1	tr|A0A024R1K8|A0A024R1K8_HUMAN Splicing factor 3a, subunit 1, 120kDa, isoform CRA_a OS=Homo sapiens OX=9606 GN=SF3A1 PE=4 SV=1;sp|Q15459|SF3A1_HUMAN Splicing factor 3A subunit 1 OS=Homo sapiens OX=9606 GN=SF3A1 PE=1 SV=1;tr|B4E091|B4E091_HUMAN cDNA FLJ5543	7	27	27	27	1	12	8	17	1	15	21	1	4	17	2	4	1	4	12	1	12	8	17	1	15	21	1	4	17	2	4	1	4	12	1	12	8	17	1	15	21	1
B8ZZ19;A0A024R1K9;P20472	B8ZZ19;A0A024R1K9;P20472	1;1;1	1;1;1	1;1;1	Parvalbumin alpha	PVALB	tr|B8ZZ19|B8ZZ19_HUMAN Parvalbumin alpha (Fragment) OS=Homo sapiens OX=9606 GN=PVALB PE=1 SV=1;tr|A0A024R1K9|A0A024R1K9_HUMAN Parvalbumin, isoform CRA_a OS=Homo sapiens OX=9606 GN=PVALB PE=3 SV=1;sp|P20472|PRVA_HUMAN Parvalbumin alpha OS=Homo sapiens OX=96	3	1	1	1	0	0	0	0	0	0	1	0	0	0	0	0	0	0	0	0	0	0	0	0	0	1	0	0	0	0	0	0	0	0	0	0	0	0	0	0	1	0
P35579;A0A024R1N1;P35579-2;Q86XU5;B4E3S1;Q6ZNL4;Q99529;Q5BKV1;B1AH99;Q2PS10;A0A0C4DFM8;B4E177;Q9UMJ0;A1L2Z2;Q16086;REV__B4DQZ7;REV__S4R3H4;REV__E7EQT4;REV__Q9UKV3-5;REV__Q9UKV3;Q16085	P35579;A0A024R1N1;P35579-2;Q86XU5	121;121;75;73;37;36;13;12;6;4;3;2;2;2;1;1;1;1;1;1;1	121;121;75;73;37;36;13;12;6;4;3;2;2;2;1;1;1;1;1;1;1	9;9;9;9;9;0;0;4;0;0;0;0;2;0;0;0;0;0;0;0;0	Myosin-9	MYH9	sp|P35579|MYH9_HUMAN Myosin-9 OS=Homo sapiens OX=9606 GN=MYH9 PE=1 SV=4;tr|A0A024R1N1|A0A024R1N1_HUMAN Myosin, heavy polypeptide 9, non-muscle, isoform CRA_a OS=Homo sapiens OX=9606 GN=MYH9 PE=3 SV=1;sp|P35579-2|MYH9_HUMAN Isoform 2 of Myosin-9 OS=Homo sap	21	121	121	9	11	46	74	60	6	46	96	44	11	80	55	8	58	26	61	11	46	74	60	6	46	96	44	11	80	55	8	58	26	61	0	4	6	4	1	5	8	4
A0A024R1N4;P12956;B2RDN9;P12956-2;B1AHC9;B4DE32;B4E356;Q6IC76	A0A024R1N4;P12956;B2RDN9;P12956-2;B1AHC9;B4DE32;B4E356	37;37;34;33;31;30;23;15	37;37;34;33;31;30;23;15	37;37;34;33;31;30;23;15	X-ray repair cross-complementing protein 6	XRCC6	tr|A0A024R1N4|A0A024R1N4_HUMAN X-ray repair complementing defective repair in Chinese hamster cells 6 (Ku autoantigen, 70kDa), isoform CRA_a OS=Homo sapiens OX=9606 GN=XRCC6 PE=4 SV=1;sp|P12956|XRCC6_HUMAN X-ray repair cross-complementing protein 6 OS=Homo	8	37	37	37	2	17	16	26	1	22	26	2	5	26	5	1	5	5	22	2	17	16	26	1	22	26	2	5	26	5	1	5	5	22	2	17	16	26	1	22	26	2
A0A024R1P3;Q9Y535-2;Q9Y535	A0A024R1P3;Q9Y535-2;Q9Y535	1;1;1	1;1;1	1;1;1	DNA-directed RNA polymerase III subunit RPC8	POLR3H	tr|A0A024R1P3|A0A024R1P3_HUMAN Polymerase (RNA) III (DNA directed) polypeptide H (22.9kD), isoform CRA_a OS=Homo sapiens OX=9606 GN=POLR3H PE=4 SV=1;sp|Q9Y535-2|RPC8_HUMAN Isoform 2 of DNA-directed RNA polymerase III subunit RPC8 OS=Homo sapiens OX=9606 GN	3	1	1	1	0	0	0	1	0	1	0	0	0	1	0	0	0	0	0	0	0	0	1	0	1	0	0	0	1	0	0	0	0	0	0	0	0	1	0	1	0	0
A0A024R1Q5;P17050	A0A024R1Q5;P17050	3;3	3;3	3;3	Alpha-N-acetylgalactosaminidase	NAGA	tr|A0A024R1Q5|A0A024R1Q5_HUMAN Alpha-galactosidase OS=Homo sapiens OX=9606 GN=NAGA PE=3 SV=1;sp|P17050|NAGAB_HUMAN Alpha-N-acetylgalactosaminidase OS=Homo sapiens OX=9606 GN=NAGA PE=1 SV=2	2	3	3	3	0	0	0	2	0	0	2	0	0	1	0	0	0	0	0	0	0	0	2	0	0	2	0	0	1	0	0	0	0	0	0	0	0	2	0	0	2	0
Q9BTQ7;A0A024R1Q8;P62829;C9JD32;J3KT29;B9ZVP7;J3KTJ3;J3QQT9;A4D142	Q9BTQ7;A0A024R1Q8;P62829;C9JD32;J3KT29;B9ZVP7	8;8;8;6;6;5;3;1;1	8;8;8;6;6;5;3;1;1	8;8;8;6;6;5;3;1;1	60S ribosomal protein L23	RPL23	tr|Q9BTQ7|Q9BTQ7_HUMAN Similar to ribosomal protein L23 (Fragment) OS=Homo sapiens OX=9606 PE=1 SV=1;tr|A0A024R1Q8|A0A024R1Q8_HUMAN Ribosomal protein L23, isoform CRA_b OS=Homo sapiens OX=9606 GN=RPL23 PE=3 SV=1;sp|P62829|RL23_HUMAN 60S ribosomal protein L	9	8	8	8	1	2	4	6	1	5	7	3	3	4	3	0	3	2	6	1	2	4	6	1	5	7	3	3	4	3	0	3	2	6	1	2	4	6	1	5	7	3
Q969G3;A0A024R1S7;A0A2R8Y855;Q969G3-2;B4DGM3;Q969G3-5;Q969G3-6;Q969G3-3;A0A2U3TZQ7;Q969G3-4;A0A2R8YES3;A0A2R8Y4T4;A0A2R8Y7I9;A0A2R8Y765;A0A2R8Y7U4;J3QKS7;J3QR61;C0IMW8;A0A2R8YD78;J3KT85;J3QKX6;A0A2R8YEB8;J3QL66;A0A2R8YDQ4;A0A2R8YFC8	Q969G3;A0A024R1S7;A0A2R8Y855;Q969G3-2;B4DGM3;Q969G3-5;Q969G3-6;Q969G3-3;A0A2U3TZQ7;Q969G3-4;A0A2R8YES3;A0A2R8Y4T4;A0A2R8Y7I9;A0A2R8Y765;A0A2R8Y7U4;J3QKS7;J3QR61	13;13;13;13;12;11;11;11;11;11;11;11;11;11;11;10;9;6;5;5;4;2;2;2;1	13;13;13;13;12;11;11;11;11;11;11;11;11;11;11;10;9;6;5;5;4;2;2;2;1	13;13;13;13;12;11;11;11;11;11;11;11;11;11;11;10;9;6;5;5;4;2;2;2;1	SWI/SNF-related matrix-associated actin-dependent regulator of chromatin subfamily E member 1	SMARCE1	sp|Q969G3|SMCE1_HUMAN SWI/SNF-related matrix-associated actin-dependent regulator of chromatin subfamily E member 1 OS=Homo sapiens OX=9606 GN=SMARCE1 PE=1 SV=2;tr|A0A024R1S7|A0A024R1S7_HUMAN SWI/SNF related, matrix associated, actin dependent regulator of	25	13	13	13	1	3	2	5	1	2	4	0	0	8	0	0	0	2	6	1	3	2	5	1	2	4	0	0	8	0	0	0	2	6	1	3	2	5	1	2	4	0
A0A024R1S8;Q14847;A8K1D2;Q14847-2;C9J9W2;Q14847-3;B4DIC4;B4DJI4;F6S2S5;Q9NPR7;K7ESD6;B7ZB56;Q59FZ8;O76041-2	A0A024R1S8;Q14847;A8K1D2;Q14847-2;C9J9W2;Q14847-3;B4DIC4;B4DJI4	13;13;12;12;11;9;7;7;3;2;1;1;1;1	13;13;12;12;11;9;7;7;3;2;1;1;1;1	13;13;12;12;11;9;7;7;3;2;1;1;1;1	LIM and SH3 domain protein 1	LASP1	tr|A0A024R1S8|A0A024R1S8_HUMAN LIM and SH3 protein 1, isoform CRA_b OS=Homo sapiens OX=9606 GN=LASP1 PE=4 SV=1;sp|Q14847|LASP1_HUMAN LIM and SH3 domain protein 1 OS=Homo sapiens OX=9606 GN=LASP1 PE=1 SV=2;tr|A8K1D2|A8K1D2_HUMAN cDNA FLJ76601, highly simila	14	13	13	13	4	10	6	7	3	9	12	6	4	8	5	3	7	3	8	4	10	6	7	3	9	12	6	4	8	5	3	7	3	8	4	10	6	7	3	9	12	6
A0A024R1T2;Q92764;C4AM86;CON__Q92764	A0A024R1T2;Q92764;C4AM86;CON__Q92764	17;17;15;13	15;15;13;11	7;7;5;5	Keratin, type I cuticular Ha5	KRTHA5;KRT35	tr|A0A024R1T2|A0A024R1T2_HUMAN Keratin, hair, acidic, 5, isoform CRA_a OS=Homo sapiens OX=9606 GN=KRTHA5 PE=3 SV=1;sp|Q92764|KRT35_HUMAN Keratin, type I cuticular Ha5 OS=Homo sapiens OX=9606 GN=KRT35 PE=2 SV=5;tr|C4AM86|C4AM86_HUMAN Keratin, type I cuticul	4	17	15	7	0	15	0	0	0	2	1	0	0	1	0	0	1	0	1	0	15	0	0	0	1	0	0	0	0	0	0	1	0	0	0	7	0	0	0	1	0	0
A0A024R1T9;Q4LE36;P53396;A0A024R1Y2;P53396-2;P53396-3;Q8N9C4;K7ESG8;K7EIE7	A0A024R1T9;Q4LE36;P53396;A0A024R1Y2;P53396-2;P53396-3;Q8N9C4	45;45;45;44;44;34;27;4;4	45;45;45;44;44;34;27;4;4	45;45;45;44;44;34;27;4;4	ATP-citrate synthase	ACLY;ACLY variant protein	tr|A0A024R1T9|A0A024R1T9_HUMAN ATP-citrate synthase OS=Homo sapiens OX=9606 GN=ACLY PE=3 SV=1;tr|Q4LE36|Q4LE36_HUMAN ACLY variant protein (Fragment) OS=Homo sapiens OX=9606 GN=ACLY variant protein PE=2 SV=1;sp|P53396|ACLY_HUMAN ATP-citrate synthase OS=Homo	9	45	45	45	3	21	24	25	3	25	39	23	6	34	20	6	18	6	20	3	21	24	25	3	25	39	23	6	34	20	6	18	6	20	3	21	24	25	3	25	39	23
A0A024R1U0;P46060;B4DY16;B4E0U0;H0Y4Q3;Q9BSK3;B0QYT5;B0QYT4;B0QYT6;Q8WUS7	A0A024R1U0;P46060;B4DY16;B4E0U0	22;22;17;13;9;6;4;4;1;1	22;22;17;13;9;6;4;4;1;1	22;22;17;13;9;6;4;4;1;1	Ran GTPase-activating protein 1	RANGAP1	tr|A0A024R1U0|A0A024R1U0_HUMAN Ran GTPase activating protein 1, isoform CRA_d OS=Homo sapiens OX=9606 GN=RANGAP1 PE=4 SV=1;sp|P46060|RAGP1_HUMAN Ran GTPase-activating protein 1 OS=Homo sapiens OX=9606 GN=RANGAP1 PE=1 SV=1;tr|B4DY16|B4DY16_HUMAN cDNA FLJ513	10	22	22	22	2	7	8	10	2	8	15	0	0	11	0	0	1	3	16	2	7	8	10	2	8	15	0	0	11	0	0	1	3	16	2	7	8	10	2	8	15	0
K7ELD8;K7EK12;K7EQS1;A0A158RUX1;A0A024R1W9;A0A024R1U1;Q9P2W1-2;Q9P2W1	K7ELD8;K7EK12;K7EQS1;A0A158RUX1;A0A024R1W9;A0A024R1U1;Q9P2W1-2;Q9P2W1	1;1;1;1;1;1;1;1	1;1;1;1;1;1;1;1	1;1;1;1;1;1;1;1	Homologous-pairing protein 2 homolog	PSMC3IP	tr|K7ELD8|K7ELD8_HUMAN Homologous-pairing protein 2 homolog OS=Homo sapiens OX=9606 GN=PSMC3IP PE=1 SV=1;tr|K7EK12|K7EK12_HUMAN Homologous-pairing protein 2 homolog OS=Homo sapiens OX=9606 GN=PSMC3IP PE=1 SV=1;tr|K7EQS1|K7EQS1_HUMAN Homologous-pairing prot	8	1	1	1	0	0	0	1	0	1	0	0	0	0	0	0	0	0	0	0	0	0	1	0	1	0	0	0	0	0	0	0	0	0	0	0	0	1	0	1	0	0
A0A024R1U2;Q7RTV0	A0A024R1U2;Q7RTV0	3;3	3;3	3;3	PHD finger-like domain-containing protein 5A	PHF5A	tr|A0A024R1U2|A0A024R1U2_HUMAN PHD finger protein 5A, isoform CRA_a OS=Homo sapiens OX=9606 GN=PHF5A PE=4 SV=1;sp|Q7RTV0|PHF5A_HUMAN PHD finger-like domain-containing protein 5A OS=Homo sapiens OX=9606 GN=PHF5A PE=1 SV=1	2	3	3	3	0	2	2	3	0	3	2	1	1	0	0	1	1	0	2	0	2	2	3	0	3	2	1	1	0	0	1	1	0	2	0	2	2	3	0	3	2	1
A0A024R1U4;P51148;P51148-2;F8VVZ0;F8VUA5;F8VVK3;K7ERI8;K7ERQ8;F8VWU4;K7ENY4;K7EIP6;F8WCY6;F8WD79;F8VPW9;F8VSF8;F8VWZ7	A0A024R1U4;P51148;P51148-2;F8VVZ0;F8VUA5;F8VVK3;K7ERI8;K7ERQ8	6;6;6;3;3;3;3;3;2;2;1;1;1;1;1;1	3;3;3;0;0;0;0;0;0;0;1;0;0;0;0;0	3;3;3;0;0;0;0;0;0;0;1;0;0;0;0;0	Ras-related protein Rab-5C	RAB5C;RAB5B	tr|A0A024R1U4|A0A024R1U4_HUMAN RAB5C, member RAS oncogene family, isoform CRA_a OS=Homo sapiens OX=9606 GN=RAB5C PE=4 SV=1;sp|P51148|RAB5C_HUMAN Ras-related protein Rab-5C OS=Homo sapiens OX=9606 GN=RAB5C PE=1 SV=2;sp|P51148-2|RAB5C_HUMAN Isoform 2 of Ras-	16	6	3	3	1	3	2	4	0	3	4	3	1	3	2	2	2	1	5	1	1	1	2	0	1	1	1	1	0	1	1	1	1	3	1	1	1	2	0	1	1	1
A0A024R1U8;P22692;P22692-2	A0A024R1U8;P22692;P22692-2	10;10;8	10;10;8	10;10;8	Insulin-like growth factor-binding protein 4	IGFBP4	tr|A0A024R1U8|A0A024R1U8_HUMAN Insulin-like growth factor binding protein 4, isoform CRA_a OS=Homo sapiens OX=9606 GN=IGFBP4 PE=4 SV=1;sp|P22692|IBP4_HUMAN Insulin-like growth factor-binding protein 4 OS=Homo sapiens OX=9606 GN=IGFBP4 PE=1 SV=2;sp|P22692-2	3	10	10	10	4	8	6	6	5	8	6	6	5	5	5	5	5	6	5	4	8	6	6	5	8	6	6	5	5	5	5	5	6	5	4	8	6	6	5	8	6	6
B2R4D8;A0A024R1V4;P61353;E4W6B6;K7ELC7;Q6LCU2;K7EQQ9;K7ERY7	B2R4D8;A0A024R1V4;P61353;E4W6B6;K7ELC7	8;8;8;7;7;3;1;1	8;8;8;7;7;3;1;1	8;8;8;7;7;3;1;1	60S ribosomal protein L27	RPL27	tr|B2R4D8|B2R4D8_HUMAN 60S ribosomal protein L27 OS=Homo sapiens OX=9606 PE=2 SV=1;tr|A0A024R1V4|A0A024R1V4_HUMAN 60S ribosomal protein L27 OS=Homo sapiens OX=9606 GN=RPL27 PE=3 SV=1;sp|P61353|RL27_HUMAN 60S ribosomal protein L27 OS=Homo sapiens OX=9606 GN	8	8	8	8	0	2	5	4	1	3	4	5	1	4	4	1	3	2	5	0	2	5	4	1	3	4	5	1	4	4	1	3	2	5	0	2	5	4	1	3	4	5
Q6ZME7;Q658U4;A0A024R1W3;Q96AY3;Q8NAG5;B4DJJ5;K7EM43;K7ELI6;K7ESG6;H0Y827;Q96AY3-2	Q6ZME7;Q658U4;A0A024R1W3;Q96AY3;Q8NAG5;B4DJJ5	3;3;3;3;2;2;1;1;1;1;1	3;3;3;3;2;2;1;1;1;1;1	3;3;3;3;2;2;1;1;1;1;1	Peptidyl-prolyl cis-trans isomerase FKBP10	DKFZp666D193;FKBP10	tr|Q6ZME7|Q6ZME7_HUMAN Peptidylprolyl isomerase OS=Homo sapiens OX=9606 PE=2 SV=1;tr|Q658U4|Q658U4_HUMAN Peptidylprolyl isomerase OS=Homo sapiens OX=9606 GN=DKFZp666D193 PE=2 SV=1;tr|A0A024R1W3|A0A024R1W3_HUMAN Peptidylprolyl isomerase OS=Homo sapiens OX=9	11	3	3	3	0	0	0	1	0	0	3	0	0	1	0	0	0	0	1	0	0	0	1	0	0	3	0	0	1	0	0	0	0	1	0	0	0	1	0	0	3	0
A0A024R1X3;Q9BRG1;K7ENE3;K7EKV4;K7EP45	A0A024R1X3;Q9BRG1	7;7;3;3;1	7;7;3;3;1	7;7;3;3;1	Vacuolar protein-sorting-associated protein 25	VPS25	tr|A0A024R1X3|A0A024R1X3_HUMAN Vacuolar protein sorting 25 (Yeast), isoform CRA_a OS=Homo sapiens OX=9606 GN=VPS25 PE=4 SV=1;sp|Q9BRG1|VPS25_HUMAN Vacuolar protein-sorting-associated protein 25 OS=Homo sapiens OX=9606 GN=VPS25 PE=1 SV=1	5	7	7	7	0	0	3	3	0	0	4	0	1	3	0	0	0	0	3	0	0	3	3	0	0	4	0	1	3	0	0	0	0	3	0	0	3	3	0	0	4	0
A0A0S2Z487;A0A024R1X8;P14923;A0A0S2Z495;Q7KZ86	A0A0S2Z487;A0A024R1X8;P14923;A0A0S2Z495	21;21;21;11;4	12;12;12;9;3	12;12;12;9;3	Junction plakoglobin	JUP	tr|A0A0S2Z487|A0A0S2Z487_HUMAN Junction plakoglobin isoform 1 (Fragment) OS=Homo sapiens OX=9606 GN=JUP PE=2 SV=1;tr|A0A024R1X8|A0A024R1X8_HUMAN Junction plakoglobin, isoform CRA_a OS=Homo sapiens OX=9606 GN=JUP PE=4 SV=1;sp|P14923|PLAK_HUMAN Junction plak	5	21	12	12	1	9	7	7	0	12	10	4	2	8	4	0	6	1	17	1	6	3	5	0	8	7	2	0	5	2	0	3	1	8	1	6	3	5	0	8	7	2
B7Z649;A0A024R207;B2RCL4;A0A024R1Y6;O75781-2;O75781	B7Z649;A0A024R207;B2RCL4;A0A024R1Y6;O75781-2;O75781	1;1;1;1;1;1	1;1;1;1;1;1	1;1;1;1;1;1	Paralemmin-1	PALM	tr|B7Z649|B7Z649_HUMAN cDNA FLJ52739, highly similar to Paralemmin OS=Homo sapiens OX=9606 PE=2 SV=1;tr|A0A024R207|A0A024R207_HUMAN Paralemmin, isoform CRA_b OS=Homo sapiens OX=9606 GN=PALM PE=4 SV=1;tr|B2RCL4|B2RCL4_HUMAN cDNA, FLJ96143, highly similar to	6	1	1	1	1	0	0	0	0	0	0	0	0	0	0	0	0	0	0	1	0	0	0	0	0	0	0	0	0	0	0	0	0	0	1	0	0	0	0	0	0	0
A0A024R1Z6;Q99536;Q99536-3;B3KUF8;Q99536-2;K7ESA3;K7ERT7;K7ENX2;K7EM19;K7EJM4;K7ER81	A0A024R1Z6;Q99536;Q99536-3;B3KUF8;Q99536-2	13;13;10;8;8;5;5;4;4;1;1	13;13;10;8;8;5;5;4;4;1;1	13;13;10;8;8;5;5;4;4;1;1	Synaptic vesicle membrane protein VAT-1 homolog	VAT1	tr|A0A024R1Z6|A0A024R1Z6_HUMAN Vesicle amine transport protein 1 homolog (T californica), isoform CRA_a OS=Homo sapiens OX=9606 GN=VAT1 PE=4 SV=1;sp|Q99536|VAT1_HUMAN Synaptic vesicle membrane protein VAT-1 homolog OS=Homo sapiens OX=9606 GN=VAT1 PE=1 SV=2	11	13	13	13	3	6	5	10	5	7	10	2	3	10	2	2	4	6	8	3	6	5	10	5	7	10	2	3	10	2	2	4	6	8	3	6	5	10	5	7	10	2
A0A024R201;J3KNQ3;Q9UNM6;B4DJ66;Q53GN6;B2RBM7;Q9UNM6-2;Q9Y6E3;A0A087WUL9;H0YD73;E9PL38;Q9UNM7;E9PPD2;Q5HYL3;E9PQG3	A0A024R201;J3KNQ3;Q9UNM6;B4DJ66;Q53GN6;B2RBM7;Q9UNM6-2;Q9Y6E3;A0A087WUL9;H0YD73;E9PL38	14;13;13;12;12;12;12;11;10;9;7;4;1;1;1	14;13;13;12;12;12;12;11;10;9;7;4;1;1;1	14;13;13;12;12;12;12;11;10;9;7;4;1;1;1	26S proteasome non-ATPase regulatory subunit 13	PSMD13	tr|A0A024R201|A0A024R201_HUMAN Proteasome (Prosome, macropain) 26S subunit, non-ATPase, 13, isoform CRA_a OS=Homo sapiens OX=9606 GN=PSMD13 PE=4 SV=1;tr|J3KNQ3|J3KNQ3_HUMAN 26S proteasome non-ATPase regulatory subunit 13 OS=Homo sapiens OX=9606 GN=PSMD13 P	15	14	14	14	1	6	0	10	0	3	4	4	0	6	1	0	0	3	5	1	6	0	10	0	3	4	4	0	6	1	0	0	3	5	1	6	0	10	0	3	4	4
V9HWJ8;A0A024R203;P61289;P61289-3;P61289-2;B3KQ25;K7ESG5;K9J957;Q6FHK7;A0A087WTV2;K7ENH2;K7EMD0;K7EPX6;K7EKR3;J7FRP4;B7Z8D3	V9HWJ8;A0A024R203;P61289;P61289-3;P61289-2;B3KQ25;K7ESG5;K9J957;Q6FHK7;A0A087WTV2;K7ENH2	13;13;13;13;13;12;12;12;12;7;7;6;6;6;5;1	13;13;13;13;13;12;12;12;12;7;7;6;6;6;5;1	13;13;13;13;13;12;12;12;12;7;7;6;6;6;5;1	Proteasome activator complex subunit 3	HEL-S-283;PSME3	tr|V9HWJ8|V9HWJ8_HUMAN Epididymis secretory protein Li 283 OS=Homo sapiens OX=9606 GN=HEL-S-283 PE=2 SV=1;tr|A0A024R203|A0A024R203_HUMAN Proteasome (Prosome, macropain) activator subunit 3 (PA28 gamma Ki), isoform CRA_a OS=Homo sapiens OX=9606 GN=PSME3 PE=	16	13	13	13	3	10	6	8	4	8	10	6	4	7	5	4	7	6	11	3	10	6	8	4	8	10	6	4	7	5	4	7	6	11	3	10	6	8	4	8	10	6
A0A024R210;H7BYV1;E9PS44;E9PQN9;Q6IBB0;H9NL19;H9NL12;H9NKY4;P13164;Q01629;Q01628	A0A024R210	3;1;1;1;1;1;1;1;1;1;1	3;1;1;1;1;1;1;1;1;1;1	3;1;1;1;1;1;1;1;1;1;1		IFITM1	tr|A0A024R210|A0A024R210_HUMAN Interferon induced transmembrane protein 1 (9-27), isoform CRA_a OS=Homo sapiens OX=9606 GN=IFITM1 PE=4 SV=1	11	3	3	3	0	1	0	1	0	1	1	0	0	0	0	0	0	0	3	0	1	0	1	0	1	1	0	0	0	0	0	0	0	3	0	1	0	1	0	1	1	0
Q9Y3E1;A0A024R216;H3BPQ6	Q9Y3E1;A0A024R216	9;9;3	6;6;1	2;2;1	Hepatoma-derived growth factor-related protein 3	HDGFRP3	sp|Q9Y3E1|HDGR3_HUMAN Hepatoma-derived growth factor-related protein 3 OS=Homo sapiens OX=9606 GN=HDGFL3 PE=1 SV=1;tr|A0A024R216|A0A024R216_HUMAN Hepatoma-derived growth factor, related protein 3, isoform CRA_a OS=Homo sapiens OX=9606 GN=HDGFRP3 PE=1 SV=1	3	9	6	2	1	5	5	7	1	5	7	3	0	5	2	0	1	1	2	1	4	4	5	1	4	5	2	0	5	2	0	1	1	2	0	1	2	2	1	1	2	1
A0A024R222;B4DHQ3;Q9Y617;A0A024R280;Q9Y617-2;B4DHX7;A9LS35	A0A024R222;B4DHQ3;Q9Y617;A0A024R280;Q9Y617-2	23;23;23;18;18;11;1	23;23;23;18;18;11;1	23;23;23;18;18;11;1	Phosphoserine aminotransferase	PSAT1	tr|A0A024R222|A0A024R222_HUMAN Phosphoserine aminotransferase OS=Homo sapiens OX=9606 GN=PSAT1 PE=3 SV=1;tr|B4DHQ3|B4DHQ3_HUMAN Phosphoserine aminotransferase OS=Homo sapiens OX=9606 PE=2 SV=1;sp|Q9Y617|SERC_HUMAN Phosphoserine aminotransferase OS=Homo sap	7	23	23	23	5	14	13	18	8	19	18	12	10	15	14	10	15	13	17	5	14	13	18	8	19	18	12	10	15	14	10	15	13	17	5	14	13	18	8	19	18	12
A0A024R228;Q5EC54;P61978;P61978-2;B4DFF1;B3KU16;S4R457;S4R359	A0A024R228;Q5EC54;P61978;P61978-2;B4DFF1	27;27;27;27;26;10;6;4	1;1;1;1;1;0;0;0	1;1;1;1;1;0;0;0	Heterogeneous nuclear ribonucleoprotein K	HNRPK;HNRNPK	tr|A0A024R228|A0A024R228_HUMAN Heterogeneous nuclear ribonucleoprotein K, isoform CRA_d OS=Homo sapiens OX=9606 GN=HNRPK PE=4 SV=1;tr|Q5EC54|Q5EC54_HUMAN Heterogeneous nuclear ribonucleoprotein K transcript variant OS=Homo sapiens OX=9606 GN=HNRPK PE=2 SV=	8	27	1	1	9	15	14	21	10	19	19	12	14	22	14	8	13	12	18	0	0	0	1	0	1	1	1	0	1	0	0	1	0	1	0	0	0	1	0	1	1	1
G9FP35;A0A024R240;P50148;B1AM21;Q59FM5;O95837;P29992	G9FP35;A0A024R240;P50148;B1AM21	4;4;4;3;1;1;1	4;4;4;3;1;1;1	4;4;4;3;1;1;1	Guanine nucleotide-binding protein G(q) subunit alpha	GNAQ	tr|G9FP35|G9FP35_HUMAN Guanine nucleotide binding protein OS=Homo sapiens OX=9606 GN=GNAQ PE=2 SV=1;tr|A0A024R240|A0A024R240_HUMAN Epididymis secretory sperm binding protein OS=Homo sapiens OX=9606 GN=GNAQ PE=2 SV=1;sp|P50148|GNAQ_HUMAN Guanine nucleotide-	7	4	4	4	0	1	0	2	0	1	1	0	0	1	0	0	0	2	4	0	1	0	2	0	1	1	0	0	1	0	0	0	2	4	0	1	0	2	0	1	1	0
A0A024R258;B3KNI8;B3KNI2;Q9UMX0-2;Q9UMX0;Q59FJ2;Q9UMX0-4;Q9UMX0-3;H0YDS0;D3DVA8	A0A024R258;B3KNI8;B3KNI2;Q9UMX0-2;Q9UMX0;Q59FJ2;Q9UMX0-4;Q9UMX0-3	8;8;8;8;8;4;4;4;3;3	8;8;8;8;8;4;4;4;3;3	4;4;4;4;4;1;3;1;0;0	Ubiquilin-1	UBQLN1	tr|A0A024R258|A0A024R258_HUMAN Ubiquilin 1, isoform CRA_d OS=Homo sapiens OX=9606 GN=UBQLN1 PE=4 SV=1;tr|B3KNI8|B3KNI8_HUMAN cDNA FLJ14670 fis, clone NT2RP2003272, highly similar to Ubiquilin-1 OS=Homo sapiens OX=9606 PE=2 SV=1;tr|B3KNI2|B3KNI2_HUMAN cDNA	10	8	8	4	2	4	5	4	1	5	6	0	0	6	0	0	0	2	6	2	4	5	4	1	5	6	0	0	6	0	0	0	2	6	1	1	2	2	1	2	3	0
P18621-3;J3QQT2;A0A0A6YYL6;A0A024R261;J3KRX5;A0A087WXM6;P18621;J3QLC8;P18621-2;A0A0A0MRF8;J3KRB3;A0A087WWH0;J3QS96;A0A087WY81;J3KSJ0;A4D1R6;A4D1R5	P18621-3;J3QQT2;A0A0A6YYL6;A0A024R261;J3KRX5;A0A087WXM6;P18621;J3QLC8;P18621-2;A0A0A0MRF8;J3KRB3;A0A087WWH0;J3QS96	9;9;9;9;9;9;9;8;8;8;7;7;7;4;2;1;1	9;9;9;9;9;9;9;8;8;8;7;7;7;4;2;1;1	9;9;9;9;9;9;9;8;8;8;7;7;7;4;2;1;1	60S ribosomal protein L17	RPL17;RPL17-C18orf32;hCG_24487	sp|P18621-3|RL17_HUMAN Isoform 3 of 60S ribosomal protein L17 OS=Homo sapiens OX=9606 GN=RPL17;tr|J3QQT2|J3QQT2_HUMAN 60S ribosomal protein L17 (Fragment) OS=Homo sapiens OX=9606 GN=RPL17 PE=1 SV=1;tr|A0A0A6YYL6|A0A0A6YYL6_HUMAN Protein RPL17-C18orf32 OS=H	17	9	9	9	1	3	6	7	1	7	6	4	1	7	2	2	4	2	7	1	3	6	7	1	7	6	4	1	7	2	2	4	2	7	1	3	6	7	1	7	6	4
Q9BYG6;K7EIU8;A0A0S2Z4B2;A0A024R274;Q13485;K7EL15;K7EL18;K7EIJ2;K7ENG8;B4DZP1;A0A087WUF3;K7ES96	Q9BYG6;K7EIU8;A0A0S2Z4B2;A0A024R274;Q13485;K7EL15;K7EL18;K7EIJ2;K7ENG8;B4DZP1;A0A087WUF3;K7ES96	2;2;2;2;2;1;1;1;1;1;1;1	2;2;2;2;2;1;1;1;1;1;1;1	2;2;2;2;2;1;1;1;1;1;1;1	Mothers against decapentaplegic homolog;Mothers against decapentaplegic homolog 4	SMAD4	tr|Q9BYG6|Q9BYG6_HUMAN Mothers against decapentaplegic homolog (Fragment) OS=Homo sapiens OX=9606 GN=SMAD4 PE=3 SV=1;tr|K7EIU8|K7EIU8_HUMAN Mothers against decapentaplegic homolog OS=Homo sapiens OX=9606 GN=SMAD4 PE=1 SV=1;tr|A0A0S2Z4B2|A0A0S2Z4B2_HUMAN Mo	12	2	2	2	0	1	1	1	0	1	2	0	0	0	0	0	0	0	1	0	1	1	1	0	1	2	0	0	0	0	0	0	0	1	0	1	1	1	0	1	2	0
B3KQK4;A5PLM9;A0A024R276;P07711;Q5T8F0;Q9HBQ7;Q5K630	B3KQK4;A5PLM9;A0A024R276;P07711;Q5T8F0	5;5;5;5;3;2;1	5;5;5;5;3;2;1	5;5;5;5;3;2;1	Cathepsin L1;Cathepsin L1 heavy chain;Cathepsin L1 light chain	CTSL1;CTSL	tr|B3KQK4|B3KQK4_HUMAN cDNA FLJ90619 fis, clone PLACE1002374, highly similar to Cathepsin L OS=Homo sapiens OX=9606 PE=2 SV=1;tr|A5PLM9|A5PLM9_HUMAN Cathepsin L1 OS=Homo sapiens OX=9606 GN=CTSL1 PE=2 SV=1;tr|A0A024R276|A0A024R276_HUMAN Cathepsin L, isoform	7	5	5	5	0	3	1	2	1	3	3	1	0	0	0	0	1	3	5	0	3	1	2	1	3	3	1	0	0	0	0	1	3	5	0	3	1	2	1	3	3	1
B3KXW2;A0A024R283;Q9HCE3;K7EP49;K7EL14;K7EPI7;K7EQW7;K7ES47;K7ELB7;B4DQV3	B3KXW2;A0A024R283;Q9HCE3	4;4;4;1;1;1;1;1;1;1	4;4;4;1;1;1;1;1;1;1	4;4;4;1;1;1;1;1;1;1	Zinc finger protein 532	ZNF532	tr|B3KXW2|B3KXW2_HUMAN cDNA FLJ46178 fis, clone TESTI4003944, highly similar to Homo sapiens zinc finger protein 532 (ZNF532), mRNA OS=Homo sapiens OX=9606 PE=2 SV=1;tr|A0A024R283|A0A024R283_HUMAN Zinc finger protein 532, isoform CRA_a OS=Homo sapiens OX=9	10	4	4	4	0	0	1	0	0	2	1	0	0	1	0	0	0	0	0	0	0	1	0	0	2	1	0	0	1	0	0	0	0	0	0	0	1	0	0	2	1	0
A0A024R297;Q9Y657	A0A024R297;Q9Y657	2;2	2;2	2;2	Spindlin-1	SPIN;SPIN1	tr|A0A024R297|A0A024R297_HUMAN Spindlin, isoform CRA_a OS=Homo sapiens OX=9606 GN=SPIN PE=4 SV=1;sp|Q9Y657|SPIN1_HUMAN Spindlin-1 OS=Homo sapiens OX=9606 GN=SPIN1 PE=1 SV=3	2	2	2	2	0	0	1	1	0	1	1	0	0	2	0	0	0	0	0	0	0	1	1	0	1	1	0	0	2	0	0	0	0	0	0	0	1	1	0	1	1	0
A0A024R2B6;P36952;B4DWS9;C9JLM5;P36952-2	A0A024R2B6;P36952;B4DWS9	5;5;3;2;2	5;5;3;2;2	5;5;3;2;2	Serpin B5	SERPINB5	tr|A0A024R2B6|A0A024R2B6_HUMAN Serpin peptidase inhibitor, clade B (Ovalbumin), member 5, isoform CRA_b OS=Homo sapiens OX=9606 GN=SERPINB5 PE=3 SV=1;sp|P36952|SPB5_HUMAN Serpin B5 OS=Homo sapiens OX=9606 GN=SERPINB5 PE=1 SV=2;tr|B4DWS9|B4DWS9_HUMAN cDNA F	5	5	5	5	0	1	0	0	0	0	0	0	0	0	0	0	0	1	5	0	1	0	0	0	0	0	0	0	0	0	0	0	1	5	0	1	0	0	0	0	0	0
A0A024R2I5;A0A024R2F8;Q8N4Q1;Q8N4Q1-2	A0A024R2I5;A0A024R2F8;Q8N4Q1;Q8N4Q1-2	4;4;4;4	4;4;4;4	4;4;4;4	Mitochondrial intermembrane space import and assembly protein 40	CHCHD4	tr|A0A024R2I5|A0A024R2I5_HUMAN Coiled-coil-helix-coiled-coil-helix domain containing 4, isoform CRA_a OS=Homo sapiens OX=9606 GN=CHCHD4 PE=4 SV=1;tr|A0A024R2F8|A0A024R2F8_HUMAN Coiled-coil-helix-coiled-coil-helix domain containing 4, isoform CRA_b OS=Homo	4	4	4	4	1	1	1	1	2	1	4	1	1	2	1	1	2	2	1	1	1	1	1	2	1	4	1	1	2	1	1	2	2	1	1	1	1	1	2	1	4	1
D3YTB1;A0A024R2G7;F8W727;P62910	D3YTB1;A0A024R2G7;F8W727;P62910	6;6;6;6	6;6;6;6	6;6;6;6	60S ribosomal protein L32	RPL32	tr|D3YTB1|D3YTB1_HUMAN 60S ribosomal protein L32 (Fragment) OS=Homo sapiens OX=9606 GN=RPL32 PE=1 SV=1;tr|A0A024R2G7|A0A024R2G7_HUMAN Ribosomal protein L32, isoform CRA_a OS=Homo sapiens OX=9606 GN=RPL32 PE=4 SV=1;tr|F8W727|F8W727_HUMAN 60S ribosomal prote	4	6	6	6	0	0	1	1	0	1	3	3	0	1	1	0	2	0	1	0	0	1	1	0	1	3	3	0	1	1	0	2	0	1	0	0	1	1	0	1	3	3
A0A024R2H7;Q96Q11-2;Q96Q11;F8W8C3;A0A494C181;A0A494C1D4;A0A494C1L4	A0A024R2H7;Q96Q11-2;Q96Q11	5;5;5;2;2;2;1	4;4;4;1;1;1;1	4;4;4;1;1;1;1	CCA tRNA nucleotidyltransferase 1, mitochondrial	TRNT1	tr|A0A024R2H7|A0A024R2H7_HUMAN tRNA nucleotidyl transferase, CCA-adding, 1, isoform CRA_b OS=Homo sapiens OX=9606 GN=TRNT1 PE=3 SV=1;sp|Q96Q11-2|TRNT1_HUMAN Isoform 2 of CCA tRNA nucleotidyltransferase 1, mitochondrial OS=Homo sapiens OX=9606 GN=TRNT1;sp|Q	7	5	4	4	0	0	0	3	0	0	4	0	0	2	0	0	0	0	1	0	0	0	2	0	0	4	0	0	2	0	0	0	0	1	0	0	0	2	0	0	4	0
A0A024R2K1;P20339-2;P20339;A0A0A1HAN9	A0A024R2K1;P20339-2;P20339;A0A0A1HAN9	7;7;7;4	7;7;7;4	4;4;4;3	Ras-related protein Rab-5A	RAB5A	tr|A0A024R2K1|A0A024R2K1_HUMAN RAB5A, member RAS oncogene family, isoform CRA_a OS=Homo sapiens OX=9606 GN=RAB5A PE=4 SV=1;sp|P20339-2|RAB5A_HUMAN Isoform 2 of Ras-related protein Rab-5A OS=Homo sapiens OX=9606 GN=RAB5A;sp|P20339|RAB5A_HUMAN Ras-related pr	4	7	7	4	0	3	2	3	0	3	5	3	0	3	1	1	1	1	4	0	3	2	3	0	3	5	3	0	3	1	1	1	1	4	0	1	1	1	0	1	2	1
C9J2P0;H7C061;B7Z306;A0A024R2K3;P51965-2;P51965	C9J2P0;H7C061;B7Z306;A0A024R2K3;P51965-2;P51965	3;3;3;3;3;3	1;1;1;1;1;1	1;1;1;1;1;1	Ubiquitin-conjugating enzyme E2 E1	UBE2E1	tr|C9J2P0|C9J2P0_HUMAN Ubiquitin-conjugating enzyme E2 E1 (Fragment) OS=Homo sapiens OX=9606 GN=UBE2E1 PE=1 SV=1;tr|H7C061|H7C061_HUMAN Ubiquitin-conjugating enzyme E2 E1 (Fragment) OS=Homo sapiens OX=9606 GN=UBE2E1 PE=1 SV=1;tr|B7Z306|B7Z306_HUMAN Ubiquit	6	3	1	1	0	2	2	3	0	2	3	0	0	2	0	0	0	1	2	0	0	0	1	0	0	1	0	0	1	0	0	0	0	0	0	0	0	1	0	0	1	0
A0A1S5UZ17;A0A024R2K4;Q9Y608-2;Q9Y608-4;Q9Y608-5;Q9Y608;Q9Y608-3	A0A1S5UZ17;A0A024R2K4;Q9Y608-2;Q9Y608-4;Q9Y608-5;Q9Y608;Q9Y608-3	2;2;2;2;2;2;1	1;1;1;1;1;1;1	1;1;1;1;1;1;1	Leucine-rich repeat flightless-interacting protein 2	LRRFIP2	tr|A0A1S5UZ17|A0A1S5UZ17_HUMAN Leucine-rich repeat flightless-interacting protein 2 OS=Homo sapiens OX=9606 GN=LRRFIP2 PE=2 SV=1;tr|A0A024R2K4|A0A024R2K4_HUMAN Leucine rich repeat (In FLII) interacting protein 2, isoform CRA_b OS=Homo sapiens OX=9606 GN=LR	7	2	1	1	0	0	0	1	0	0	2	0	1	0	0	0	0	0	1	0	0	0	0	0	0	1	0	1	0	0	0	0	0	0	0	0	0	0	0	0	1	0
A0A024R2L1;Q8TAF3;F8W9K4;F8W7Q3;C9JC24;Q8TAF3-2;Q8TAF3-5;Q8TAF3-4;Q8TAF3-3	A0A024R2L1;Q8TAF3;F8W9K4;F8W7Q3;C9JC24;Q8TAF3-2;Q8TAF3-5;Q8TAF3-4;Q8TAF3-3	2;2;1;1;1;1;1;1;1	2;2;1;1;1;1;1;1;1	2;2;1;1;1;1;1;1;1	WD repeat-containing protein 48	WDR48	tr|A0A024R2L1|A0A024R2L1_HUMAN Testicular tissue protein Li 224 OS=Homo sapiens OX=9606 GN=WDR48 PE=2 SV=1;sp|Q8TAF3|WDR48_HUMAN WD repeat-containing protein 48 OS=Homo sapiens OX=9606 GN=WDR48 PE=1 SV=1;tr|F8W9K4|F8W9K4_HUMAN WD repeat-containing protein	9	2	2	2	0	0	0	1	0	0	1	0	0	0	0	0	0	0	0	0	0	0	1	0	0	1	0	0	0	0	0	0	0	0	0	0	0	1	0	0	1	0
C9J9K3;A0A024R2L6;A0A0C4DG17;P08865;Q96RS2;A0A024R7P5;F8WD59;A0A024RCF2	C9J9K3;A0A024R2L6;A0A0C4DG17;P08865;Q96RS2;A0A024R7P5;F8WD59	18;18;18;18;14;12;10;2	18;18;18;18;14;12;10;2	18;18;18;18;14;12;10;2	40S ribosomal protein SA	RPSA;LOC388524	tr|C9J9K3|C9J9K3_HUMAN 40S ribosomal protein SA (Fragment) OS=Homo sapiens OX=9606 GN=RPSA PE=1 SV=8;tr|A0A024R2L6|A0A024R2L6_HUMAN 40S ribosomal protein SA OS=Homo sapiens OX=9606 GN=RPSA PE=3 SV=1;tr|A0A0C4DG17|A0A0C4DG17_HUMAN 40S ribosomal protein SA O	8	18	18	18	6	13	11	15	6	13	16	11	7	17	12	6	11	11	16	6	13	11	15	6	13	16	11	7	17	12	6	11	11	16	6	13	11	15	6	13	16	11
P35222;B4DGU4;A0A2R8Y5A3;A0A2R8Y804;B4DSW9;A0A2R8Y543;A0A024R2Q3;B4DL06;A0A2R8YCH5;B5BU28;A0A2R8Y7Z0;A0A2R8Y750;A0A2R8Y5C3;A0A2R8Y5Z1;A0A2R8Y6G0;A0A2R8Y815;A0A2R8YG06	P35222;B4DGU4;A0A2R8Y5A3;A0A2R8Y804;B4DSW9;A0A2R8Y543;A0A024R2Q3;B4DL06;A0A2R8YCH5;B5BU28;A0A2R8Y7Z0;A0A2R8Y750;A0A2R8Y5C3;A0A2R8Y5Z1;A0A2R8Y6G0	21;21;21;21;21;21;21;21;21;20;20;20;20;19;13;7;1	20;20;20;20;20;20;20;20;20;19;19;19;19;18;13;7;1	17;17;17;17;17;17;17;17;17;16;16;16;16;15;10;7;1	Catenin beta-1	CTNNB1	sp|P35222|CTNB1_HUMAN Catenin beta-1 OS=Homo sapiens OX=9606 GN=CTNNB1 PE=1 SV=1;tr|B4DGU4|B4DGU4_HUMAN Catenin beta-1 OS=Homo sapiens OX=9606 GN=CTNNB1 PE=1 SV=1;tr|A0A2R8Y5A3|A0A2R8Y5A3_HUMAN Catenin beta-1 OS=Homo sapiens OX=9606 GN=CTNNB1 PE=1 SV=1;tr|	17	21	20	17	1	8	4	5	0	10	12	0	0	10	1	0	1	0	18	1	8	4	5	0	10	12	0	0	10	1	0	1	0	17	1	8	3	5	0	10	12	0
A0A024R2Q4;P61313;B4DLP4;A0A2R8YEM3;E7EQV9;E7ENU7;E7EX53;A0A2R8Y738;E7ERA2;P61313-2;B4DEN1;A4D1Q5	A0A024R2Q4;P61313;B4DLP4;A0A2R8YEM3;E7EQV9;E7ENU7	9;9;6;6;6;5;4;4;3;3;2;1	9;9;6;6;6;5;4;4;3;3;2;1	9;9;6;6;6;5;4;4;3;3;2;1	Ribosomal protein L15;60S ribosomal protein L15	RPL15	tr|A0A024R2Q4|A0A024R2Q4_HUMAN Ribosomal protein L15 OS=Homo sapiens OX=9606 GN=RPL15 PE=3 SV=1;sp|P61313|RL15_HUMAN 60S ribosomal protein L15 OS=Homo sapiens OX=9606 GN=RPL15 PE=1 SV=2;tr|B4DLP4|B4DLP4_HUMAN Ribosomal protein L15 OS=Homo sapiens OX=9606 P	12	9	9	9	1	3	3	3	1	3	8	7	1	7	6	2	8	1	5	1	3	3	3	1	3	8	7	1	7	6	2	8	1	5	1	3	3	3	1	3	8	7
Q53R15;A0A024R2Q5;P05976-2;P05976;P08590	Q53R15;A0A024R2Q5;P05976-2;P05976;P08590	1;1;1;1;1	1;1;1;1;1	1;1;1;1;1	Myosin light chain 1/3, skeletal muscle isoform;Myosin light chain 3	MYL1;MYL3	tr|Q53R15|Q53R15_HUMAN Uncharacterized protein MYL1 (Fragment) OS=Homo sapiens OX=9606 GN=MYL1 PE=4 SV=1;tr|A0A024R2Q5|A0A024R2Q5_HUMAN Myosin, light polypeptide 3, alkali ventricular, skeletal, slow, isoform CRA_a OS=Homo sapiens OX=9606 GN=MYL3 PE=4 SV=1	5	1	1	1	0	1	1	1	0	1	1	1	0	1	0	0	0	0	1	0	1	1	1	0	1	1	1	0	1	0	0	0	0	1	0	1	1	1	0	1	1	1
C9IZ46;F8WFD9;A0A024R2S8;Q8N114-2;Q8N114-5;Q8N114	C9IZ46;F8WFD9;A0A024R2S8;Q8N114-2;Q8N114-5;Q8N114	2;2;2;2;2;2	2;2;2;2;2;2	2;2;2;2;2;2	Protein shisa-5	SHISA5;SCOTIN	tr|C9IZ46|C9IZ46_HUMAN Protein shisa-5 (Fragment) OS=Homo sapiens OX=9606 GN=SHISA5 PE=1 SV=1;tr|F8WFD9|F8WFD9_HUMAN Protein shisa-5 OS=Homo sapiens OX=9606 GN=SHISA5 PE=1 SV=1;tr|A0A024R2S8|A0A024R2S8_HUMAN Scotin, isoform CRA_a OS=Homo sapiens OX=9606 GN	6	2	2	2	0	0	0	0	0	2	0	1	0	0	1	0	0	0	0	0	0	0	0	0	2	0	1	0	0	1	0	0	0	0	0	0	0	0	0	2	0	1
B2RDZ9;A0A024R2T3;Q15024;B4DIU0	B2RDZ9;A0A024R2T3;Q15024;B4DIU0	3;3;3;2	3;3;3;2	3;3;3;2	Exosome complex component RRP42	EXOSC7	tr|B2RDZ9|B2RDZ9_HUMAN cDNA, FLJ96850 OS=Homo sapiens OX=9606 PE=2 SV=1;tr|A0A024R2T3|A0A024R2T3_HUMAN Exosome component 7, isoform CRA_a OS=Homo sapiens OX=9606 GN=EXOSC7 PE=4 SV=1;sp|Q15024|EXOS7_HUMAN Exosome complex component RRP42 OS=Homo sapiens OX=9	4	3	3	3	0	1	1	2	0	1	3	0	0	3	0	0	0	0	2	0	1	1	2	0	1	3	0	0	3	0	0	0	0	2	0	1	1	2	0	1	3	0
Q59HE6;A0A024R2U6;P52756	Q59HE6;A0A024R2U6;P52756	2;2;2	2;2;2	2;2;2	RNA-binding protein 5	RBM5	tr|Q59HE6|Q59HE6_HUMAN RNA binding motif protein 5 variant (Fragment) OS=Homo sapiens OX=9606 PE=2 SV=1;tr|A0A024R2U6|A0A024R2U6_HUMAN RNA binding motif protein 5, isoform CRA_a OS=Homo sapiens OX=9606 GN=RBM5 PE=4 SV=1;sp|P52756|RBM5_HUMAN RNA-binding pro	3	2	2	2	0	0	0	0	0	0	2	0	0	0	0	0	0	0	1	0	0	0	0	0	0	2	0	0	0	0	0	0	0	1	0	0	0	0	0	0	2	0
A0A0S2Z472;A8KAH7;A0A024R2W3;P13861-2;P13861;H7C330;H7C1L0;C9J830;A0A0K0K1I3;Q75MP1	A0A0S2Z472;A8KAH7;A0A024R2W3;P13861-2;P13861	9;9;9;9;9;4;3;1;1;1	9;9;9;9;9;4;3;1;1;1	7;7;7;7;7;3;2;1;1;0	cAMP-dependent protein kinase type II-alpha regulatory subunit	PRKAR2A	tr|A0A0S2Z472|A0A0S2Z472_HUMAN Protein kinase cAMP-dependent regulatory type II alpha isoform 1 (Fragment) OS=Homo sapiens OX=9606 GN=PRKAR2A PE=2 SV=1;tr|A8KAH7|A8KAH7_HUMAN cDNA FLJ75444, highly similar to Homo sapiens protein kinase, cAMP-dependent, reg	10	9	9	7	0	0	0	5	0	0	1	0	0	2	0	0	0	1	7	0	0	0	5	0	0	1	0	0	2	0	0	0	1	7	0	0	0	3	0	0	1	0
A0A024R2W4;Q14118;B4DN78;C9JYS1;C9J196;C9JQL4	A0A024R2W4;Q14118	25;25;8;1;1;1	25;25;8;1;1;1	25;25;8;1;1;1	Dystroglycan;Alpha-dystroglycan;Beta-dystroglycan	DAG1	tr|A0A024R2W4|A0A024R2W4_HUMAN Dystroglycan 1 (Dystrophin-associated glycoprotein 1), isoform CRA_a OS=Homo sapiens OX=9606 GN=DAG1 PE=4 SV=1;sp|Q14118|DAG1_HUMAN Dystroglycan OS=Homo sapiens OX=9606 GN=DAG1 PE=1 SV=2	6	25	25	25	6	10	18	11	7	14	19	12	7	16	11	9	13	8	18	6	10	18	11	7	14	19	12	7	16	11	9	13	8	18	6	10	18	11	7	14	19	12
A0A0S2Z3Q0;B3KUI5;A0A024R2X3;Q12794-4;Q12794-7;Q12794-2;Q12794	A0A0S2Z3Q0;B3KUI5;A0A024R2X3;Q12794-4;Q12794-7;Q12794-2;Q12794	1;1;1;1;1;1;1	1;1;1;1;1;1;1	1;1;1;1;1;1;1	Hyaluronidase;Hyaluronidase-1	HYAL1	tr|A0A0S2Z3Q0|A0A0S2Z3Q0_HUMAN Hyaluronidase (Fragment) OS=Homo sapiens OX=9606 GN=HYAL1 PE=2 SV=1;tr|B3KUI5|B3KUI5_HUMAN Hyaluronidase OS=Homo sapiens OX=9606 PE=2 SV=1;tr|A0A024R2X3|A0A024R2X3_HUMAN Hyaluronidase (Fragment) OS=Homo sapiens OX=9606 GN=HYA	7	1	1	1	0	0	0	0	0	0	0	0	0	0	0	0	0	0	1	0	0	0	0	0	0	0	0	0	0	0	0	0	0	1	0	0	0	0	0	0	0	0
F5H1T8;B2R8C7;A0A024R2Z5;P13385;P51864	F5H1T8;B2R8C7;A0A024R2Z5;P13385;P51864	7;7;7;7;5	7;7;7;7;5	7;7;7;7;5	Teratocarcinoma-derived growth factor 1;Putative teratocarcinoma-derived growth factor 3	TDGF1;TDGF1P3	tr|F5H1T8|F5H1T8_HUMAN Growth factor OS=Homo sapiens OX=9606 GN=TDGF1 PE=1 SV=1;tr|B2R8C7|B2R8C7_HUMAN Growth factor OS=Homo sapiens OX=9606 PE=2 SV=1;tr|A0A024R2Z5|A0A024R2Z5_HUMAN Growth factor OS=Homo sapiens OX=9606 GN=TDGF1 PE=3 SV=1;sp|P13385|TDGF1_H	5	7	7	7	5	5	5	5	4	6	6	6	4	4	5	3	5	4	5	5	5	5	5	4	6	6	6	4	4	5	3	5	4	5	5	5	5	5	4	6	6	6
P61586;A0A024R324;B4DKN9;C9JNR4;Q9BVT0;C9JX21;A0A024R0C8;P08134;Q5JR08;Q5JR05;A0A0B6XK12;Q5JR07;E9PQH6;C9JRM1;U3KQA9;E9PLA2;E9PN11;Q5JR06;U3KQV3;P62745	P61586;A0A024R324;B4DKN9;C9JNR4;Q9BVT0;C9JX21;A0A024R0C8;P08134;Q5JR08	11;11;10;7;7;7;6;6;6;5;5;5;5;4;3;3;3;3;3;1	11;11;10;7;7;7;6;6;6;5;5;5;5;4;3;3;3;3;3;1	11;11;10;7;7;7;6;6;6;5;5;5;5;4;3;3;3;3;3;1	Transforming protein RhoA;Rho-related GTP-binding protein RhoC	RHOA;ARHA;RHOC	sp|P61586|RHOA_HUMAN Transforming protein RhoA OS=Homo sapiens OX=9606 GN=RHOA PE=1 SV=1;tr|A0A024R324|A0A024R324_HUMAN Epididymis secretory sperm binding protein OS=Homo sapiens OX=9606 GN=RHOA PE=2 SV=1;tr|B4DKN9|B4DKN9_HUMAN cDNA FLJ57740, highly simila	20	11	11	11	0	3	3	5	0	5	4	5	0	4	2	0	3	0	7	0	3	3	5	0	5	4	5	0	4	2	0	3	0	7	0	3	3	5	0	5	4	5
A0A024R326;Q6IPI1;A0A3B3ITT5;P47914	A0A024R326;Q6IPI1;A0A3B3ITT5;P47914	2;2;2;2	2;2;2;2	2;2;2;2	60S ribosomal protein L29	RPL29	tr|A0A024R326|A0A024R326_HUMAN 60S ribosomal protein L29 OS=Homo sapiens OX=9606 GN=RPL29 PE=1 SV=1;tr|Q6IPI1|Q6IPI1_HUMAN 60S ribosomal protein L29 OS=Homo sapiens OX=9606 GN=RPL29 PE=2 SV=1;tr|A0A3B3ITT5|A0A3B3ITT5_HUMAN 60S ribosomal protein L29 OS=Homo	4	2	2	2	1	1	2	2	1	1	2	2	1	2	2	0	2	1	1	1	1	2	2	1	1	2	2	1	2	2	0	2	1	1	1	1	2	2	1	1	2	2
A0A024R329;Q9Y5P6;Q9Y5P6-2	A0A024R329;Q9Y5P6;Q9Y5P6-2	3;3;3	3;3;3	3;3;3	Mannose-1-phosphate guanyltransferase beta	GMPPB	tr|A0A024R329|A0A024R329_HUMAN GDP-mannose pyrophosphorylase B, isoform CRA_a OS=Homo sapiens OX=9606 GN=GMPPB PE=4 SV=1;sp|Q9Y5P6|GMPPB_HUMAN Mannose-1-phosphate guanyltransferase beta OS=Homo sapiens OX=9606 GN=GMPPB PE=1 SV=2;sp|Q9Y5P6-2|GMPPB_HUMAN Iso	3	3	3	3	0	0	0	2	0	2	2	0	0	2	0	0	0	0	2	0	0	0	2	0	2	2	0	0	2	0	0	0	0	2	0	0	0	2	0	2	2	0
A0A024R333;Q6UXN9	A0A024R333;Q6UXN9	2;2	2;2	2;2	WD repeat-containing protein 82	TMEM113;WDR82	tr|A0A024R333|A0A024R333_HUMAN Transmembrane protein 113, isoform CRA_a OS=Homo sapiens OX=9606 GN=TMEM113 PE=4 SV=1;sp|Q6UXN9|WDR82_HUMAN WD repeat-containing protein 82 OS=Homo sapiens OX=9606 GN=WDR82 PE=1 SV=1	2	2	2	2	0	1	0	0	0	1	2	0	0	0	0	0	0	0	1	0	1	0	0	0	1	2	0	0	0	0	0	0	0	1	0	1	0	0	0	1	2	0
P07858;A0A024R374;A8K2H4;B4DL49;E9PR54;B3KUJ8;B4DMY4;E9PQM1;E9PSG5;R4GMQ5;E9PHZ5;E9PNL5;E9PKQ7;E9PCB3;Q5HYG5;E9PJ67;E9PLY3	P07858;A0A024R374;A8K2H4;B4DL49;E9PR54;B3KUJ8;B4DMY4;E9PQM1;E9PSG5;R4GMQ5;E9PHZ5;E9PNL5;E9PKQ7;E9PCB3;Q5HYG5;E9PJ67;E9PLY3	2;2;2;2;1;1;1;1;1;1;1;1;1;1;1;1;1	2;2;2;2;1;1;1;1;1;1;1;1;1;1;1;1;1	2;2;2;2;1;1;1;1;1;1;1;1;1;1;1;1;1	Cathepsin B;Cathepsin B light chain;Cathepsin B heavy chain	CTSB;DKFZp686N0152	sp|P07858|CATB_HUMAN Cathepsin B OS=Homo sapiens OX=9606 GN=CTSB PE=1 SV=3;tr|A0A024R374|A0A024R374_HUMAN Cathepsin B, isoform CRA_a OS=Homo sapiens OX=9606 GN=CTSB PE=2 SV=1;tr|A8K2H4|A8K2H4_HUMAN cDNA FLJ78235 OS=Homo sapiens OX=9606 PE=2 SV=1;tr|B4DL49|	17	2	2	2	0	0	0	0	0	0	1	0	0	0	0	0	0	0	1	0	0	0	0	0	0	1	0	0	0	0	0	0	0	1	0	0	0	0	0	0	1	0
A0A024R388;Q9NXG2;Q6MZT3;O60362;B4DFY9;H3BNW0	A0A024R388;Q9NXG2;Q6MZT3;O60362;B4DFY9	17;17;15;12;10;6	17;17;15;12;10;6	17;17;15;12;10;6	THUMP domain-containing protein 1	THUMPD1;DKFZp686C1054;44M2.1	tr|A0A024R388|A0A024R388_HUMAN THUMP domain containing 1, isoform CRA_a OS=Homo sapiens OX=9606 GN=THUMPD1 PE=4 SV=1;sp|Q9NXG2|THUM1_HUMAN THUMP domain-containing protein 1 OS=Homo sapiens OX=9606 GN=THUMPD1 PE=1 SV=2;tr|Q6MZT3|Q6MZT3_HUMAN Uncharacterized	6	17	17	17	2	3	4	10	4	7	11	1	3	10	1	2	1	5	5	2	3	4	10	4	7	11	1	3	10	1	2	1	5	5	2	3	4	10	4	7	11	1
A0A024R394;Q9UHD1;A0A024R3C3;Q9UHD1-2;E9PPQ5;E9PHZ2;E9PIZ4;E9PSD5;Q9NZ93;E9PL00;E9PIF7	A0A024R394;Q9UHD1;A0A024R3C3;Q9UHD1-2;E9PPQ5	15;15;14;14;8;7;6;6;5;2;1	15;15;14;14;8;7;6;6;5;2;1	15;15;14;14;8;7;6;6;5;2;1	Cysteine and histidine-rich domain-containing protein 1	CHORDC1	tr|A0A024R394|A0A024R394_HUMAN Cysteine and histidine-rich domain (CHORD)-containing 1, isoform CRA_c OS=Homo sapiens OX=9606 GN=CHORDC1 PE=4 SV=1;sp|Q9UHD1|CHRD1_HUMAN Cysteine and histidine-rich domain-containing protein 1 OS=Homo sapiens OX=9606 GN=CHOR	11	15	15	15	2	8	6	11	3	10	8	5	3	9	4	1	5	6	11	2	8	6	11	3	10	8	5	3	9	4	1	5	6	11	2	8	6	11	3	10	8	5
A0A024R395;P49959;Q9BS79;F5GXT0;Q05D78;F8W7U8;P49959-2;P49959-3;F5H742;A0A0S2Z438;F5H256	A0A024R395;P49959;Q9BS79;F5GXT0;Q05D78;F8W7U8;P49959-2;P49959-3	3;3;2;2;2;2;2;2;1;1;1	3;3;2;2;2;2;2;2;1;1;1	3;3;2;2;2;2;2;2;1;1;1	Double-strand break repair protein MRE11A	MRE11A	tr|A0A024R395|A0A024R395_HUMAN Double-strand break repair protein OS=Homo sapiens OX=9606 GN=MRE11A PE=3 SV=1;sp|P49959|MRE11_HUMAN Double-strand break repair protein MRE11 OS=Homo sapiens OX=9606 GN=MRE11 PE=1 SV=3;tr|Q9BS79|Q9BS79_HUMAN MRE11 meiotic rec	11	3	3	3	0	0	1	1	0	1	0	0	0	0	0	0	0	0	1	0	0	1	1	0	1	0	0	0	0	0	0	0	0	1	0	0	1	1	0	1	0	0
Q9H0W9;Q9H0W9-2;A0A024R396;A8K718;A0A087WT99;E9PJU8;Q9H0W9-4;A0A1W2PRB8;E9PQS1;A0A024R3B0;E9PPB5;Q9H0W9-3;E9PSC3;E9PIP1;E9PLB3;E9PLC5;E9PR95	Q9H0W9;Q9H0W9-2;A0A024R396;A8K718;A0A087WT99;E9PJU8;Q9H0W9-4;A0A1W2PRB8;E9PQS1;A0A024R3B0;E9PPB5;Q9H0W9-3	7;7;7;7;7;6;6;5;5;4;4;4;1;1;1;1;1	7;7;7;7;7;6;6;5;5;4;4;4;1;1;1;1;1	7;7;7;7;7;6;6;5;5;4;4;4;1;1;1;1;1	Ester hydrolase C11orf54	C11orf54	sp|Q9H0W9|CK054_HUMAN Ester hydrolase C11orf54 OS=Homo sapiens OX=9606 GN=C11orf54 PE=1 SV=1;sp|Q9H0W9-2|CK054_HUMAN Isoform 2 of Ester hydrolase C11orf54 OS=Homo sapiens OX=9606 GN=C11orf54;tr|A0A024R396|A0A024R396_HUMAN Chromosome 11 open reading frame 5	17	7	7	7	0	2	1	2	0	3	5	0	0	5	0	0	0	2	3	0	2	1	2	0	3	5	0	0	5	0	0	0	2	3	0	2	1	2	0	3	5	0
A0A024R3E3;P02647;F8W696;Q9Y355;Q8TDB0	A0A024R3E3;P02647;F8W696	11;11;7;2;1	11;11;7;2;1	10;10;6;2;1	Apolipoprotein A-I;Proapolipoprotein A-I;Truncated apolipoprotein A-I	APOA1	tr|A0A024R3E3|A0A024R3E3_HUMAN Apolipoprotein A-I, isoform CRA_a OS=Homo sapiens OX=9606 GN=APOA1 PE=2 SV=1;sp|P02647|APOA1_HUMAN Apolipoprotein A-I OS=Homo sapiens OX=9606 GN=APOA1 PE=1 SV=1;tr|F8W696|F8W696_HUMAN Apolipoprotein A-I OS=Homo sapiens OX=960	5	11	11	10	0	0	0	0	0	0	0	2	0	0	7	0	10	2	0	0	0	0	0	0	0	0	2	0	0	7	0	10	2	0	0	0	0	0	0	0	0	2
A0A024R3F3	A0A024R3F3	1	1	1		hCG_2032446	tr|A0A024R3F3|A0A024R3F3_HUMAN HCG2032446, isoform CRA_b OS=Homo sapiens OX=9606 GN=hCG_2032446 PE=4 SV=1	1	1	1	1	0	0	0	1	0	0	1	0	0	0	0	0	0	0	0	0	0	0	1	0	0	1	0	0	0	0	0	0	0	0	0	0	0	1	0	0	1	0
A0A024R3H2;Q92673;E9PPB3;B4DJ13;E9PS32;B4DHG9;E9PP43;B4DYT0;E9PKB0;B4DG45	A0A024R3H2;Q92673	41;41;17;17;16;16;16;16;15;15	41;41;17;17;16;16;16;16;15;15	41;41;17;17;16;16;16;16;15;15	Sortilin-related receptor	SORL1	tr|A0A024R3H2|A0A024R3H2_HUMAN Sortilin-related receptor, L(DLR class) A repeats-containing, isoform CRA_b OS=Homo sapiens OX=9606 GN=SORL1 PE=4 SV=1;sp|Q92673|SORL_HUMAN Sortilin-related receptor OS=Homo sapiens OX=9606 GN=SORL1 PE=1 SV=2	10	41	41	41	0	20	16	17	3	22	17	20	0	9	12	0	20	3	14	0	20	16	17	3	22	17	20	0	9	12	0	20	3	14	0	20	16	17	3	22	17	20
B3KXZ9;B2R642;A0A024R3I5;P43121;A8K6A6;P43121-2	B3KXZ9;B2R642;A0A024R3I5;P43121;A8K6A6;P43121-2	11;11;11;11;10;7	11;11;11;11;10;7	11;11;11;11;10;7	Cell surface glycoprotein MUC18	MCAM	tr|B3KXZ9|B3KXZ9_HUMAN cDNA FLJ46477 fis, clone THYMU3025118, highly similar to Cell surface glycoprotein MUC18 OS=Homo sapiens OX=9606 PE=2 SV=1;tr|B2R642|B2R642_HUMAN cDNA, FLJ92775, highly similar to Homo sapiens melanoma cell adhesion molecule (MCAM),	6	11	11	11	1	1	6	0	1	2	1	0	0	0	0	0	2	1	7	1	1	6	0	1	2	1	0	0	0	0	0	2	1	7	1	1	6	0	1	2	1	0
A0A024R3J7;P46977-2;P46977	A0A024R3J7;P46977-2;P46977	1;1;1	1;1;1	1;1;1	Dolichyl-diphosphooligosaccharide--protein glycosyltransferase subunit STT3A	hCG_2032701;STT3A	tr|A0A024R3J7|A0A024R3J7_HUMAN HCG2032701, isoform CRA_a OS=Homo sapiens OX=9606 GN=hCG_2032701 PE=4 SV=1;sp|P46977-2|STT3A_HUMAN Isoform 2 of Dolichyl-diphosphooligosaccharide--protein glycosyltransferase subunit STT3A OS=Homo sapiens OX=9606 GN=STT3A;sp|	3	1	1	1	0	0	0	0	0	0	1	0	0	1	0	0	0	0	0	0	0	0	0	0	0	1	0	0	1	0	0	0	0	0	0	0	0	0	0	0	1	0
G3V179;E9PMJ2;J3KP39;A0A024R3L8;Q9BPY3	G3V179;E9PMJ2;J3KP39;A0A024R3L8;Q9BPY3	1;1;1;1;1	1;1;1;1;1	1;1;1;1;1	Protein FAM118B	FAM118B;FLJ21103	tr|G3V179|G3V179_HUMAN Protein FAM118B OS=Homo sapiens OX=9606 GN=FAM118B PE=1 SV=1;tr|E9PMJ2|E9PMJ2_HUMAN Protein FAM118B (Fragment) OS=Homo sapiens OX=9606 GN=FAM118B PE=1 SV=8;tr|J3KP39|J3KP39_HUMAN Protein FAM118B OS=Homo sapiens OX=9606 GN=FAM118B PE=	5	1	1	1	0	0	0	0	0	0	0	0	0	1	0	0	0	0	0	0	0	0	0	0	0	0	0	0	1	0	0	0	0	0	0	0	0	0	0	0	0	0
Q4G0F5;A0A024R3L9;A0A0D9SFQ6	Q4G0F5;A0A024R3L9	7;7;1	5;5;1	5;5;1	Vacuolar protein sorting-associated protein 26B	VPS26B	sp|Q4G0F5|VP26B_HUMAN Vacuolar protein sorting-associated protein 26B OS=Homo sapiens OX=9606 GN=VPS26B PE=1 SV=2;tr|A0A024R3L9|A0A024R3L9_HUMAN Vacuolar protein sorting 26 homolog B (Yeast), isoform CRA_a OS=Homo sapiens OX=9606 GN=VPS26B PE=4 SV=1	3	7	5	5	0	0	0	2	1	0	4	0	0	3	0	0	0	0	0	0	0	0	2	1	0	3	0	0	1	0	0	0	0	0	0	0	0	2	1	0	3	0
A0A024R3M1;Q9P016-2;Q9P016	A0A024R3M1;Q9P016-2;Q9P016	4;4;4	4;4;4	4;4;4	Thymocyte nuclear protein 1	THYN1	tr|A0A024R3M1|A0A024R3M1_HUMAN Thymocyte nuclear protein 1, isoform CRA_a OS=Homo sapiens OX=9606 GN=THYN1 PE=4 SV=1;sp|Q9P016-2|THYN1_HUMAN Isoform 2 of Thymocyte nuclear protein 1 OS=Homo sapiens OX=9606 GN=THYN1;sp|Q9P016|THYN1_HUMAN Thymocyte nuclear p	3	4	4	4	0	1	2	3	0	2	2	0	0	1	0	0	0	0	3	0	1	2	3	0	2	2	0	0	1	0	0	0	0	3	0	1	2	3	0	2	2	0
A0A024R3N3;Q06481;A0A140VJE9;Q06481-3;Q06481-6;Q06481-2;B4E3I5;Q06481-4;Q06481-5;B4DTV1;B4DKY3;E9PQS3;E9PSC7;E9PK76	A0A024R3N3;Q06481;A0A140VJE9;Q06481-3;Q06481-6;Q06481-2;B4E3I5;Q06481-4;Q06481-5;B4DTV1	22;22;21;21;21;19;18;18;17;15;9;4;3;2	20;20;19;19;19;17;16;16;15;13;9;4;3;2	20;20;19;19;19;17;16;16;15;13;9;4;3;2	Amyloid-like protein 2	APLP2	tr|A0A024R3N3|A0A024R3N3_HUMAN Amyloid beta (A4)-like protein 2, isoform CRA_a OS=Homo sapiens OX=9606 GN=APLP2 PE=4 SV=1;sp|Q06481|APLP2_HUMAN Amyloid-like protein 2 OS=Homo sapiens OX=9606 GN=APLP2 PE=1 SV=2;tr|A0A140VJE9|A0A140VJE9_HUMAN Testicular tiss	14	22	20	20	5	13	14	10	3	13	16	9	2	6	8	2	8	5	14	5	11	14	8	3	12	14	9	2	4	7	2	8	5	13	5	11	14	8	3	12	14	9
A0A024R3P9;Q9H3P7	A0A024R3P9;Q9H3P7	7;7	7;7	7;7	Golgi resident protein GCP60	ACBD3	tr|A0A024R3P9|A0A024R3P9_HUMAN Acyl-Coenzyme A binding domain containing 3, isoform CRA_a OS=Homo sapiens OX=9606 GN=ACBD3 PE=4 SV=1;sp|Q9H3P7|GCP60_HUMAN Golgi resident protein GCP60 OS=Homo sapiens OX=9606 GN=ACBD3 PE=1 SV=4	2	7	7	7	1	2	2	7	0	2	5	0	1	5	1	0	2	2	2	1	2	2	7	0	2	5	0	1	5	1	0	2	2	2	1	2	2	7	0	2	5	0
A0A024R3Q0;P84077;A0A024R0Y6;F5H423;P61204;B4DEB9;B4DJC8;F5H0C7;B4DN70;B4E190;P61204-2;F5H1V1;F5H6T5;F8WDB3	A0A024R3Q0;P84077;A0A024R0Y6;F5H423;P61204;B4DEB9;B4DJC8;F5H0C7;B4DN70	9;9;8;8;8;7;6;5;5;4;4;1;1;1	9;9;8;8;8;7;6;5;5;4;4;1;1;1	4;4;3;3;3;2;2;1;2;2;2;0;0;0	ADP-ribosylation factor 1;ADP-ribosylation factor 3	ARF1;ARF3	tr|A0A024R3Q0|A0A024R3Q0_HUMAN ADP-ribosylation factor 1, isoform CRA_a OS=Homo sapiens OX=9606 GN=ARF1 PE=3 SV=1;sp|P84077|ARF1_HUMAN ADP-ribosylation factor 1 OS=Homo sapiens OX=9606 GN=ARF1 PE=1 SV=2;tr|A0A024R0Y6|A0A024R0Y6_HUMAN ADP-ribosylation facto	14	9	9	4	1	3	1	6	1	4	8	5	1	6	6	0	5	3	6	1	3	1	6	1	4	8	5	1	6	6	0	5	3	6	0	1	0	3	0	2	4	2
A0A024R3T8;P09874;B4E0E1;Q05D33;Q6PJL0;Q5VX84;Q5VX85;Q96P95	A0A024R3T8;P09874;B4E0E1	52;52;48;16;16;5;5;3	52;52;48;16;16;5;5;3	2;2;2;0;0;0;0;0	Poly [ADP-ribose] polymerase 1	PARP1	tr|A0A024R3T8|A0A024R3T8_HUMAN Poly [ADP-ribose] polymerase OS=Homo sapiens OX=9606 GN=PARP1 PE=4 SV=1;sp|P09874|PARP1_HUMAN Poly [ADP-ribose] polymerase 1 OS=Homo sapiens OX=9606 GN=PARP1 PE=1 SV=4;tr|B4E0E1|B4E0E1_HUMAN Poly [ADP-ribose] polymerase OS=Ho	8	52	52	2	1	22	24	33	3	31	37	13	3	35	11	5	12	7	36	1	22	24	33	3	31	37	13	3	35	11	5	12	7	36	0	1	1	1	0	2	2	1
A0A087WYT5;A0A0A1HAV9;Q53GC2;A0A024R3U9;P20338	A0A087WYT5;A0A0A1HAV9;Q53GC2;A0A024R3U9;P20338	2;2;2;2;2	2;2;2;2;2	2;2;2;2;2	Ras-related protein Rab-4A	RAB4A	tr|A0A087WYT5|A0A087WYT5_HUMAN Ras-related protein Rab-4A OS=Homo sapiens OX=9606 GN=RAB4A PE=1 SV=1;tr|A0A0A1HAV9|A0A0A1HAV9_HUMAN H.sapiens ras-related Hrab4 protein OS=Homo sapiens OX=9606 PE=2 SV=1;tr|Q53GC2|Q53GC2_HUMAN RAB4A, member RAS oncogene fami	5	2	2	2	0	0	0	0	0	0	2	0	0	1	0	0	0	0	0	0	0	0	0	0	0	2	0	0	1	0	0	0	0	0	0	0	0	0	0	0	2	0
A0A024R3V0;Q9NUQ6-2;Q9NUQ6;Q4ZFW0;F8WAV0;C9IZC3;C9J8M7;F2Z2S1;C9JKE4;F8VZ02;F8VT91;C9JGM8;F8W6C2;B8ZZZ7;Q9NUQ6-4;Q9NUQ6-3	A0A024R3V0;Q9NUQ6-2;Q9NUQ6;Q4ZFW0;F8WAV0;C9IZC3;C9J8M7;F2Z2S1;C9JKE4;F8VZ02;F8VT91;C9JGM8;F8W6C2;B8ZZZ7;Q9NUQ6-4;Q9NUQ6-3	2;2;2;1;1;1;1;1;1;1;1;1;1;1;1;1	2;2;2;1;1;1;1;1;1;1;1;1;1;1;1;1	2;2;2;1;1;1;1;1;1;1;1;1;1;1;1;1	SPATS2-like protein	DNAPTP6;SPATS2L;DKFZP564A2416	tr|A0A024R3V0|A0A024R3V0_HUMAN DNA polymerase-transactivated protein 6, isoform CRA_a OS=Homo sapiens OX=9606 GN=DNAPTP6 PE=4 SV=1;sp|Q9NUQ6-2|SPS2L_HUMAN Isoform 2 of SPATS2-like protein OS=Homo sapiens OX=9606 GN=SPATS2L;sp|Q9NUQ6|SPS2L_HUMAN SPATS2-like	16	2	2	2	0	0	1	1	0	0	1	0	0	1	0	0	0	0	1	0	0	1	1	0	0	1	0	0	1	0	0	0	0	1	0	0	1	1	0	0	1	0
A0A024R3V4;Q9H2H8;B8ZZ77;A0A0S2Z5A8;H7BZ14;Q9H2H8-2;B4DN80;C9K058;F8WC82;C9J4N2;Q86UR0;A0A0S2Z5X8	A0A024R3V4;Q9H2H8;B8ZZ77;A0A0S2Z5A8;H7BZ14;Q9H2H8-2;B4DN80;C9K058	7;7;6;6;6;6;5;4;1;1;1;1	7;7;6;6;6;6;5;4;1;1;1;1	7;7;6;6;6;6;5;4;1;1;1;1	Peptidyl-prolyl cis-trans isomerase;Peptidyl-prolyl cis-trans isomerase-like 3	PPIL3	tr|A0A024R3V4|A0A024R3V4_HUMAN Peptidyl-prolyl cis-trans isomerase (Fragment) OS=Homo sapiens OX=9606 GN=PPIL3 PE=2 SV=1;sp|Q9H2H8|PPIL3_HUMAN Peptidyl-prolyl cis-trans isomerase-like 3 OS=Homo sapiens OX=9606 GN=PPIL3 PE=1 SV=1;tr|B8ZZ77|B8ZZ77_HUMAN Pept	12	7	7	7	1	1	2	3	1	3	5	3	1	3	2	1	3	1	6	1	1	2	3	1	3	5	3	1	3	2	1	3	1	6	1	1	2	3	1	3	5	3
Q658J0;A0A024R3V5;A0A024R3V7;Q9GZT8-2;Q9GZT8;E7EXA3;Q6X734;Q9GZT8-3;B8ZZI0;C9JN42	Q658J0;A0A024R3V5;A0A024R3V7;Q9GZT8-2;Q9GZT8;E7EXA3;Q6X734;Q9GZT8-3	9;9;9;9;9;7;7;7;4;2	9;9;9;9;9;7;7;7;4;2	9;9;9;9;9;7;7;7;4;2	NIF3-like protein 1	DKFZp762L015;NIF3L1	tr|Q658J0|Q658J0_HUMAN Uncharacterized protein DKFZp762L015 (Fragment) OS=Homo sapiens OX=9606 GN=DKFZp762L015 PE=2 SV=1;tr|A0A024R3V5|A0A024R3V5_HUMAN NIF3-like protein 1 OS=Homo sapiens OX=9606 GN=NIF3L1 PE=3 SV=1;tr|A0A024R3V7|A0A024R3V7_HUMAN NIF3-like	10	9	9	9	0	4	0	5	1	6	6	0	2	5	0	1	1	4	6	0	4	0	5	1	6	6	0	2	5	0	1	1	4	6	0	4	0	5	1	6	6	0
A0A024R3V8;Q99598;C4P0D6;C4P0D8;Q5VVQ1;C4P0D4;Q7Z3N9;Q9NRI2	A0A024R3V8;Q99598;C4P0D6;C4P0D8;Q5VVQ1;C4P0D4	12;12;8;8;7;6;3;2	12;12;8;8;7;6;3;2	12;12;8;8;7;6;3;2	Translin-associated protein X	TSNAX;DISC1	tr|A0A024R3V8|A0A024R3V8_HUMAN Translin-associated factor X, isoform CRA_c OS=Homo sapiens OX=9606 GN=TSNAX PE=4 SV=1;sp|Q99598|TSNAX_HUMAN Translin-associated protein X OS=Homo sapiens OX=9606 GN=TSNAX PE=1 SV=1;tr|C4P0D6|C4P0D6_HUMAN Disrupted in schizop	8	12	12	12	0	5	1	8	1	4	6	1	0	4	2	0	1	0	3	0	5	1	8	1	4	6	1	0	4	2	0	1	0	3	0	5	1	8	1	4	6	1
A0A024R3W5;Q9ULF5;E7ENT5;E7EV45	A0A024R3W5;Q9ULF5;E7ENT5;E7EV45	5;5;3;3	5;5;3;3	5;5;3;3	Zinc transporter ZIP10	SLC39A10	tr|A0A024R3W5|A0A024R3W5_HUMAN Solute carrier family 39 (Zinc transporter), member 10, isoform CRA_a OS=Homo sapiens OX=9606 GN=SLC39A10 PE=4 SV=1;sp|Q9ULF5|S39AA_HUMAN Zinc transporter ZIP10 OS=Homo sapiens OX=9606 GN=SLC39A10 PE=1 SV=2;tr|E7ENT5|E7ENT5_H	4	5	5	5	0	1	0	0	0	1	3	2	1	0	1	0	1	0	4	0	1	0	0	0	1	3	2	1	0	1	0	1	0	4	0	1	0	0	0	1	3	2
A0A024R3W7;P24534;A4D1M6;C9JZW3;F2Z2G2;F8WF65	A0A024R3W7;P24534;A4D1M6	13;13;7;6;3;2	11;11;5;6;3;2	11;11;5;6;3;2	Elongation factor 1-beta	EEF1B2;LOC392793	tr|A0A024R3W7|A0A024R3W7_HUMAN Eukaryotic translation elongation factor 1 beta 2, isoform CRA_a OS=Homo sapiens OX=9606 GN=EEF1B2 PE=3 SV=1;sp|P24534|EF1B_HUMAN Elongation factor 1-beta OS=Homo sapiens OX=9606 GN=EEF1B2 PE=1 SV=3;tr|A4D1M6|A4D1M6_HUMAN HCG	6	13	11	11	6	7	4	9	5	9	7	4	6	7	3	2	3	4	7	5	6	3	8	5	8	6	3	4	6	2	2	2	4	6	5	6	3	8	5	8	6	3
P10809;A0A024R3X4;B3GQS7;B7Z597;B7Z5E7;B7Z4F6;B7Z532;Q53SE2;E7ESH4;E7EXB4;C9JL25;A0A0S2Z415;P10809-2;C9JCQ4;C9JL19;Q53QD5;C9J0S9;B9VPB4;B9VP19	P10809;A0A024R3X4;B3GQS7;B7Z597;B7Z5E7;B7Z4F6	30;30;28;28;28;23;12;7;7;6;3;3;3;2;2;2;1;1;1	30;30;28;28;28;23;12;7;7;6;3;3;3;2;2;2;1;1;1	30;30;28;28;28;23;12;7;7;6;3;3;3;2;2;2;1;1;1	60 kDa heat shock protein, mitochondrial	HSPD1	sp|P10809|CH60_HUMAN 60 kDa heat shock protein, mitochondrial OS=Homo sapiens OX=9606 GN=HSPD1 PE=1 SV=2;tr|A0A024R3X4|A0A024R3X4_HUMAN Epididymis secretory sperm binding protein (Fragment) OS=Homo sapiens OX=9606 GN=HSPD1 PE=2 SV=1;tr|B3GQS7|B3GQS7_HUMAN	19	30	30	30	3	15	17	18	0	16	23	1	4	17	5	1	7	6	20	3	15	17	18	0	16	23	1	4	17	5	1	7	6	20	3	15	17	18	0	16	23	1
A0A024R3Y6;O75874;V9HW78;B2R5M8;Q6FI37;Q6FIA4;Q0QER2;B4DXS4;C9J4N6;C9JJE5;C9JLU6;A0A0A0U6N4;B4DSZ6;Q53GL5;P48735-2;P48735	A0A024R3Y6;O75874;V9HW78;B2R5M8;Q6FI37;Q6FIA4;Q0QER2;B4DXS4	24;24;23;23;22;22;20;12;9;4;4;3;1;1;1;1	24;24;23;23;22;22;20;12;9;4;4;3;1;1;1;1	24;24;23;23;22;22;20;12;9;4;4;3;1;1;1;1	Isocitrate dehydrogenase [NADP] cytoplasmic;Isocitrate dehydrogenase [NADP]	IDH1;HEL-216	tr|A0A024R3Y6|A0A024R3Y6_HUMAN Isocitrate dehydrogenase [NADP] OS=Homo sapiens OX=9606 GN=IDH1 PE=2 SV=1;sp|O75874|IDHC_HUMAN Isocitrate dehydrogenase [NADP] cytoplasmic OS=Homo sapiens OX=9606 GN=IDH1 PE=1 SV=2;tr|V9HW78|V9HW78_HUMAN Isocitrate dehydrogen	16	24	24	24	7	18	15	18	14	21	22	16	11	20	15	14	16	15	21	7	18	15	18	14	21	22	16	11	20	15	14	16	15	21	7	18	15	18	14	21	22	16
A0A5P8PBC0;A0A024R3Z2;B8ZZN6;P63165;B8ZZJ0;B9A032;B8ZZ67;G2XKQ0;P63165-2	A0A5P8PBC0;A0A024R3Z2;B8ZZN6;P63165;B8ZZJ0;B9A032	5;5;5;5;4;4;1;1;1	5;5;5;5;4;4;1;1;1	5;5;5;5;4;4;1;1;1	Small ubiquitin-related modifier 1	SUMO1	tr|A0A5P8PBC0|A0A5P8PBC0_HUMAN HCG1766780 OS=Homo sapiens OX=9606 GN=SUMO6 PE=2 SV=1;tr|A0A024R3Z2|A0A024R3Z2_HUMAN Small ubiquitin-related modifier OS=Homo sapiens OX=9606 GN=SUMO1 PE=3 SV=1;tr|B8ZZN6|B8ZZN6_HUMAN Small ubiquitin-related modifier 1 OS=Hom	9	5	5	5	2	2	3	3	2	3	4	1	2	2	1	2	1	2	4	2	2	3	3	2	3	4	1	2	2	1	2	1	2	4	2	2	3	3	2	3	4	1
E9PHS0;Q6FHH6;Q53TN2;B2R602;A0A024R3Z5;O43813;F8WDS9;B4DGM7	E9PHS0;Q6FHH6;Q53TN2;B2R602;A0A024R3Z5;O43813;F8WDS9;B4DGM7	2;2;2;2;2;2;1;1	2;2;2;2;2;2;1;1	2;2;2;2;2;2;1;1	LanC-like protein 1	LANCL1	tr|E9PHS0|E9PHS0_HUMAN Glutathione S-transferase LANCL1 (Fragment) OS=Homo sapiens OX=9606 GN=LANCL1 PE=1 SV=1;tr|Q6FHH6|Q6FHH6_HUMAN LANCL1 protein (Fragment) OS=Homo sapiens OX=9606 GN=LANCL1 PE=2 SV=1;tr|Q53TN2|Q53TN2_HUMAN LanC lantibiotic synthetase c	8	2	2	2	0	1	1	1	1	1	0	0	0	1	0	0	0	0	1	0	1	1	1	1	1	0	0	0	1	0	0	0	0	1	0	1	1	1	1	1	0	0
C9JSX1;C9JES0;A0A024R402;H7BXH9;Q8WXB1-2;Q8WXB1	C9JSX1;C9JES0;A0A024R402;H7BXH9;Q8WXB1-2;Q8WXB1	1;1;1;1;1;1	1;1;1;1;1;1	1;1;1;1;1;1	Protein N-lysine methyltransferase METTL21A	METTL21A;LOC151194	tr|C9JSX1|C9JSX1_HUMAN Protein N-lysine methyltransferase METTL21A OS=Homo sapiens OX=9606 GN=METTL21A PE=1 SV=1;tr|C9JES0|C9JES0_HUMAN Protein N-lysine methyltransferase METTL21A OS=Homo sapiens OX=9606 GN=METTL21A PE=1 SV=1;tr|A0A024R402|A0A024R402_HUMAN	6	1	1	1	1	0	0	0	0	1	1	0	1	0	0	1	0	1	1	1	0	0	0	0	1	1	0	1	0	0	1	0	1	1	1	0	0	0	0	1	1	0
B4DYU9;A0A024R411;Q13416	B4DYU9;A0A024R411;Q13416	2;2;2	2;2;2	2;2;2	Origin recognition complex subunit 2	ORC2L;ORC2	tr|B4DYU9|B4DYU9_HUMAN cDNA FLJ60060, highly similar to Origin recognition complex subunit 2 OS=Homo sapiens OX=9606 PE=2 SV=1;tr|A0A024R411|A0A024R411_HUMAN Origin recognition complex, subunit 2-like (Yeast), isoform CRA_a OS=Homo sapiens OX=9606 GN=ORC2L	3	2	2	2	0	1	0	0	0	1	1	0	0	0	0	0	0	0	0	0	1	0	0	0	1	1	0	0	0	0	0	0	0	0	0	1	0	0	0	1	1	0
P07093;A0A024R451;C9JN98	P07093;A0A024R451	19;19;8	1;1;0	1;1;0	Glia-derived nexin	SERPINE2	sp|P07093|GDN_HUMAN Glia-derived nexin OS=Homo sapiens OX=9606 GN=SERPINE2 PE=1 SV=1;tr|A0A024R451|A0A024R451_HUMAN Serpin peptidase inhibitor, clade E (Nexin, plasminogen activator inhibitor type 1), member 2, isoform CRA_a OS=Homo sapiens OX=9606 GN=SERP	3	19	1	1	2	11	11	12	6	12	14	12	8	8	10	4	13	12	17	0	0	0	0	0	0	0	1	0	0	0	0	0	0	0	0	0	0	0	0	0	0	1
A0A024R462;P02751-1;P02751-3;A0A384MR03;B7ZLE5;P02751-8;P02751-17;P02751-14;P02751-5;P02751-6;P02751-10;P02751-9;P02751-4;P02751-12;Q6N084;Q68CX6;Q59G22;H0Y7Z1;B4DU16;Q5CZ99;Q6MZF4;A6YID6;A6YID2;P02751-16;A6YID4;A6YID3;A6YID5;P02751-2;O95617;Q9UQS6;B4DN21;Q6PJE5;B4DTH2;A6YID7;Q9H382;Q7L553;H0Y4K8;O95608	A0A024R462;P02751-1;P02751-3;A0A384MR03;B7ZLE5;P02751-8;P02751-17;P02751-14;P02751-5;P02751-6;P02751-10;P02751-9;P02751-4;P02751-12;Q6N084;Q68CX6	83;81;81;79;79;79;79;79;78;78;77;77;73;65;42;42;40;39;38;34;33;22;22;21;20;20;20;19;18;16;8;8;8;7;5;5;4;2	83;81;81;79;79;79;79;79;78;78;77;77;73;65;42;42;40;39;38;34;33;22;22;21;20;20;20;19;18;16;8;8;8;7;5;5;4;2	1;1;1;1;1;1;1;1;1;1;1;1;1;0;1;0;0;0;0;1;0;0;0;0;0;0;0;0;0;0;0;0;0;0;0;0;0;0	Fibronectin;Anastellin;Ugl-Y1;Ugl-Y2;Ugl-Y3	FN1;DKFZp686L11144;DKFZp686O13149	tr|A0A024R462|A0A024R462_HUMAN Fibronectin 1, isoform CRA_n OS=Homo sapiens OX=9606 GN=FN1 PE=4 SV=1;sp|P02751-1|FINC_HUMAN Isoform 1 of Fibronectin OS=Homo sapiens OX=9606 GN=FN1;sp|P02751-3|FINC_HUMAN Isoform 3 of Fibronectin OS=Homo sapiens OX=9606 GN=F	38	83	83	1	25	40	47	40	28	52	56	52	24	47	63	15	77	41	56	25	40	47	40	28	52	56	52	24	47	63	15	77	41	56	0	0	0	0	0	0	0	0
Q9H9Q2;A0A024R471;J3KQ34;Q53GQ2;A0A087X1P5;B3KV02;A0A024R478;Q9H9Q2-2;B3KW51;J3QT73;Q9H9Q2-3;J3KQ41;J3QT95;J3QT67;Q6ZTQ7;J3QT43;J3QT50;J3QT69;J3QT66;J3KQV6	Q9H9Q2;A0A024R471;J3KQ34;Q53GQ2;A0A087X1P5;B3KV02;A0A024R478;Q9H9Q2-2;B3KW51;J3QT73;Q9H9Q2-3;J3KQ41	8;8;7;6;6;5;5;5;5;4;4;4;2;1;1;1;1;1;1;1	8;8;7;6;6;5;5;5;5;4;4;4;2;1;1;1;1;1;1;1	8;8;7;6;6;5;5;5;5;4;4;4;2;1;1;1;1;1;1;1	COP9 signalosome complex subunit 7b	COPS7B	sp|Q9H9Q2|CSN7B_HUMAN COP9 signalosome complex subunit 7b OS=Homo sapiens OX=9606 GN=COPS7B PE=1 SV=1;tr|A0A024R471|A0A024R471_HUMAN COP9 constitutive photomorphogenic homolog subunit 7B (Arabidopsis), isoform CRA_b OS=Homo sapiens OX=9606 GN=COPS7B PE=4 S	20	8	8	8	1	4	3	4	4	6	4	2	2	3	2	2	0	3	6	1	4	3	4	4	6	4	2	2	3	2	2	0	3	6	1	4	3	4	4	6	4	2
C9JEN3;C9IYT2;F8WDY4;C9IZ27;C9JW19;C9JWV9;B4DUD2;B4DNZ1;Q1MW40;A0A024R472;Q969X1	C9JEN3;C9IYT2;F8WDY4;C9IZ27;C9JW19;C9JWV9;B4DUD2;B4DNZ1;Q1MW40;A0A024R472;Q969X1	1;1;1;1;1;1;1;1;1;1;1	1;1;1;1;1;1;1;1;1;1;1	1;1;1;1;1;1;1;1;1;1;1	Protein lifeguard 3	TMBIM1;RECS1	tr|C9JEN3|C9JEN3_HUMAN Protein lifeguard 3 (Fragment) OS=Homo sapiens OX=9606 GN=TMBIM1 PE=1 SV=1;tr|C9IYT2|C9IYT2_HUMAN Protein lifeguard 3 (Fragment) OS=Homo sapiens OX=9606 GN=TMBIM1 PE=1 SV=1;tr|F8WDY4|F8WDY4_HUMAN Protein lifeguard 3 OS=Homo sapiens O	11	1	1	1	0	0	0	0	0	0	0	0	0	0	0	0	0	0	1	0	0	0	0	0	0	0	0	0	0	0	0	0	0	1	0	0	0	0	0	0	0	0
Q53S54;A0A024R475;Q13618-2;Q13618;B7Z600;Q13618-3;A0A087WTG3;H7C1L6;A0A087X1R9;H7C399	Q53S54;A0A024R475;Q13618-2;Q13618;B7Z600;Q13618-3	18;18;18;18;12;12;8;6;5;1	18;18;18;18;12;12;8;6;5;1	18;18;18;18;12;12;8;6;5;1	Cullin-3	CUL3	tr|Q53S54|Q53S54_HUMAN Uncharacterized protein CUL3 (Fragment) OS=Homo sapiens OX=9606 GN=CUL3 PE=3 SV=1;tr|A0A024R475|A0A024R475_HUMAN Cullin 3, isoform CRA_a OS=Homo sapiens OX=9606 GN=CUL3 PE=3 SV=1;sp|Q13618-2|CUL3_HUMAN Isoform 2 of Cullin-3 OS=Homo s	10	18	18	18	0	5	1	8	0	7	13	3	0	13	0	0	0	0	7	0	5	1	8	0	7	13	3	0	13	0	0	0	0	7	0	5	1	8	0	7	13	3
C9JXI5;A0A024R483;Q66K66	C9JXI5;A0A024R483;Q66K66	1;1;1	1;1;1	1;1;1	Transmembrane protein 198	TMEM198;MGC99813	tr|C9JXI5|C9JXI5_HUMAN Transmembrane protein 198 (Fragment) OS=Homo sapiens OX=9606 GN=TMEM198 PE=4 SV=1;tr|A0A024R483|A0A024R483_HUMAN DUF4203 domain-containing protein OS=Homo sapiens OX=9606 GN=MGC99813 PE=4 SV=1;sp|Q66K66|TM198_HUMAN Transmembrane prot	3	1	1	1	1	1	0	0	1	1	0	1	1	0	1	1	1	1	1	1	1	0	0	1	1	0	1	1	0	1	1	1	1	1	1	1	0	0	1	1	0	1
B3KMA6;B3KN05;B2RBE0;A0A024R487;O95573	B3KMA6;B3KN05;B2RBE0;A0A024R487;O95573	1;1;1;1;1	1;1;1;1;1	1;1;1;1;1	Long-chain-fatty-acid--CoA ligase 3	ACSL3	tr|B3KMA6|B3KMA6_HUMAN cDNA FLJ10609 fis, clone NT2RP2005276, highly similar to Long-chain-fatty-acid--CoA ligase 3 OS=Homo sapiens OX=9606 PE=2 SV=1;tr|B3KN05|B3KN05_HUMAN cDNA FLJ13129 fis, clone NT2RP3002969, highly similar to Long-chain-fatty-acid--CoA	5	1	1	1	0	0	0	0	0	0	0	0	0	1	0	0	0	0	0	0	0	0	0	0	0	0	0	0	1	0	0	0	0	0	0	0	0	0	0	0	0	0
A0A494C0A6;C9JJ54;A0A024R488;Q8IWB7;Q9H8N9	A0A494C0A6;C9JJ54;A0A024R488;Q8IWB7;Q9H8N9	2;2;2;2;1	2;2;2;2;1	2;2;2;2;1	WD repeat and FYVE domain-containing protein 1	WDFY1	tr|A0A494C0A6|A0A494C0A6_HUMAN WD_REPEATS_REGION domain-containing protein OS=Homo sapiens OX=9606 PE=4 SV=1;tr|C9JJ54|C9JJ54_HUMAN WD repeat and FYVE domain-containing protein 1 (Fragment) OS=Homo sapiens OX=9606 GN=WDFY1 PE=1 SV=1;tr|A0A024R488|A0A024R48	5	2	2	2	0	0	0	1	0	0	1	0	0	0	0	0	0	0	0	0	0	0	1	0	0	1	0	0	0	0	0	0	0	0	0	0	0	1	0	0	1	0
A0A024R496;Q9Y376;A0A087X0K1;Q7Z4X0;B7ZBJ4;Q5TAW7;A0A024RDT3;Q9H9S4	A0A024R496;Q9Y376;A0A087X0K1;Q7Z4X0	14;14;13;13;1;1;1;1	14;14;13;13;1;1;1;1	14;14;13;13;1;1;1;1	Calcium-binding protein 39	CAB39	tr|A0A024R496|A0A024R496_HUMAN Calcium binding protein 39, isoform CRA_a OS=Homo sapiens OX=9606 GN=CAB39 PE=4 SV=1;sp|Q9Y376|CAB39_HUMAN Calcium-binding protein 39 OS=Homo sapiens OX=9606 GN=CAB39 PE=1 SV=1;tr|A0A087X0K1|A0A087X0K1_HUMAN Calcium-binding p	8	14	14	14	0	8	4	8	2	11	7	2	3	9	2	1	2	4	10	0	8	4	8	2	11	7	2	3	9	2	1	2	4	10	0	8	4	8	2	11	7	2
B4DMR3;A0A024R498;P07093-2;P07093-3	B4DMR3;A0A024R498;P07093-2;P07093-3	19;19;19;19	19;19;19;19	1;1;1;1	Glia-derived nexin	SERPINE2	tr|B4DMR3|B4DMR3_HUMAN cDNA FLJ51896, highly similar to Glia-derived nexin OS=Homo sapiens OX=9606 PE=2 SV=1;tr|A0A024R498|A0A024R498_HUMAN Serpin peptidase inhibitor, clade E (Nexin, plasminogen activator inhibitor type 1), member 2, isoform CRA_b OS=Homo	4	19	19	1	2	12	12	13	7	13	15	12	9	9	11	5	14	13	18	2	12	12	13	7	13	15	12	9	9	11	5	14	13	18	0	1	1	1	1	1	1	1
Q6Y7W6;Q6Y7W6-5;Q6Y7W6-4;I1E4Y6;A0A024R4A5;Q6Y7W6-3;B4DZM1;E7ESB6;B4DRT8;C9JHW1;B4DLU7;C9JRZ2;C9JHT0;C9J0V6;F8WCD5;C9JXQ0;C9JPV7;C9JW88;C9JH18	Q6Y7W6;Q6Y7W6-5;Q6Y7W6-4;I1E4Y6;A0A024R4A5;Q6Y7W6-3;B4DZM1;E7ESB6	11;11;11;11;11;10;6;6;5;5;3;3;3;3;2;2;2;2;1	11;11;11;11;11;10;6;6;5;5;3;3;3;3;2;2;2;2;1	11;11;11;11;11;10;6;6;5;5;3;3;3;3;2;2;2;2;1	PERQ amino acid-rich with GYF domain-containing protein 2	GIGYF2;TNRC15	sp|Q6Y7W6|GGYF2_HUMAN GRB10-interacting GYF protein 2 OS=Homo sapiens OX=9606 GN=GIGYF2 PE=1 SV=1;sp|Q6Y7W6-5|GGYF2_HUMAN Isoform 4 of GRB10-interacting GYF protein 2 OS=Homo sapiens OX=9606 GN=GIGYF2;sp|Q6Y7W6-4|GGYF2_HUMAN Isoform 3 of GRB10-interacting	19	11	11	11	0	2	2	5	0	2	7	0	1	2	1	0	0	1	1	0	2	2	5	0	2	7	0	1	2	1	0	0	1	1	0	2	2	5	0	2	7	0
E9PGT6;B2R8N1;A0A024R4D1;Q99627-2;Q99627;H7C3S9;B4DFF9	E9PGT6;B2R8N1;A0A024R4D1;Q99627-2;Q99627;H7C3S9	4;4;4;4;4;3;1	4;4;4;4;4;3;1	4;4;4;4;4;3;1	COP9 signalosome complex subunit 8	COPS8	tr|E9PGT6|E9PGT6_HUMAN COP9 signalosome complex subunit 8 OS=Homo sapiens OX=9606 GN=COPS8 PE=1 SV=1;tr|B2R8N1|B2R8N1_HUMAN cDNA, FLJ93976, highly similar to Homo sapiens COP9 homolog (COP9), mRNA OS=Homo sapiens OX=9606 PE=2 SV=1;tr|A0A024R4D1|A0A024R4D1_	7	4	4	4	2	4	4	4	1	4	4	2	3	4	2	2	0	3	3	2	4	4	4	1	4	4	2	3	4	2	2	0	3	3	2	4	4	4	1	4	4	2
Q13148;A0A024R4E2;A0A0A0N0L3;A0A087WX29;B1AKP7;K7EJM5;A0A087WYY0;A0A0A0N0N3;A0A087X260;A0A0A0N0M3;G3V162;K7EN94;K7EJ99;Q13148-4;B4DRW3;A0A0A0MSV7;A0A1W2PNU8;A0A087WX67;A0A087WV68;A0A087WXQ5;A0A087WXV3;A0A087WW61	Q13148;A0A024R4E2;A0A0A0N0L3;A0A087WX29;B1AKP7;K7EJM5;A0A087WYY0;A0A0A0N0N3;A0A087X260;A0A0A0N0M3;G3V162;K7EN94;K7EJ99;Q13148-4;B4DRW3;A0A0A0MSV7;A0A1W2PNU8	4;4;4;4;3;3;3;3;3;3;3;3;2;2;2;2;2;1;1;1;1;1	4;4;4;4;3;3;3;3;3;3;3;3;2;2;2;2;2;1;1;1;1;1	4;4;4;4;3;3;3;3;3;3;3;3;2;2;2;2;2;1;1;1;1;1	TAR DNA-binding protein 43	TARDBP;TDP43	sp|Q13148|TADBP_HUMAN TAR DNA-binding protein 43 OS=Homo sapiens OX=9606 GN=TARDBP PE=1 SV=1;tr|A0A024R4E2|A0A024R4E2_HUMAN TAR DNA binding protein, isoform CRA_b OS=Homo sapiens OX=9606 GN=TARDBP PE=4 SV=1;tr|A0A0A0N0L3|A0A0A0N0L3_HUMAN TDP43 isoform H OS	22	4	4	4	0	0	0	0	0	1	3	0	0	3	0	0	0	0	2	0	0	0	0	0	1	3	0	0	3	0	0	0	0	2	0	0	0	0	0	1	3	0
Q00341;A0A024R4E5;B2R5V9;Q00341-2;B4DKR8;H7C0A4;H0Y394;Q96CF6;Q5HYC5;Q2HJC8;Q6ZS03;C9JIZ1;C9JHS7;C9J5E5;C9JZI8;C9JES8;C9JHZ8;C9JK79;C9JT62	Q00341;A0A024R4E5;B2R5V9;Q00341-2;B4DKR8	7;7;7;5;4;3;3;3;3;2;2;1;1;1;1;1;1;1;1	7;7;7;5;4;3;3;3;3;2;2;1;1;1;1;1;1;1;1	7;7;7;5;4;3;3;3;3;2;2;1;1;1;1;1;1;1;1	Vigilin	HDLBP	sp|Q00341|VIGLN_HUMAN Vigilin OS=Homo sapiens OX=9606 GN=HDLBP PE=1 SV=2;tr|A0A024R4E5|A0A024R4E5_HUMAN High density lipoprotein binding protein (Vigilin), isoform CRA_a OS=Homo sapiens OX=9606 GN=HDLBP PE=1 SV=1;tr|B2R5V9|B2R5V9_HUMAN cDNA, FLJ92652, high	19	7	7	7	0	1	0	2	0	0	6	0	0	1	0	0	1	0	0	0	1	0	2	0	0	6	0	0	1	0	0	1	0	0	0	1	0	2	0	0	6	0
P06733;A0A024R4F1;A0A2R8Y6G6;P06733-2;E2DRY6;K7EM90;A0A2R8YEM5;A4UCS8;A0A2R8Y879;A4QMW8;K7ERS8;A0A2R8Y6I8;A0A2R8Y798;A0A2R8YEG5;E5RI09;E5RG95;K7EPM1;K7EKN2;E5RGZ4;L0R6S1;B4DUJ6	P06733;A0A024R4F1;A0A2R8Y6G6;P06733-2;E2DRY6	42;42;37;28;28;19;17;16;15;9;7;5;4;4;2;2;2;2;2;1;1	42;42;37;28;28;19;17;16;15;9;7;5;4;4;2;2;2;2;2;1;1	31;31;28;25;25;10;8;8;6;8;6;3;3;3;0;0;0;0;0;1;0	Alpha-enolase;Enolase	ENO1	sp|P06733|ENOA_HUMAN Alpha-enolase OS=Homo sapiens OX=9606 GN=ENO1 PE=1 SV=2;tr|A0A024R4F1|A0A024R4F1_HUMAN Enolase 1, (Alpha), isoform CRA_a OS=Homo sapiens OX=9606 GN=HEL-S-17 PE=2 SV=1;tr|A0A2R8Y6G6|A0A2R8Y6G6_HUMAN Alpha-enolase OS=Homo sapiens OX=9606	21	42	42	31	15	32	30	32	24	33	34	28	25	33	28	27	30	27	38	15	32	30	32	24	33	34	28	25	33	28	27	30	27	38	10	24	22	23	18	24	24	19
A0A024R4I7;Q8WZA0;Q8WZA0-2;K7ES95	A0A024R4I7;Q8WZA0;Q8WZA0-2;K7ES95	2;2;2;1	2;2;2;1	2;2;2;1	Protein LZIC	LZIC	tr|A0A024R4I7|A0A024R4I7_HUMAN Leucine zipper and CTNNBIP1 domain containing, isoform CRA_a OS=Homo sapiens OX=9606 GN=LZIC PE=4 SV=1;sp|Q8WZA0|LZIC_HUMAN Protein LZIC OS=Homo sapiens OX=9606 GN=LZIC PE=1 SV=1;sp|Q8WZA0-2|LZIC_HUMAN Isoform 2 of Protein LZ	4	2	2	2	0	1	2	0	1	2	2	1	0	1	1	0	0	1	2	0	1	2	0	1	2	2	1	0	1	1	0	0	1	2	0	1	2	0	1	2	2	1
A0A024R4J8;A0A1R3UCE8;A0A2I2MP54;Q92876;A0A2I2MP51;A0A2I2MP55;Q92876-2;A0A2I2MP52;A0A2I2MP53	A0A024R4J8;A0A1R3UCE8;A0A2I2MP54;Q92876;A0A2I2MP51;A0A2I2MP55;Q92876-2	3;3;3;3;2;2;2;1;1	3;3;3;3;2;2;2;1;1	3;3;3;3;2;2;2;1;1	Kallikrein-6	KLK6	tr|A0A024R4J8|A0A024R4J8_HUMAN Kallikrein 6 (Neurosin, zyme), isoform CRA_b OS=Homo sapiens OX=9606 GN=KLK6 PE=3 SV=1;tr|A0A1R3UCE8|A0A1R3UCE8_HUMAN Kallikrein I OS=Homo sapiens OX=9606 GN=KLNI PE=3 SV=1;tr|A0A2I2MP54|A0A2I2MP54_HUMAN Kallikrein-related pe	9	3	3	3	1	1	0	0	0	0	0	0	0	0	1	0	0	1	0	1	1	0	0	0	0	0	0	0	0	1	0	0	1	0	1	1	0	0	0	0	0	0
Q0QF37;Q75MT9;Q6FHZ0;A0A024R4K3;P40926;P40926-2;G3XAL0;B3KTM1	Q0QF37;Q75MT9;Q6FHZ0;A0A024R4K3;P40926;P40926-2;G3XAL0;B3KTM1	17;17;17;17;17;14;13;12	17;17;17;17;17;14;13;12	17;17;17;17;17;14;13;12	Malate dehydrogenase;Malate dehydrogenase, mitochondrial	MDH2	tr|Q0QF37|Q0QF37_HUMAN Malate dehydrogenase (Fragment) OS=Homo sapiens OX=9606 GN=MDH2 PE=2 SV=1;tr|Q75MT9|Q75MT9_HUMAN Malate dehydrogenase (Fragment) OS=Homo sapiens OX=9606 GN=MDH2 PE=3 SV=1;tr|Q6FHZ0|Q6FHZ0_HUMAN Malate dehydrogenase OS=Homo sapiens OX	8	17	17	17	3	9	8	12	5	12	12	9	5	9	8	2	10	11	15	3	9	8	12	5	12	12	9	5	9	8	2	10	11	15	3	9	8	12	5	12	12	9
A0A024R4M0;P46781;B5MCT8;C9JM19;B7Z732;A5D904;F2Z3C0;A8MXK4	A0A024R4M0;P46781;B5MCT8;C9JM19;B7Z732;A5D904	9;9;8;8;8;6;2;2	9;9;8;8;8;6;2;2	9;9;8;8;8;6;2;2	40S ribosomal protein S9	RPS9	tr|A0A024R4M0|A0A024R4M0_HUMAN Ribosomal protein S9, isoform CRA_a OS=Homo sapiens OX=9606 GN=RPS9 PE=1 SV=1;sp|P46781|RS9_HUMAN 40S ribosomal protein S9 OS=Homo sapiens OX=9606 GN=RPS9 PE=1 SV=3;tr|B5MCT8|B5MCT8_HUMAN 40S ribosomal protein S9 OS=Homo sapi	8	9	9	9	0	5	6	5	4	6	6	5	0	4	5	0	5	2	5	0	5	6	5	4	6	6	5	0	4	5	0	5	2	5	0	5	6	5	4	6	6	5
M0R0F0;A0A024R4Q8;P46782;Q53G25;M0R0R2;M0QZN2;Q59EK8	M0R0F0;A0A024R4Q8;P46782;Q53G25;M0R0R2;M0QZN2	10;10;10;9;9;7;1	10;10;10;9;9;7;1	10;10;10;9;9;7;1	40S ribosomal protein S5;40S ribosomal protein S5, N-terminally processed	RPS5	tr|M0R0F0|M0R0F0_HUMAN 40S ribosomal protein S5 (Fragment) OS=Homo sapiens OX=9606 GN=RPS5 PE=1 SV=1;tr|A0A024R4Q8|A0A024R4Q8_HUMAN Ribosomal protein S5, isoform CRA_a OS=Homo sapiens OX=9606 GN=RPS5 PE=3 SV=1;sp|P46782|RS5_HUMAN 40S ribosomal protein S5 O	7	10	10	10	1	6	5	8	1	8	9	9	3	7	8	2	8	4	7	1	6	5	8	1	8	9	9	3	7	8	2	8	4	7	1	6	5	8	1	8	9	9
A0A024R4R3;O75175;H7C148;B7Z6J7;A0A2R8Y7Z8;H7C5J4;A0A0G2JPP0;A0A0G2JNJ7;H7C3F5;A0A2H2FJL5;Q6ZMJ6	A0A024R4R3;O75175;H7C148;B7Z6J7;A0A2R8Y7Z8	4;4;3;3;2;1;1;1;1;1;1	4;4;3;3;2;1;1;1;1;1;1	4;4;3;3;2;1;1;1;1;1;1	CCR4-NOT transcription complex subunit 3	CNOT3	tr|A0A024R4R3|A0A024R4R3_HUMAN CCR4-NOT transcription complex, subunit 3, isoform CRA_a OS=Homo sapiens OX=9606 GN=CNOT3 PE=4 SV=1;sp|O75175|CNOT3_HUMAN CCR4-NOT transcription complex subunit 3 OS=Homo sapiens OX=9606 GN=CNOT3 PE=1 SV=1;tr|H7C148|H7C148_HU	11	4	4	4	0	0	1	3	0	0	3	0	0	1	1	0	0	0	2	0	0	1	3	0	0	3	0	0	1	1	0	0	0	2	0	0	1	3	0	0	3	0
A0A024R4S1;Q9Y6I3-3;Q9Y6I3;Q9Y6I3-1;B4DU91;D6R907;D6RBI9	A0A024R4S1;Q9Y6I3-3;Q9Y6I3;Q9Y6I3-1;B4DU91	4;4;4;4;3;1;1	4;4;4;4;3;1;1	3;3;3;3;3;0;0	Epsin-1	EPN1	tr|A0A024R4S1|A0A024R4S1_HUMAN Epsin 1, isoform CRA_a OS=Homo sapiens OX=9606 GN=EPN1 PE=4 SV=1;sp|Q9Y6I3-3|EPN1_HUMAN Isoform 3 of Epsin-1 OS=Homo sapiens OX=9606 GN=EPN1;sp|Q9Y6I3|EPN1_HUMAN Epsin-1 OS=Homo sapiens OX=9606 GN=EPN1 PE=1 SV=2;sp|Q9Y6I3-1|E	7	4	4	3	0	0	0	0	0	0	3	0	0	2	0	0	0	0	4	0	0	0	0	0	0	3	0	0	2	0	0	0	0	4	0	0	0	0	0	0	2	0
A0A024R4T4;P61081;M0QX69;M0QYI6	A0A024R4T4;P61081	9;9;4;2	9;9;4;2	9;9;4;2	NEDD8-conjugating enzyme Ubc12	UBE2M	tr|A0A024R4T4|A0A024R4T4_HUMAN Epididymis secretory sperm binding protein OS=Homo sapiens OX=9606 GN=UBE2M PE=2 SV=1;sp|P61081|UBC12_HUMAN NEDD8-conjugating enzyme Ubc12 OS=Homo sapiens OX=9606 GN=UBE2M PE=1 SV=1	4	9	9	9	3	6	3	3	1	8	5	5	1	5	4	2	4	1	8	3	6	3	3	1	8	5	5	1	5	4	2	4	1	8	3	6	3	3	1	8	5	5
A0A024R4U3;Q14166	A0A024R4U3;Q14166	6;6	6;6	6;6	Tubulin--tyrosine ligase-like protein 12	TTLL12	tr|A0A024R4U3|A0A024R4U3_HUMAN Tubulin tyrosine ligase-like family, member 12, isoform CRA_a OS=Homo sapiens OX=9606 GN=TTLL12 PE=4 SV=1;sp|Q14166|TTL12_HUMAN Tubulin--tyrosine ligase-like protein 12 OS=Homo sapiens OX=9606 GN=TTLL12 PE=1 SV=2	2	6	6	6	0	1	0	3	0	1	3	0	0	5	0	0	0	0	1	0	1	0	3	0	1	3	0	0	5	0	0	0	0	1	0	1	0	3	0	1	3	0
A0A024R4X7;Q9UKX7-2;Q9UKX7;B4E2D3;B0QY21	A0A024R4X7;Q9UKX7-2;Q9UKX7;B4E2D3	8;8;8;6;2	8;8;8;6;2	8;8;8;6;2	Nuclear pore complex protein Nup50	hCG_1989366;NUP50	tr|A0A024R4X7|A0A024R4X7_HUMAN HCG1989366, isoform CRA_a OS=Homo sapiens OX=9606 GN=hCG_1989366 PE=4 SV=1;sp|Q9UKX7-2|NUP50_HUMAN Isoform 2 of Nuclear pore complex protein Nup50 OS=Homo sapiens OX=9606 GN=NUP50;sp|Q9UKX7|NUP50_HUMAN Nuclear pore complex pr	5	8	8	8	0	1	1	3	0	3	3	0	2	0	0	1	2	1	4	0	1	1	3	0	3	3	0	2	0	0	1	2	1	4	0	1	1	3	0	3	3	0
C9JZR2;O60716-12;O60716-6;A0A024R4Z0;Q7KZJ3;A0A024R4Y7;Q68DU0;O60716-11;O60716-14;O60716-10;O60716-21;O60716-8;O60716-9;O60716-32;O60716-7;O60716-5;O60716-17;O60716-3;O60716-4;O60716-2;O60716-13;O60716-29;O60716-18;O60716-15;O60716-31;O60716-16;O60716-20;O60716-22;O60716-19;O60716-23;Q96FS1;O60716-24;O60716-25;O60716-26;O60716-28;O60716-30;O60716-27;O60716	C9JZR2;O60716-12;O60716-6;A0A024R4Z0;Q7KZJ3;A0A024R4Y7;Q68DU0;O60716-11;O60716-14;O60716-10;O60716-21;O60716-8;O60716-9;O60716-32;O60716-7;O60716-5;O60716-17;O60716-3;O60716-4;O60716-2;O60716-13;O60716-29;O60716-18;O60716-15;O60716-31;O60716-16;O60716-20;O60716-22;O60716-19;O60716-23;Q96FS1;O60716-24;O60716-25;O60716-26;O60716-28;O60716-30;O60716-27;O60716	2;2;2;2;2;2;2;2;2;2;2;2;2;2;2;2;2;2;2;2;2;2;2;2;2;2;2;2;2;2;2;2;2;2;2;2;2;2	2;2;2;2;2;2;2;2;2;2;2;2;2;2;2;2;2;2;2;2;2;2;2;2;2;2;2;2;2;2;2;2;2;2;2;2;2;2	2;2;2;2;2;2;2;2;2;2;2;2;2;2;2;2;2;2;2;2;2;2;2;2;2;2;2;2;2;2;2;2;2;2;2;2;2;2	Catenin delta-1	CTNND1;DKFZp781O2021	tr|C9JZR2|C9JZR2_HUMAN Catenin delta-1 OS=Homo sapiens OX=9606 GN=CTNND1 PE=1 SV=2;sp|O60716-12|CTND1_HUMAN Isoform 2BC of Catenin delta-1 OS=Homo sapiens OX=9606 GN=CTNND1;sp|O60716-6|CTND1_HUMAN Isoform 1B of Catenin delta-1 OS=Homo sapiens OX=9606 GN=CT	38	2	2	2	0	0	0	0	1	0	0	0	0	0	0	0	0	0	1	0	0	0	0	1	0	0	0	0	0	0	0	0	0	1	0	0	0	0	1	0	0	0
A0A024R4Z6;Q08945;E9PMD4;Q59GH7;A0A0U1RRK2;E9PPZ7	A0A024R4Z6;Q08945	24;24;8;4;3;1	24;24;8;4;3;1	24;24;8;4;3;1	FACT complex subunit SSRP1	SSRP1	tr|A0A024R4Z6|A0A024R4Z6_HUMAN FACT complex subunit SSRP1 OS=Homo sapiens OX=9606 GN=SSRP1 PE=3 SV=1;sp|Q08945|SSRP1_HUMAN FACT complex subunit SSRP1 OS=Homo sapiens OX=9606 GN=SSRP1 PE=1 SV=1	6	24	24	24	1	14	12	17	3	14	19	5	3	15	3	0	6	3	9	1	14	12	17	3	14	19	5	3	15	3	0	6	3	9	1	14	12	17	3	14	19	5
Q6NZ44;B3KXC3;A0A024R525;P02794;G3V192;Q6NS36;G3V1D1;E9PRK8;E9PKY7;Q8TD27;A9JQE1;E9PPQ4;D3DPG2;E9PQR3;E9PKM5;E9PK45	Q6NZ44;B3KXC3;A0A024R525;P02794;G3V192;Q6NS36;G3V1D1	10;10;10;10;9;9;7;4;4;4;3;2;1;1;1;1	10;10;10;10;9;9;7;4;4;4;3;2;1;1;1;1	10;10;10;10;9;9;7;4;4;4;3;2;1;1;1;1	Ferritin;Ferritin heavy chain;Ferritin heavy chain, N-terminally processed	FTH1	tr|Q6NZ44|Q6NZ44_HUMAN Ferritin OS=Homo sapiens OX=9606 GN=FTH1 PE=1 SV=1;tr|B3KXC3|B3KXC3_HUMAN Ferritin OS=Homo sapiens OX=9606 PE=2 SV=1;tr|A0A024R525|A0A024R525_HUMAN Ferritin OS=Homo sapiens OX=9606 GN=FTH1 PE=3 SV=1;sp|P02794|FRIH_HUMAN Ferritin heav	16	10	10	10	2	7	5	7	2	7	9	5	1	5	4	3	5	1	8	2	7	5	7	2	7	9	5	1	5	4	3	5	1	8	2	7	5	7	2	7	9	5
Q9UFX5;I3L252;H0YCY6;A0A140VJH7;A0A024R529;Q3LXA3-2;Q3LXA3	Q9UFX5;I3L252;H0YCY6;A0A140VJH7;A0A024R529;Q3LXA3-2;Q3LXA3	2;2;2;2;2;2;2	2;2;2;2;2;2;2	2;2;2;2;2;2;2	Bifunctional ATP-dependent dihydroxyacetone kinase/FAD-AMP lyase (cyclizing);ATP-dependent dihydroxyacetone kinase;FAD-AMP lyase (cyclizing)	DKFZp586B1621;TKFC;DAK	tr|Q9UFX5|Q9UFX5_HUMAN Uncharacterized protein DKFZp586B1621 (Fragment) OS=Homo sapiens OX=9606 GN=DKFZp586B1621 PE=2 SV=1;tr|I3L252|I3L252_HUMAN Triokinase/FMN cyclase (Fragment) OS=Homo sapiens OX=9606 GN=TKFC PE=1 SV=1;tr|H0YCY6|H0YCY6_HUMAN Triokinase/	7	2	2	2	0	0	0	2	0	0	2	0	0	1	0	0	0	0	1	0	0	0	2	0	0	2	0	0	1	0	0	0	0	1	0	0	0	2	0	0	2	0
A0A024R534;O94776;O94776-2	A0A024R534;O94776;O94776-2	5;5;3	5;5;3	5;5;3	Metastasis-associated protein MTA2	MTA2	tr|A0A024R534|A0A024R534_HUMAN Metastasis associated 1 family, member 2, isoform CRA_a OS=Homo sapiens OX=9606 GN=MTA2 PE=4 SV=1;sp|O94776|MTA2_HUMAN Metastasis-associated protein MTA2 OS=Homo sapiens OX=9606 GN=MTA2 PE=1 SV=1;sp|O94776-2|MTA2_HUMAN Isofor	3	5	5	5	0	1	1	2	0	2	3	0	0	3	0	0	0	0	0	0	1	1	2	0	2	3	0	0	3	0	0	0	0	0	0	1	1	2	0	2	3	0
E9PJ81;E9PRQ7;A0A024R598;A0A024R539;Q04323;Q04323-2;A0A087WTZ5;B4DU88;B4DNC6;B4E0P8;E9PS08;Q05BV2	E9PJ81;E9PRQ7;A0A024R598;A0A024R539;Q04323;Q04323-2;A0A087WTZ5;B4DU88;B4DNC6;B4E0P8	4;4;4;4;4;4;3;2;2;2;1;1	4;4;4;4;4;4;3;2;2;2;1;1	4;4;4;4;4;4;3;2;2;2;1;1	UBX domain-containing protein 1	UBXN1;LOC51035	tr|E9PJ81|E9PJ81_HUMAN UBX domain-containing protein 1 (Fragment) OS=Homo sapiens OX=9606 GN=UBXN1 PE=1 SV=1;tr|E9PRQ7|E9PRQ7_HUMAN UBX domain-containing protein 1 OS=Homo sapiens OX=9606 GN=UBXN1 PE=1 SV=1;tr|A0A024R598|A0A024R598_HUMAN Uncharacterized pr	12	4	4	4	0	0	1	1	0	1	3	1	0	2	0	0	1	0	1	0	0	1	1	0	1	3	1	0	2	0	0	1	0	1	0	0	1	1	0	1	3	1
A0A024R542;Q9C0C2;E9PKK0;B3KXS7;E9PKE7;A0A2R8Y5C4;Q86TK2;Q9C0C2-2	A0A024R542;Q9C0C2	9;9;4;3;2;2;2;2	9;9;4;3;2;2;2;2	9;9;4;3;2;2;2;2	182 kDa tankyrase-1-binding protein	TNKS1BP1	tr|A0A024R542|A0A024R542_HUMAN Tankyrase 1 binding protein 1, 182kDa, isoform CRA_a OS=Homo sapiens OX=9606 GN=TNKS1BP1 PE=2 SV=1;sp|Q9C0C2|TB182_HUMAN 182 kDa tankyrase-1-binding protein OS=Homo sapiens OX=9606 GN=TNKS1BP1 PE=1 SV=4	8	9	9	9	2	0	0	6	0	3	5	0	0	3	0	0	0	0	2	2	0	0	6	0	3	5	0	0	3	0	0	0	0	2	2	0	0	6	0	3	5	0
A0A024R565;Q9UI30;F5GX77;Q9UI30-2;F5GYQ2	A0A024R565;Q9UI30;F5GX77;Q9UI30-2;F5GYQ2	5;5;4;4;3	5;5;4;4;3	5;5;4;4;3	Multifunctional methyltransferase subunit TRM112-like protein	HSPC152;TRMT112	tr|A0A024R565|A0A024R565_HUMAN Uncharacterized protein OS=Homo sapiens OX=9606 GN=HSPC152 PE=4 SV=1;sp|Q9UI30|TR112_HUMAN Multifunctional methyltransferase subunit TRM112-like protein OS=Homo sapiens OX=9606 GN=TRMT112 PE=1 SV=1;tr|F5GX77|F5GX77_HUMAN Mult	5	5	5	5	0	1	3	3	0	2	4	1	1	3	1	0	1	0	2	0	1	3	3	0	2	4	1	1	3	1	0	1	0	2	0	1	3	3	0	2	4	1
Q15637-6;A0A024R566;Q15637;Q15637-2;Q15637-3;Q15637-4;A0A024R5D9;A0A024R588;A0A024R572;B4DJU4;Q15637-7;B4DSE4;B4DX42;Q14820;F8WEV5;C9J792;H7C561	Q15637-6;A0A024R566;Q15637;Q15637-2;Q15637-3;Q15637-4;A0A024R5D9;A0A024R588;A0A024R572;B4DJU4;Q15637-7;B4DSE4	18;18;18;18;18;18;18;18;18;15;14;12;8;5;5;3;1	18;18;18;18;18;18;18;18;18;15;14;12;8;5;5;3;1	2;2;2;2;2;2;2;2;2;2;0;2;0;2;2;0;0	Splicing factor 1	SF1	sp|Q15637-6|SF01_HUMAN Isoform 6 of Splicing factor 1 OS=Homo sapiens OX=9606 GN=SF1;tr|A0A024R566|A0A024R566_HUMAN Splicing factor 1, isoform CRA_a OS=Homo sapiens OX=9606 GN=SF1 PE=4 SV=1;sp|Q15637|SF01_HUMAN Splicing factor 1 OS=Homo sapiens OX=9606 GN=	17	18	18	2	6	9	10	13	4	9	11	3	4	11	3	5	3	5	15	6	9	10	13	4	9	11	3	4	11	3	5	3	5	15	1	2	2	2	1	2	2	0
A0A024R573;Q7L266;Q9BRH2;B3KR33;Q7L266-2;E9PJK6;B4DLU4;A0A087WUG3	A0A024R573;Q7L266;Q9BRH2;B3KR33;Q7L266-2	5;5;4;4;4;1;1;1	5;5;4;4;4;1;1;1	5;5;4;4;4;1;1;1	Isoaspartyl peptidase/L-asparaginase;Isoaspartyl peptidase/L-asparaginase alpha chain;Isoaspartyl peptidase/L-asparaginase beta chain	ASRGL1	tr|A0A024R573|A0A024R573_HUMAN Asparaginase like 1, isoform CRA_a OS=Homo sapiens OX=9606 GN=ASRGL1 PE=2 SV=1;sp|Q7L266|ASGL1_HUMAN Isoaspartyl peptidase/L-asparaginase OS=Homo sapiens OX=9606 GN=ASRGL1 PE=1 SV=2;tr|Q9BRH2|Q9BRH2_HUMAN ASRGL1 protein (Frag	8	5	5	5	0	0	0	3	0	0	3	0	0	2	1	0	0	1	0	0	0	0	3	0	0	3	0	0	2	1	0	0	1	0	0	0	0	3	0	0	3	0
E9PQ47;E9PNY1;A0A024R576;O95159;E9PJX1;E9PJ47;B4DHV1;E9PMQ3;E9PQA5	E9PQ47;E9PNY1;A0A024R576;O95159;E9PJX1;E9PJ47;B4DHV1;E9PMQ3;E9PQA5	3;3;3;3;2;2;2;2;2	3;3;3;3;2;2;2;2;2	3;3;3;3;2;2;2;2;2	Zinc finger protein-like 1	ZFPL1	tr|E9PQ47|E9PQ47_HUMAN Zinc finger protein-like 1 (Fragment) OS=Homo sapiens OX=9606 GN=ZFPL1 PE=1 SV=1;tr|E9PNY1|E9PNY1_HUMAN Zinc finger protein-like 1 (Fragment) OS=Homo sapiens OX=9606 GN=ZFPL1 PE=1 SV=1;tr|A0A024R576|A0A024R576_HUMAN Zinc finger prote	9	3	3	3	0	0	0	0	0	2	1	0	0	0	0	0	0	0	1	0	0	0	0	0	2	1	0	0	0	0	0	0	0	1	0	0	0	0	0	2	1	0
H0YDP7;Q59GE9;A0A024R578;Q13405	H0YDP7;Q59GE9;A0A024R578;Q13405	1;1;1;1	1;1;1;1	1;1;1;1	39S ribosomal protein L49, mitochondrial	MRPL49	tr|H0YDP7|H0YDP7_HUMAN 39S ribosomal protein L49, mitochondrial (Fragment) OS=Homo sapiens OX=9606 GN=MRPL49 PE=1 SV=1;tr|Q59GE9|Q59GE9_HUMAN Mitochondrial ribosomal protein L49 variant (Fragment) OS=Homo sapiens OX=9606 PE=2 SV=1;tr|A0A024R578|A0A024R578_	4	1	1	1	0	0	0	1	0	0	1	0	0	0	0	0	0	0	1	0	0	0	1	0	0	1	0	0	0	0	0	0	0	1	0	0	0	1	0	0	1	0
A0A024R5A3;A0A024R580;P07384;B2RDI5;B4DWH5;B4DS85;E9PL37;E9PLX0;E9PJJ3;E9PLC9;E9PMC6;E9PJA6;E9PSA6;E9PQB3;E9PRM1;E9PIA9	A0A024R5A3;A0A024R580;P07384;B2RDI5;B4DWH5	14;14;14;13;12;5;4;2;2;2;2;2;2;2;2;1	14;14;14;13;12;5;4;2;2;2;2;2;2;2;2;1	14;14;14;13;12;5;4;2;2;2;2;2;2;2;2;1	Calpain-1 catalytic subunit	CAPN1	tr|A0A024R5A3|A0A024R5A3_HUMAN Calpain 1, (Mu/I) large subunit, isoform CRA_b OS=Homo sapiens OX=9606 GN=CAPN1 PE=3 SV=1;tr|A0A024R580|A0A024R580_HUMAN Calpain 1, (Mu/I) large subunit, isoform CRA_a OS=Homo sapiens OX=9606 GN=CAPN1 PE=3 SV=1;sp|P07384|CAN1	16	14	14	14	0	6	2	7	0	5	6	0	0	6	0	0	0	3	12	0	6	2	7	0	5	6	0	0	6	0	0	0	3	12	0	6	2	7	0	5	6	0
A0A024R582;J3KMZ8;Q92785;Q92785-2;E9PN04;H0YEI1	A0A024R582;J3KMZ8;Q92785;Q92785-2	8;8;8;5;3;1	8;8;8;5;3;1	8;8;8;5;3;1	Zinc finger protein ubi-d4	DPF2	tr|A0A024R582|A0A024R582_HUMAN D4, zinc and double PHD fingers family 2, isoform CRA_a OS=Homo sapiens OX=9606 GN=DPF2 PE=4 SV=1;tr|J3KMZ8|J3KMZ8_HUMAN Zinc finger protein ubi-d4 OS=Homo sapiens OX=9606 GN=DPF2 PE=1 SV=1;sp|Q92785|REQU_HUMAN Zinc finger pr	6	8	8	8	1	3	1	6	0	5	4	0	0	6	1	0	0	0	3	1	3	1	6	0	5	4	0	0	6	1	0	0	0	3	1	3	1	6	0	5	4	0
B4DMW4;A0A024R5B3;E9PN81;Q8TDP1	B4DMW4;A0A024R5B3;E9PN81;Q8TDP1	2;2;2;2	2;2;2;2	2;2;2;2	Ribonuclease H2 subunit C	AYP1;RNASEH2C	tr|B4DMW4|B4DMW4_HUMAN cDNA FLJ57128, highly similar to Homo sapiens AYP1 protein (AYP1), mRNA OS=Homo sapiens OX=9606 PE=2 SV=1;tr|A0A024R5B3|A0A024R5B3_HUMAN AYP1 protein, isoform CRA_b OS=Homo sapiens OX=9606 GN=AYP1 PE=4 SV=1;tr|E9PN81|E9PN81_HUMAN Rib	4	2	2	2	0	0	0	0	0	1	1	0	0	0	0	0	0	0	0	0	0	0	0	0	1	1	0	0	0	0	0	0	0	0	0	0	0	0	0	1	1	0
E9PLI6;E9PS76;A0A024R5B9;Q8N9N8;E9PQD0;E9PS30;E9PNH5	E9PLI6;E9PS76;A0A024R5B9;Q8N9N8;E9PQD0;E9PS30;E9PNH5	4;4;4;4;2;2;2	4;4;4;4;2;2;2	4;4;4;4;2;2;2	Probable RNA-binding protein EIF1AD	EIF1AD;MGC11102	tr|E9PLI6|E9PLI6_HUMAN Probable RNA-binding protein EIF1AD (Fragment) OS=Homo sapiens OX=9606 GN=EIF1AD PE=1 SV=1;tr|E9PS76|E9PS76_HUMAN Probable RNA-binding protein EIF1AD (Fragment) OS=Homo sapiens OX=9606 GN=EIF1AD PE=1 SV=1;tr|A0A024R5B9|A0A024R5B9_HUM	7	4	4	4	0	1	2	2	0	1	3	1	0	3	2	0	2	0	2	0	1	2	2	0	1	3	1	0	3	2	0	2	0	2	0	1	2	2	0	1	3	1
B3KQQ7;A0A024R5F9;O43505;B4DEN5;B4DGI0	B3KQQ7;A0A024R5F9;O43505;B4DEN5	8;8;8;7;3	8;8;8;7;3	8;8;8;7;3	Beta-1,4-glucuronyltransferase 1	B3GNT6;B4GAT1	tr|B3KQQ7|B3KQQ7_HUMAN cDNA PSEC0037 fis, clone NT2RP1000800, highly similar to N-acetyllactosaminidebeta-1,3-N-acetylglucosaminyltransferase OS=Homo sapiens OX=9606 PE=2 SV=1;tr|A0A024R5F9|A0A024R5F9_HUMAN UDP-GlcNAc:betaGal beta-1,3-N-acetylglucosaminylt	5	8	8	8	3	4	2	5	3	5	5	3	3	5	3	1	4	5	6	3	4	2	5	3	5	5	3	3	5	3	1	4	5	6	3	4	2	5	3	5	5	3
E9PRU1;Q9H3D5;Q96TF5;Q6FH22;B2RCM5;A0A024R5G1;Q59GI8;O95967;H0YCR9;H0YEU0;E9PI47;H0YET5	E9PRU1;Q9H3D5;Q96TF5;Q6FH22;B2RCM5;A0A024R5G1;Q59GI8;O95967;H0YCR9;H0YEU0;E9PI47;H0YET5	2;2;2;2;2;2;2;2;1;1;1;1	2;2;2;2;2;2;2;2;1;1;1;1	2;2;2;2;2;2;2;2;1;1;1;1	EGF-containing fibulin-like extracellular matrix protein 2	EFEMP2;MBP1	tr|E9PRU1|E9PRU1_HUMAN EGF-containing fibulin-like extracellular matrix protein 2 OS=Homo sapiens OX=9606 GN=EFEMP2 PE=1 SV=1;tr|Q9H3D5|Q9H3D5_HUMAN Fibulin-like extracellular matrix protein OS=Homo sapiens OX=9606 PE=2 SV=1;tr|Q96TF5|Q96TF5_HUMAN Mutant p	12	2	2	2	0	1	0	1	0	0	0	0	0	0	0	0	0	0	2	0	1	0	1	0	0	0	0	0	0	0	0	0	0	2	0	1	0	1	0	0	0	0
O75531;A0A024R5H0;B2R4V4	O75531;A0A024R5H0	3;3;1	3;3;1	3;3;1	Barrier-to-autointegration factor;Barrier-to-autointegration factor, N-terminally processed	BANF1	sp|O75531|BAF_HUMAN Barrier-to-autointegration factor OS=Homo sapiens OX=9606 GN=BANF1 PE=1 SV=1;tr|A0A024R5H0|A0A024R5H0_HUMAN Barrier to autointegration factor 1, isoform CRA_a OS=Homo sapiens OX=9606 GN=BANF1 PE=4 SV=1	3	3	3	3	0	1	1	1	0	1	1	0	0	2	0	0	0	0	2	0	1	1	1	0	1	1	0	0	2	0	0	0	0	2	0	1	1	1	0	1	1	0
Q6FGX3;A0A024R5H8;P20340-2;P20340;A0A024R5J5;Q53ET8;P20340-4;B7Z5Z9;P20340-3;F5H3K7;Q9NRW1;F5GX61;Q9NRW1-2;C9JU14;Q6AZ91;J3KR73;C9J0I2;C9JB90;Q53S08;Q9H0N0	Q6FGX3;A0A024R5H8;P20340-2;P20340;A0A024R5J5;Q53ET8;P20340-4;B7Z5Z9	9;9;9;8;8;8;6;5;4;4;3;3;2;2;2;2;1;1;1;1	9;9;9;8;8;8;6;5;4;4;3;3;2;2;2;2;1;1;1;1	8;8;8;7;7;7;5;4;4;4;2;3;1;1;1;1;1;0;1;1	Ras-related protein Rab-6A	RAB6A	tr|Q6FGX3|Q6FGX3_HUMAN RAB6A protein OS=Homo sapiens OX=9606 GN=RAB6A PE=2 SV=1;tr|A0A024R5H8|A0A024R5H8_HUMAN RAB6A, member RAS oncogene family, isoform CRA_b OS=Homo sapiens OX=9606 GN=RAB6A PE=4 SV=1;sp|P20340-2|RAB6A_HUMAN Isoform 2 of Ras-related prot	20	9	9	8	1	2	1	6	1	3	5	1	1	3	1	2	1	1	7	1	2	1	6	1	3	5	1	1	3	1	2	1	1	7	0	1	0	5	0	2	4	0
A0A024R5K1;Q9BR76;Q9NSK3;A0A087WW53;F5H390;Q59F81;B4DIU2;F5H0D2	A0A024R5K1;Q9BR76;Q9NSK3	5;5;3;2;2;2;2;1	5;5;3;2;2;2;2;1	5;5;3;2;2;2;2;1	Coronin;Coronin-1B	CORO1B;DKFZp762I166	tr|A0A024R5K1|A0A024R5K1_HUMAN Coronin OS=Homo sapiens OX=9606 GN=CORO1B PE=3 SV=1;sp|Q9BR76|COR1B_HUMAN Coronin-1B OS=Homo sapiens OX=9606 GN=CORO1B PE=1 SV=1;tr|Q9NSK3|Q9NSK3_HUMAN Uncharacterized protein DKFZp762I166 (Fragment) OS=Homo sapiens OX=9606 G	8	5	5	5	0	1	1	3	0	4	3	0	0	3	0	0	0	0	3	0	1	1	3	0	4	3	0	0	3	0	0	0	0	3	0	1	1	3	0	4	3	0
P50454;A0A024R5K8;A8K259;B4DN87;E9PPV6;E9PR70;E9PKH2;E9PK86;E9PMI5;E9PNX1;E9PRS3;E9PIG2;E9PJH8;Q9NPA9;E9PQ34;E9PLA6;H0YEP8	P50454;A0A024R5K8;A8K259;B4DN87;E9PPV6;E9PR70;E9PKH2;E9PK86;E9PMI5	20;20;18;18;15;13;11;10;10;9;7;7;7;6;6;3;2	20;20;18;18;15;13;11;10;10;9;7;7;7;6;6;3;2	20;20;18;18;15;13;11;10;10;9;7;7;7;6;6;3;2	Serpin H1	SERPINH1	sp|P50454|SERPH_HUMAN Serpin H1 OS=Homo sapiens OX=9606 GN=SERPINH1 PE=1 SV=2;tr|A0A024R5K8|A0A024R5K8_HUMAN Serpin peptidase inhibitor, clade H (Heat shock protein 47), member 1, (Collagen binding protein 1), isoform CRA_a OS=Homo sapiens OX=9606 GN=SERPI	17	20	20	20	1	6	6	13	2	6	18	8	2	17	6	1	8	7	10	1	6	6	13	2	6	18	8	2	17	6	1	8	7	10	1	6	6	13	2	6	18	8
A0A024R5L0;P42785;P42785-2;B7Z7Q6;E9PNF7;E9PQB5;E9PL85;E9PQN3;E9PKN6;E9PIG4;B3KR26;E9PNJ1;E9PL49;E9PLY4	A0A024R5L0;P42785;P42785-2;B7Z7Q6	9;9;8;7;4;4;4;4;4;4;3;3;2;2	9;9;8;7;4;4;4;4;4;4;3;3;2;2	9;9;8;7;4;4;4;4;4;4;3;3;2;2	Lysosomal Pro-X carboxypeptidase	PRCP	tr|A0A024R5L0|A0A024R5L0_HUMAN Prolylcarboxypeptidase (Angiotensinase C), isoform CRA_a OS=Homo sapiens OX=9606 GN=PRCP PE=4 SV=1;sp|P42785|PCP_HUMAN Lysosomal Pro-X carboxypeptidase OS=Homo sapiens OX=9606 GN=PRCP PE=1 SV=1;sp|P42785-2|PCP_HUMAN Isoform 2	14	9	9	9	2	2	4	3	0	4	6	0	1	6	0	0	2	2	4	2	2	4	3	0	4	6	0	1	6	0	0	2	2	4	2	2	4	3	0	4	6	0
Q13492;Q13492-5;Q13492-2;Q13492-3;A0A024R5P1;A8K5U9;A0A024R5L7;Q13492-4;B5BU72;E9PI56;E9PKP6;E9PLJ8;E9PK13;A0MWC9;Q8N6B4;H0YEH1;E9PJT1;H0YD48;H0YEF7;B4DLM1;H0YCY1;H0YE97;H0YEY8	Q13492;Q13492-5;Q13492-2;Q13492-3;A0A024R5P1;A8K5U9;A0A024R5L7;Q13492-4;B5BU72;E9PI56;E9PKP6;E9PLJ8	6;6;6;6;6;6;6;5;5;3;3;3;2;1;1;1;1;1;1;1;1;1;1	6;6;6;6;6;6;6;5;5;3;3;3;2;1;1;1;1;1;1;1;1;1;1	6;6;6;6;6;6;6;5;5;3;3;3;2;1;1;1;1;1;1;1;1;1;1	Phosphatidylinositol-binding clathrin assembly protein	PICALM	sp|Q13492|PICAL_HUMAN Phosphatidylinositol-binding clathrin assembly protein OS=Homo sapiens OX=9606 GN=PICALM PE=1 SV=2;sp|Q13492-5|PICAL_HUMAN Isoform 5 of Phosphatidylinositol-binding clathrin assembly protein OS=Homo sapiens OX=9606 GN=PICALM;sp|Q13492	23	6	6	6	0	2	2	1	0	0	2	0	0	1	0	0	0	1	3	0	2	2	1	0	0	2	0	0	1	0	0	0	1	3	0	2	2	1	0	0	2	0
Q14980-2;A0A024R5M9;Q14980;A0A087WY61;Q14980-3;Q14980-4;Q4LE64;A0A024R5G4;Q59HB8;Q7Z757;F5H4J1;F5H6Y5;Q3SYK8;Q96HN5;H0YFY6;Q14980-5;K4DIE0;F5H763;F5H0Z7;Q86XH4;Q9UPG3;G1UI36;F5H2F3;F5H3L6;F5GZW1;F5H1L0;F8W6T3;F5GWK2;F5H073;F5H068;F5H4Y4;F5GWA2;F5H7R5	Q14980-2;A0A024R5M9;Q14980;A0A087WY61;Q14980-3;Q14980-4;Q4LE64;A0A024R5G4;Q59HB8	70;70;69;69;69;69;69;63;48;34;33;27;27;24;24;24;13;7;7;7;7;6;6;6;5;4;3;2;2;2;1;1;1	70;70;69;69;69;69;69;63;48;34;33;27;27;24;24;24;13;7;7;7;7;6;6;6;5;4;3;2;2;2;1;1;1	38;38;37;37;37;37;37;31;38;34;1;0;0;24;24;6;13;0;0;0;7;0;0;0;0;0;0;0;0;0;0;0;0	Nuclear mitotic apparatus protein 1	NUMA1;NUMA1 variant protein	sp|Q14980-2|NUMA1_HUMAN Isoform 2 of Nuclear mitotic apparatus protein 1 OS=Homo sapiens OX=9606 GN=NUMA1;tr|A0A024R5M9|A0A024R5M9_HUMAN Nuclear mitotic apparatus protein 1, isoform CRA_a OS=Homo sapiens OX=9606 GN=NUMA1 PE=4 SV=1;sp|Q14980|NUMA1_HUMAN Nuc	33	70	70	38	7	27	27	33	3	31	53	9	9	48	14	2	11	6	22	7	27	27	33	3	31	53	9	9	48	14	2	11	6	22	3	12	11	16	1	15	26	6
A0A024R5N3;Q969Z4	A0A024R5N3;Q969Z4	1;1	1;1	1;1	Tumor necrosis factor receptor superfamily member 19L	TNFRSF19L;RELT	tr|A0A024R5N3|A0A024R5N3_HUMAN Tumor necrosis factor receptor superfamily, member 19-like, isoform CRA_b OS=Homo sapiens OX=9606 GN=TNFRSF19L PE=4 SV=1;sp|Q969Z4|TR19L_HUMAN Tumor necrosis factor receptor superfamily member 19L OS=Homo sapiens OX=9606 GN=R	2	1	1	1	0	0	0	1	0	1	1	1	0	1	1	0	1	0	1	0	0	0	1	0	1	1	1	0	1	1	0	1	0	1	0	0	0	1	0	1	1	1
A0A024R5P0;Q13153;B3KNX7;B7Z302;H0YCM0;H0YCG5;H7C1X3;E9PRP6;E9PMP2;E9PQW5;E9PKH9;Q59FN2	A0A024R5P0;Q13153;B3KNX7	18;18;16;8;6;6;3;2;2;2;2;2	18;18;16;8;6;6;3;2;2;2;2;2	2;2;0;2;0;0;0;0;0;0;0;0	Non-specific serine/threonine protein kinase;Serine/threonine-protein kinase PAK 1	PAK1	tr|A0A024R5P0|A0A024R5P0_HUMAN Non-specific serine/threonine protein kinase OS=Homo sapiens OX=9606 GN=PAK1 PE=4 SV=1;sp|Q13153|PAK1_HUMAN Serine/threonine-protein kinase PAK 1 OS=Homo sapiens OX=9606 GN=PAK1 PE=1 SV=2;tr|B3KNX7|B3KNX7_HUMAN Non-specific s	12	18	18	2	1	4	5	10	0	7	14	0	0	11	0	1	0	1	7	1	4	5	10	0	7	14	0	0	11	0	1	0	1	7	0	0	2	0	0	0	2	0
A0A024R5Q1;Q9NX55;J3QT56;Q9NX55-3	A0A024R5Q1;Q9NX55	6;6;2;2	6;6;2;2	6;6;2;2	Huntingtin-interacting protein K	hCG_2003792;HYPK	tr|A0A024R5Q1|A0A024R5Q1_HUMAN HCG2003792, isoform CRA_b OS=Homo sapiens OX=9606 GN=hCG_2003792 PE=4 SV=1;sp|Q9NX55|HYPK_HUMAN Huntingtin-interacting protein K OS=Homo sapiens OX=9606 GN=HYPK PE=1 SV=2	4	6	6	6	1	0	0	2	0	0	5	1	0	3	1	0	1	0	1	1	0	0	2	0	0	5	1	0	3	1	0	1	0	1	1	0	0	2	0	0	5	1
A0A024R5Q7;P30520;B4E1L0;Q8N142	A0A024R5Q7;P30520;B4E1L0	22;22;19;1	22;22;19;1	22;22;19;1	Adenylosuccinate synthetase isozyme 2	ADSS	tr|A0A024R5Q7|A0A024R5Q7_HUMAN Adenylosuccinate synthetase isozyme 2 OS=Homo sapiens OX=9606 GN=ADSS PE=2 SV=1;sp|P30520|PURA2_HUMAN Adenylosuccinate synthetase isozyme 2 OS=Homo sapiens OX=9606 GN=ADSS2 PE=1 SV=3;tr|B4E1L0|B4E1L0_HUMAN Adenylosuccinate sy	4	22	22	22	1	10	8	13	5	13	14	7	7	12	5	7	9	8	19	1	10	8	13	5	13	14	7	7	12	5	7	9	8	19	1	10	8	13	5	13	14	7
A0A024R5R2;Q14C85;A8K2V7;Q9NRD9-2;Q9NRD9	A0A024R5R2;Q14C85;A8K2V7;Q9NRD9-2;Q9NRD9	2;2;2;2;2	2;2;2;2;2	2;2;2;2;2	Dual oxidase 1	DUOX1	tr|A0A024R5R2|A0A024R5R2_HUMAN Dual oxidase 1, isoform CRA_a OS=Homo sapiens OX=9606 GN=DUOX1 PE=4 SV=1;tr|Q14C85|Q14C85_HUMAN Dual oxidase 1 OS=Homo sapiens OX=9606 GN=DUOX1 PE=2 SV=1;tr|A8K2V7|A8K2V7_HUMAN cDNA FLJ76088, highly similar to Homo sapiens du	5	2	2	2	0	1	0	0	0	1	1	0	0	0	0	0	0	0	0	0	1	0	0	0	1	1	0	0	0	0	0	0	0	0	0	1	0	0	0	1	1	0
A0A024R5S5;O75822;O75822-3;O75822-2;H0YGJ7;H0YLP3	A0A024R5S5;O75822;O75822-3;O75822-2	9;9;8;7;3;2	9;9;8;7;3;2	9;9;8;7;3;2	Eukaryotic translation initiation factor 3 subunit J	EIF3S1;EIF3J	tr|A0A024R5S5|A0A024R5S5_HUMAN Eukaryotic translation initiation factor 3 subunit J OS=Homo sapiens OX=9606 GN=EIF3S1 PE=3 SV=1;sp|O75822|EIF3J_HUMAN Eukaryotic translation initiation factor 3 subunit J OS=Homo sapiens OX=9606 GN=EIF3J PE=1 SV=2;sp|O75822-	6	9	9	9	1	4	4	2	1	3	6	0	1	4	2	2	1	1	4	1	4	4	2	1	3	6	0	1	4	2	2	1	1	4	1	4	4	2	1	3	6	0
A0A024R5U5;O14672;A0AV88;C9J9B4;O14672-2;H3BS53;H0YK87;H0YNC5	A0A024R5U5;O14672;A0AV88	15;15;13;3;3;2;1;1	15;15;13;3;3;2;1;1	15;15;13;3;3;2;1;1	Disintegrin and metalloproteinase domain-containing protein 10	ADAM10	tr|A0A024R5U5|A0A024R5U5_HUMAN ADAM metallopeptidase domain 10, isoform CRA_b OS=Homo sapiens OX=9606 GN=ADAM10 PE=4 SV=1;sp|O14672|ADA10_HUMAN Disintegrin and metalloproteinase domain-containing protein 10 OS=Homo sapiens OX=9606 GN=ADAM10 PE=1 SV=1;tr|A0	8	15	15	15	3	9	7	5	3	11	6	5	4	4	6	3	8	2	13	3	9	7	5	3	11	6	5	4	4	6	3	8	2	13	3	9	7	5	3	11	6	5
B2R506;A0A024R5Z5;P52657;A8MYR4;H0YK39;A0A0B4J1Z5	B2R506;A0A024R5Z5;P52657;A8MYR4;H0YK39;A0A0B4J1Z5	2;2;2;1;1;1	2;2;2;1;1;1	2;2;2;1;1;1	Transcription initiation factor IIA subunit 2	GTF2A2	tr|B2R506|B2R506_HUMAN Transcription initiation factor IIA subunit 2 OS=Homo sapiens OX=9606 PE=2 SV=1;tr|A0A024R5Z5|A0A024R5Z5_HUMAN Transcription initiation factor IIA subunit 2 OS=Homo sapiens OX=9606 GN=GTF2A2 PE=3 SV=1;sp|P52657|T2AG_HUMAN Transcripti	6	2	2	2	0	1	1	2	0	2	2	1	1	1	1	0	0	0	2	0	1	1	2	0	2	2	1	1	1	1	0	0	0	2	0	1	1	2	0	2	2	1
P07355;A0A024R5Z7;V9HW65;P07355-2;H0YN42;H0YMU9;H0YMD0;A6NMY6;H0YM50;H0YKS4;B4DNH8;B3KRQ1;H0YNP5;H0YN28;H0YL33;H0YMM1;H0YKX9;H0YMT9;H0YLV6;H0YKZ7;H0YMW4;H0YKL9;H0YNA0;H0YKV8;H0YMD9;H0YN52;H0YNB8;H0YKN4;H0YLE2	P07355;A0A024R5Z7;V9HW65;P07355-2;H0YN42;H0YMU9;H0YMD0;A6NMY6;H0YM50;H0YKS4;B4DNH8;B3KRQ1;H0YNP5	31;31;31;30;26;24;24;22;20;18;17;17;17;15;15;13;11;11;11;11;9;9;9;8;7;7;5;5;2	31;31;31;30;26;24;24;22;20;18;17;17;17;15;15;13;11;11;11;11;9;9;9;8;7;7;5;5;2	31;31;31;30;26;24;24;22;20;18;17;17;17;15;15;13;11;11;11;11;9;9;9;8;7;7;5;5;2	Annexin A2;Annexin;Putative annexin A2-like protein	ANXA2;HEL-S-270;ANXA2P2	sp|P07355|ANXA2_HUMAN Annexin A2 OS=Homo sapiens OX=9606 GN=ANXA2 PE=1 SV=2;tr|A0A024R5Z7|A0A024R5Z7_HUMAN Annexin OS=Homo sapiens OX=9606 GN=ANXA2 PE=2 SV=1;tr|V9HW65|V9HW65_HUMAN Annexin OS=Homo sapiens OX=9606 GN=HEL-S-270 PE=2 SV=1;sp|P07355-2|ANXA2_HU	29	31	31	31	13	18	15	19	16	19	16	6	14	19	6	10	13	20	31	13	18	15	19	16	19	16	6	14	19	6	10	13	20	31	13	18	15	19	16	19	16	6
A0A024R608;P05386;Q6ICQ4;Q6FG99	A0A024R608;P05386;Q6ICQ4;Q6FG99	4;4;3;2	3;3;2;1	0;0;0;0	60S acidic ribosomal protein P1	RPLP1	tr|A0A024R608|A0A024R608_HUMAN Ribosomal protein, large, P1, isoform CRA_a OS=Homo sapiens OX=9606 GN=RPLP1 PE=3 SV=1;sp|P05386|RLA1_HUMAN 60S acidic ribosomal protein P1 OS=Homo sapiens OX=9606 GN=RPLP1 PE=1 SV=1;tr|Q6ICQ4|Q6ICQ4_HUMAN RPLP1 protein (Frag	4	4	3	0	0	3	2	3	2	3	4	3	2	3	3	1	3	3	4	0	2	1	2	1	2	3	2	1	2	2	0	2	2	3	0	0	0	0	0	0	0	0
A0A024R625;P60510;H3BTA2;Q5U086;I3L4X0;H3BV22;H3BPN5;H3BVE3	A0A024R625;P60510;H3BTA2;Q5U086;I3L4X0;H3BV22	7;7;6;6;4;4;1;1	7;7;6;6;4;4;1;1	7;7;6;6;4;4;1;1	Serine/threonine-protein phosphatase;Serine/threonine-protein phosphatase 4 catalytic subunit	PPP4C	tr|A0A024R625|A0A024R625_HUMAN Serine/threonine-protein phosphatase OS=Homo sapiens OX=9606 GN=PPP4C PE=2 SV=1;sp|P60510|PP4C_HUMAN Serine/threonine-protein phosphatase 4 catalytic subunit OS=Homo sapiens OX=9606 GN=PPP4C PE=1 SV=1;tr|H3BTA2|H3BTA2_HUMAN S	8	7	7	7	1	4	1	5	1	4	5	0	1	3	0	1	0	3	6	1	4	1	5	1	4	5	0	1	3	0	1	0	3	6	1	4	1	5	1	4	5	0
Q14984;Q14985;O60846;B7Z9T5;A0A024R632;H3BRB3;Q14807-2;Q14807	Q14984;Q14985;O60846;B7Z9T5;A0A024R632;H3BRB3;Q14807-2;Q14807	1;1;1;1;1;1;1;1	1;1;1;1;1;1;1;1	1;1;1;1;1;1;1;1	Kinesin-like protein;Kinesin-like protein KIF22	OBP-1;OBP-2;A-328A3.5;KIF22	tr|Q14984|Q14984_HUMAN OriP binding protein (Fragment) OS=Homo sapiens OX=9606 GN=OBP-1 PE=2 SV=1;tr|Q14985|Q14985_HUMAN OriP binding protein OS=Homo sapiens OX=9606 GN=OBP-2 PE=2 SV=1;tr|O60846|O60846_HUMAN OriP binding protein like gene product OS=Homo s	8	1	1	1	0	0	0	0	0	0	1	0	0	0	0	0	0	0	0	0	0	0	0	0	0	1	0	0	0	0	0	0	0	0	0	0	0	0	0	0	1	0
A0A024R648;Q9Y5J7;G3V2F3;A0A1W2PRH9;A0A1W2PQS5;G3V502	A0A024R648;Q9Y5J7	3;3;1;1;1;1	3;3;1;1;1;1	3;3;1;1;1;1	Mitochondrial import inner membrane translocase subunit Tim9	TIMM9	tr|A0A024R648|A0A024R648_HUMAN Translocase of inner mitochondrial membrane 9 homolog (Yeast), isoform CRA_a OS=Homo sapiens OX=9606 GN=TIMM9 PE=4 SV=1;sp|Q9Y5J7|TIM9_HUMAN Mitochondrial import inner membrane translocase subunit Tim9 OS=Homo sapiens OX=9606	6	3	3	3	0	2	1	2	0	3	3	1	0	1	0	0	0	0	3	0	2	1	2	0	3	3	1	0	1	0	0	0	0	3	0	2	1	2	0	3	3	1
A0A024R649;Q96EK6;G3V5E4;G3V4W4	A0A024R649;Q96EK6;G3V5E4;G3V4W4	9;9;6;6	9;9;6;6	9;9;6;6	Glucosamine 6-phosphate N-acetyltransferase	GNPNAT1	tr|A0A024R649|A0A024R649_HUMAN Glucosamine 6-phosphate N-acetyltransferase OS=Homo sapiens OX=9606 GN=GNPNAT1 PE=3 SV=1;sp|Q96EK6|GNA1_HUMAN Glucosamine 6-phosphate N-acetyltransferase OS=Homo sapiens OX=9606 GN=GNPNAT1 PE=1 SV=1;tr|G3V5E4|G3V5E4_HUMAN Glu	4	9	9	9	0	4	1	1	1	7	6	1	3	2	1	1	0	3	8	0	4	1	1	1	7	6	1	3	2	1	1	0	3	8	0	4	1	1	1	7	6	1
A0A024R652;P11586;V9GYY3;A0A384N5Y3;F5H2F4;B7Z809;V9GZ78;A0A494C1T2	A0A024R652;P11586;V9GYY3;A0A384N5Y3;F5H2F4;B7Z809;V9GZ78;A0A494C1T2	32;32;31;31;31;29;26;18	32;32;31;31;31;29;26;18	32;32;31;31;31;29;26;18	C-1-tetrahydrofolate synthase, cytoplasmic;Methylenetetrahydrofolate dehydrogenase;Methenyltetrahydrofolate cyclohydrolase;Formyltetrahydrofolate synthetase;C-1-tetrahydrofolate synthase, cytoplasmic, N-terminally processed	MTHFD1	tr|A0A024R652|A0A024R652_HUMAN Methylenetetrahydrofolate dehydrogenase (NADP+ dependent) 1, methenyltetrahydrofolate cyclohydrolase, formyltetrahydrofolate synthetase, isoform CRA_a OS=Homo sapiens OX=9606 GN=MTHFD1 PE=3 SV=1;sp|P11586|C1TC_HUMAN C-1-tetra	8	32	32	32	2	8	14	15	3	6	27	10	2	17	10	1	11	2	7	2	8	14	15	3	6	27	10	2	17	10	1	11	2	7	2	8	14	15	3	6	27	10
A0A024R663;Q86UP2;Q86UP2-4;Q86UP2-2;Q86UP2-3;G3V4Y7;B7Z6P3;B3KWP6;B3KP76;H0YJP2;H0YJZ8;G3V5G2;G3V5P0;H0YJV5	A0A024R663;Q86UP2;Q86UP2-4;Q86UP2-2;Q86UP2-3	45;45;44;43;42;20;11;9;6;5;5;5;3;1	45;45;44;43;42;20;11;9;6;5;5;5;3;1	45;45;44;43;42;20;11;9;6;5;5;5;3;1	Kinectin	KTN1	tr|A0A024R663|A0A024R663_HUMAN Kinectin 1 (Kinesin receptor), isoform CRA_a OS=Homo sapiens OX=9606 GN=KTN1 PE=4 SV=1;sp|Q86UP2|KTN1_HUMAN Kinectin OS=Homo sapiens OX=9606 GN=KTN1 PE=1 SV=1;sp|Q86UP2-4|KTN1_HUMAN Isoform 4 of Kinectin OS=Homo sapiens OX=96	14	45	45	45	6	14	21	13	4	14	30	2	2	28	6	2	6	1	20	6	14	21	13	4	14	30	2	2	28	6	2	6	1	20	6	14	21	13	4	14	30	2
G3V4B8;A0A024R667;Q96FK6	G3V4B8;A0A024R667;Q96FK6	3;3;3	3;3;3	3;3;3	WD repeat-containing protein 89	WDR89;C14orf150	tr|G3V4B8|G3V4B8_HUMAN WD repeat-containing protein 89 (Fragment) OS=Homo sapiens OX=9606 GN=WDR89 PE=1 SV=1;tr|A0A024R667|A0A024R667_HUMAN Chromosome 14 open reading frame 150, isoform CRA_a OS=Homo sapiens OX=9606 GN=C14orf150 PE=4 SV=1;sp|Q96FK6|WDR89_H	3	3	3	3	0	0	0	3	0	0	0	0	0	0	0	0	0	0	0	0	0	0	3	0	0	0	0	0	0	0	0	0	0	0	0	0	0	3	0	0	0	0
A0A024R669;A0A024R688;P51948-2;P51948;H0YJ92	A0A024R669;A0A024R688;P51948-2;P51948	3;3;3;3;1	3;3;3;3;1	3;3;3;3;1	CDK-activating kinase assembly factor MAT1	MNAT1	tr|A0A024R669|A0A024R669_HUMAN CDK-activating kinase assembly factor MAT1 OS=Homo sapiens OX=9606 GN=MNAT1 PE=4 SV=1;tr|A0A024R688|A0A024R688_HUMAN CDK-activating kinase assembly factor MAT1 OS=Homo sapiens OX=9606 GN=MNAT1 PE=2 SV=1;sp|P51948-2|MAT1_HUMAN	5	3	3	3	0	0	0	0	0	0	2	0	0	1	0	0	0	0	2	0	0	0	0	0	0	2	0	0	1	0	0	0	0	2	0	0	0	0	0	0	2	0
G3V2S6;Q9H3H0;A0A024R683;Q9Y5K8;H0YJ55;H0YJS0;Q9NW63;G3V559;Q8N5Z9;G3V5S7;G3V3T8;G3V2V6;H0YJH8;Q6PJ05	G3V2S6;Q9H3H0;A0A024R683;Q9Y5K8;H0YJ55;H0YJS0;Q9NW63;G3V559;Q8N5Z9	3;3;3;3;2;2;2;2;2;1;1;1;1;1	3;3;3;3;2;2;2;2;2;1;1;1;1;1	3;3;3;3;2;2;2;2;2;1;1;1;1;1	V-type proton ATPase subunit D	ATP6V1D;VATD	tr|G3V2S6|G3V2S6_HUMAN V-type proton ATPase subunit D OS=Homo sapiens OX=9606 GN=ATP6V1D PE=1 SV=1;tr|Q9H3H0|Q9H3H0_HUMAN Vacuolar ATP synthase subunit D homolog OS=Homo sapiens OX=9606 GN=VATD PE=2 SV=1;tr|A0A024R683|A0A024R683_HUMAN ATPase, H+ transporti	14	3	3	3	0	0	0	1	0	1	2	0	0	2	0	0	0	0	0	0	0	0	1	0	1	2	0	0	2	0	0	0	0	0	0	0	0	1	0	1	2	0
Q96AC1-3;A0A024R687;Q96AC1;A8K6S3;H0YJ34;Q96AC1-2;A0A0U1RRM8;G3V281;G3V5R2;G3V3J0;H0YJB6;B2RAX1;Q54A15;Q9BQL6-2;Q9BQL6;Q9BQL6-4;Q49AC8;G3V1L6;Q5JWV4;G3V379	Q96AC1-3;A0A024R687;Q96AC1;A8K6S3;H0YJ34;Q96AC1-2;A0A0U1RRM8	24;24;24;23;21;20;16;8;7;3;3;2;2;2;2;2;1;1;1;1	24;24;24;23;21;20;16;8;7;3;3;2;2;2;2;2;1;1;1;1	24;24;24;23;21;20;16;8;7;3;3;2;2;2;2;2;1;1;1;1	Fermitin family homolog 2	FERMT2;PLEKHC1	sp|Q96AC1-3|FERM2_HUMAN Isoform 3 of Fermitin family homolog 2 OS=Homo sapiens OX=9606 GN=FERMT2;tr|A0A024R687|A0A024R687_HUMAN Pleckstrin homology domain containing, family C (With FERM domain) member 1, isoform CRA_b OS=Homo sapiens OX=9606 GN=PLEKHC1 PE	20	24	24	24	0	8	7	15	1	12	14	2	2	13	1	1	3	6	19	0	8	7	15	1	12	14	2	2	13	1	1	3	6	19	0	8	7	15	1	12	14	2
Q86TY5;Q6FGL0;A0A024R693;Q59FR8;P17931;Q6NVH9;G3V3R6	Q86TY5;Q6FGL0;A0A024R693;Q59FR8;P17931;Q6NVH9;G3V3R6	4;4;4;4;4;3;2	4;4;4;4;4;3;2	4;4;4;4;4;3;2	Galectin;Galectin-3	LGALS3;hCG_22119	tr|Q86TY5|Q86TY5_HUMAN Galectin OS=Homo sapiens OX=9606 PE=2 SV=1;tr|Q6FGL0|Q6FGL0_HUMAN Galectin (Fragment) OS=Homo sapiens OX=9606 GN=LGALS3 PE=2 SV=1;tr|A0A024R693|A0A024R693_HUMAN Galectin OS=Homo sapiens OX=9606 GN=hCG_22119 PE=2 SV=1;tr|Q59FR8|Q59FR8	7	4	4	4	0	2	2	1	1	0	2	0	0	1	0	0	0	2	4	0	2	2	1	1	0	2	0	0	1	0	0	0	2	4	0	2	2	1	1	0	2	0
A0A024R694;P12814;P12814-3;P12814-2;P12814-4;H9KV75;B7Z565;Q86TX4;B4DFY0;B3KUX9;B7Z2W3;A1L0V1;G3V2N5;H7C5W8;B4DRP5;A0A494C1A0;P35609-2;P35609;H0YJW3;G3V2W4;H0YJ11;B7Z2N5;Q59FD9;B7Z4K1;B7Z4P6;F6THM6;A0A494C033;B7Z4V1;A0A494C166;G3V5M4;G3V2X9;Q5ZEZ4;A0A494C0Q3;A0A494C060;G3V380;G3V2E8;B7Z4P8;A0A494C031	A0A024R694;P12814;P12814-3;P12814-2;P12814-4;H9KV75;B7Z565;Q86TX4;B4DFY0	64;64;63;61;58;54;53;38;33;27;23;20;18;17;17;16;16;16;16;15;12;11;8;8;8;8;8;8;8;7;7;6;6;6;4;3;2;1	45;45;44;42;39;38;37;25;23;21;18;16;13;12;12;5;5;5;12;10;9;3;2;2;2;2;3;3;3;5;4;3;3;1;4;1;1;1	42;42;41;39;36;37;36;23;22;20;17;15;11;11;10;2;2;2;11;10;8;2;1;1;1;1;1;1;1;3;4;2;1;0;2;1;0;1	Alpha-actinin-1	ACTN1	tr|A0A024R694|A0A024R694_HUMAN Actinin, alpha 1, isoform CRA_a OS=Homo sapiens OX=9606 GN=ACTN1 PE=2 SV=1;sp|P12814|ACTN1_HUMAN Alpha-actinin-1 OS=Homo sapiens OX=9606 GN=ACTN1 PE=1 SV=2;sp|P12814-3|ACTN1_HUMAN Isoform 3 of Alpha-actinin-1 OS=Homo sapiens	38	64	45	42	12	41	44	47	18	48	53	30	25	54	41	22	35	32	60	6	28	28	32	9	32	35	20	15	37	27	14	24	22	41	5	27	27	29	8	30	33	20
B2R8E4;A0A024R6A5;P35813;B5BUD5;P35813-3;P35813-2;E9PKB5;E9PJN3;E9PL75;Q5JB49	B2R8E4;A0A024R6A5;P35813;B5BUD5;P35813-3;P35813-2;E9PKB5	11;11;11;10;10;9;6;5;4;2	11;11;11;10;10;9;6;5;4;2	7;7;7;6;7;5;3;3;2;0	Protein phosphatase 1A	PPM1A	tr|B2R8E4|B2R8E4_HUMAN cDNA, FLJ93859, highly similar to Homo sapiens protein phosphatase 1A (formerly 2C), magnesium-dependent, alpha isoform (PPM1A), mRNA OS=Homo sapiens OX=9606 PE=2 SV=1;tr|A0A024R6A5|A0A024R6A5_HUMAN Protein phosphatase 1A (Formerly 2	10	11	11	7	0	5	3	8	0	7	6	0	0	7	0	0	0	2	7	0	5	3	8	0	7	6	0	0	7	0	0	0	2	7	0	3	2	6	0	4	4	0
A0A024R6B1;Q92623	A0A024R6B1;Q92623	2;2	2;2	2;2	Tetratricopeptide repeat protein 9A	hCG_20925;TTC9	tr|A0A024R6B1|A0A024R6B1_HUMAN HCG20925, isoform CRA_a OS=Homo sapiens OX=9606 GN=hCG_20925 PE=4 SV=1;sp|Q92623|TTC9A_HUMAN Tetratricopeptide repeat protein 9A OS=Homo sapiens OX=9606 GN=TTC9 PE=1 SV=3	2	2	2	2	0	0	0	1	0	0	1	0	0	1	0	0	0	0	0	0	0	0	1	0	0	1	0	0	1	0	0	0	0	0	0	0	0	1	0	0	1	0
A0A384MDT7;A0A024R6B5;P54652;B3KUS2;A4D110	A0A384MDT7;A0A024R6B5;P54652;B3KUS2	18;18;18;11;1	6;6;6;4;0	6;6;6;4;0	Heat shock-related 70 kDa protein 2	HSPA2	tr|A0A384MDT7|A0A384MDT7_HUMAN Epididymis secretory sperm binding protein OS=Homo sapiens OX=9606 PE=2 SV=1;tr|A0A024R6B5|A0A024R6B5_HUMAN Heat shock 70kDa protein 2, isoform CRA_a OS=Homo sapiens OX=9606 GN=HSPA2 PE=3 SV=1;sp|P54652|HSP72_HUMAN Heat shock	5	18	6	6	6	15	10	12	7	13	12	7	9	10	9	5	8	10	16	0	3	0	2	0	2	2	0	0	0	0	0	0	0	5	0	3	0	2	0	2	2	0
J3KMY5;Q53HV6;A0A024R6C0;G3V3E8;E7EMS2;B4DV10;G3V3D1;P61916;G3V2V8;B2R4S5;H0YIZ1;P61916-2	J3KMY5;Q53HV6;A0A024R6C0;G3V3E8;E7EMS2;B4DV10;G3V3D1;P61916;G3V2V8;B2R4S5;H0YIZ1;P61916-2	10;10;10;10;10;10;10;10;8;8;8;8	10;10;10;10;10;10;10;10;8;8;8;8	10;10;10;10;10;10;10;10;8;8;8;8	Epididymal secretory protein E1	NPC2	tr|J3KMY5|J3KMY5_HUMAN NPC intracellular cholesterol transporter 2 OS=Homo sapiens OX=9606 GN=NPC2 PE=1 SV=1;tr|Q53HV6|Q53HV6_HUMAN Niemann-Pick disease, type C2 variant (Fragment) OS=Homo sapiens OX=9606 PE=2 SV=1;tr|A0A024R6C0|A0A024R6C0_HUMAN Epididymis	12	10	10	10	5	7	7	8	4	9	6	7	8	7	8	4	6	5	10	5	7	7	8	4	9	6	7	8	7	8	4	6	5	10	5	7	7	8	4	9	6	7
B7Z6J1;Q86SW4;Q6IBS5;A0A024R6C9;P36957;H0YJF9;G3V5M3;G3V3F0;Q86TW7;Q86TQ8;Q16187;P36957-2	B7Z6J1;Q86SW4;Q6IBS5;A0A024R6C9;P36957;H0YJF9;G3V5M3;G3V3F0;Q86TW7;Q86TQ8;Q16187;P36957-2	2;2;2;2;2;1;1;1;1;1;1;1	2;2;2;2;2;1;1;1;1;1;1;1	2;2;2;2;2;1;1;1;1;1;1;1	Dihydrolipoyllysine-residue succinyltransferase component of 2-oxoglutarate dehydrogenase complex, mitochondrial	DLST;E2k	tr|B7Z6J1|B7Z6J1_HUMAN cDNA FLJ55035, highly similar to Dihydrolipoyllysine-residue succinyltransferase component of 2- oxoglutarate dehydrogenase complex, mitochondrial OS=Homo sapiens OX=9606 PE=2 SV=1;tr|Q86SW4|Q86SW4_HUMAN Dihydrolipoamide acetyltransf	12	2	2	2	0	0	0	0	0	0	0	0	0	0	0	0	0	0	2	0	0	0	0	0	0	0	0	0	0	0	0	0	0	2	0	0	0	0	0	0	0	0
Q8TD19;A0A024R6D1;G3V459	Q8TD19;A0A024R6D1;G3V459	3;3;2	3;3;2	3;3;2	Serine/threonine-protein kinase Nek9	NEK9	sp|Q8TD19|NEK9_HUMAN Serine/threonine-protein kinase Nek9 OS=Homo sapiens OX=9606 GN=NEK9 PE=1 SV=2;tr|A0A024R6D1|A0A024R6D1_HUMAN NIMA (Never in mitosis gene a)-related kinase 9, isoform CRA_a OS=Homo sapiens OX=9606 GN=NEK9 PE=4 SV=1;tr|G3V459|G3V459_HUM	3	3	3	3	0	0	0	1	0	0	3	0	0	1	0	0	0	0	0	0	0	0	1	0	0	3	0	0	1	0	0	0	0	0	0	0	0	1	0	0	3	0
P84090;A0A024R6D4;G3V279	P84090;A0A024R6D4;G3V279	7;7;5	7;7;5	7;7;5	Enhancer of rudimentary homolog	ERH	sp|P84090|ERH_HUMAN Enhancer of rudimentary homolog OS=Homo sapiens OX=9606 GN=ERH PE=1 SV=1;tr|A0A024R6D4|A0A024R6D4_HUMAN Enhancer of rudimentary homolog OS=Homo sapiens OX=9606 GN=ERH PE=3 SV=1;tr|G3V279|G3V279_HUMAN Enhancer of rudimentary homolog OS=H	3	7	7	7	0	7	5	6	0	6	7	2	5	4	2	1	4	1	6	0	7	5	6	0	6	7	2	5	4	2	1	4	1	6	0	7	5	6	0	6	7	2
B3KQA8;A0A024R6G3;G3V4U0;G3XA98;Q86TV4;Q9UBX5	B3KQA8;A0A024R6G3;G3V4U0;G3XA98;Q86TV4;Q9UBX5	2;2;2;2;2;2	2;2;2;2;2;2	2;2;2;2;2;2	Fibulin-5	FBLN5	tr|B3KQA8|B3KQA8_HUMAN cDNA FLJ90059 fis, clone HEMBA1003230, highly similar to Fibulin-5 OS=Homo sapiens OX=9606 PE=2 SV=1;tr|A0A024R6G3|A0A024R6G3_HUMAN Fibulin 5, isoform CRA_b OS=Homo sapiens OX=9606 GN=FBLN5 PE=2 SV=1;tr|G3V4U0|G3V4U0_HUMAN Fibulin-5	6	2	2	2	0	0	0	1	0	0	0	0	0	0	0	0	0	0	2	0	0	0	1	0	0	0	0	0	0	0	0	0	0	2	0	0	0	1	0	0	0	0
A0A024R6I3;Q53GF9;P49755;G3V2K7;B4DL12;B4DZH3	A0A024R6I3;Q53GF9;P49755;G3V2K7;B4DL12	3;3;3;2;2;1	3;3;3;2;2;1	3;3;3;2;2;1	Transmembrane emp24 domain-containing protein 10	TMED10	tr|A0A024R6I3|A0A024R6I3_HUMAN Testicular tissue protein Li 206 OS=Homo sapiens OX=9606 GN=TMED10 PE=2 SV=1;tr|Q53GF9|Q53GF9_HUMAN Full-length cDNA 5-PRIME end of clone CS0DF013YM24 of Fetal brain of Homo sapiens (Human) variant (Fragment) OS=Homo sapiens	6	3	3	3	0	0	0	1	0	0	3	0	0	1	0	0	0	0	0	0	0	0	1	0	0	3	0	0	1	0	0	0	0	0	0	0	0	1	0	0	3	0
A0A0G2JRN3;E9KL23;A0A384MDQ7;A0A024R6I7;P01009-2;P01009;B2D098;A0A0S2Z465;G3V5R8;G3V387;Q9P173;A0A0B4J278;G3V544;P01009-3	A0A0G2JRN3;E9KL23;A0A384MDQ7;A0A024R6I7;P01009-2;P01009;B2D098;A0A0S2Z465;G3V5R8;G3V387;Q9P173;A0A0B4J278;G3V544;P01009-3	2;2;2;2;2;2;1;1;1;1;1;1;1;1	2;2;2;2;2;2;1;1;1;1;1;1;1;1	2;2;2;2;2;2;1;1;1;1;1;1;1;1	Alpha-1-antitrypsin;Short peptide from AAT	SERPINA1	tr|A0A0G2JRN3|A0A0G2JRN3_HUMAN Alpha-1-antitrypsin OS=Homo sapiens OX=9606 GN=SERPINA1 PE=1 SV=1;tr|E9KL23|E9KL23_HUMAN Epididymis secretory sperm binding protein Li 44a OS=Homo sapiens OX=9606 GN=SERPINA1 PE=2 SV=1;tr|A0A384MDQ7|A0A384MDQ7_HUMAN Epididymi	14	2	2	2	0	0	0	0	0	0	0	1	0	0	1	1	1	0	0	0	0	0	0	0	0	0	1	0	0	1	1	1	0	0	0	0	0	0	0	0	0	1
P23381;A0A024R6K8;P23381-2;G3V3Y5;G3V3H8;G3V277;B4DTK8;G3V5U1;H0YJP3;G3V456;G3V423;G3V3P2;G3V227;G3V2Y7;G3V3X0;G3V3S7;G3V5W1;G3V3R3;G3V4N8;G3V4C7;G3V2C0;G3V339;G3V313;G3V4S4;G3V2F2	P23381;A0A024R6K8;P23381-2	24;24;23;10;10;8;8;7;7;7;7;5;5;4;3;2;2;1;1;1;1;1;1;1;1	24;24;23;10;10;8;8;7;7;7;7;5;5;4;3;2;2;1;1;1;1;1;1;1;1	24;24;23;10;10;8;8;7;7;7;7;5;5;4;3;2;2;1;1;1;1;1;1;1;1	Tryptophan--tRNA ligase, cytoplasmic;T1-TrpRS;T2-TrpRS	WARS	sp|P23381|SYWC_HUMAN Tryptophan--tRNA ligase, cytoplasmic OS=Homo sapiens OX=9606 GN=WARS1 PE=1 SV=2;tr|A0A024R6K8|A0A024R6K8_HUMAN Epididymis secretory sperm binding protein OS=Homo sapiens OX=9606 GN=WARS PE=2 SV=1;sp|P23381-2|SYWC_HUMAN Isoform 2 of Try	25	24	24	24	3	13	6	15	6	11	14	5	5	18	2	3	3	7	16	3	13	6	15	6	11	14	5	5	18	2	3	3	7	16	3	13	6	15	6	11	14	5
A0A024R6M2;Q6IN85-2;Q6IN85;Q6IN85-4;G3V5Z3;G3V4R3;G3V231;H0YIY8;Q6IN85-5;G3V5A2;Q8N6W1;Q5MIZ7-4	A0A024R6M2;Q6IN85-2;Q6IN85;Q6IN85-4;G3V5Z3;G3V4R3;G3V231;H0YIY8;Q6IN85-5	10;10;10;9;7;5;5;5;5;4;1;1	10;10;10;9;7;5;5;5;5;4;1;1	6;6;6;6;3;1;1;1;1;1;1;0	Serine/threonine-protein phosphatase 4 regulatory subunit 3A	KIAA2010;SMEK1	tr|A0A024R6M2|A0A024R6M2_HUMAN KIAA2010, isoform CRA_a OS=Homo sapiens OX=9606 GN=KIAA2010 PE=4 SV=1;sp|Q6IN85-2|P4R3A_HUMAN Isoform 2 of Serine/threonine-protein phosphatase 4 regulatory subunit 3A OS=Homo sapiens OX=9606 GN=PPP4R3A;sp|Q6IN85|P4R3A_HUMAN	12	10	10	6	0	4	3	7	0	5	8	0	1	5	0	1	0	0	3	0	4	3	7	0	5	8	0	1	5	0	1	0	0	3	0	2	0	6	0	2	4	0
G3XAH6;B4DHB8;A0A024R6M3;B4DYF4;P51003;A0A024R6J7;A4D1Z6;A0ZTA0;Q9NRJ5;G3V3I9;H0YJ00;A0A0C4DGK1;P51003-2	G3XAH6;B4DHB8;A0A024R6M3;B4DYF4;P51003;A0A024R6J7;A4D1Z6;A0ZTA0;Q9NRJ5	3;3;3;3;3;2;2;2;2;1;1;1;1	3;3;3;3;3;2;2;2;2;1;1;1;1	3;3;3;3;3;2;2;2;2;1;1;1;1	Poly(A) polymerase alpha;Poly(A) polymerase beta	PAPOLA;PAPOLB;TPAP	tr|G3XAH6|G3XAH6_HUMAN Poly(A) polymerase OS=Homo sapiens OX=9606 GN=PAPOLA PE=1 SV=1;tr|B4DHB8|B4DHB8_HUMAN Poly(A) polymerase OS=Homo sapiens OX=9606 PE=2 SV=1;tr|A0A024R6M3|A0A024R6M3_HUMAN Poly(A) polymerase OS=Homo sapiens OX=9606 GN=PAPOLA PE=3 SV=1;	13	3	3	3	0	0	0	1	0	1	3	0	0	1	0	0	0	0	1	0	0	0	1	0	1	3	0	0	1	0	0	0	0	1	0	0	0	1	0	1	3	0
A0A024R6N9;P05154;B4DPC7;B3KTV6;G3V2M1;B4DDH1;G3V264;G3V482;G3V265;G3V4B4;G3V3F5;G3V5I3	A0A024R6N9;P05154;B4DPC7;B3KTV6;G3V2M1;B4DDH1	14;14;10;10;8;8;6;5;5;3;3;2	14;14;10;10;8;8;6;5;5;3;3;2	14;14;10;10;8;8;6;5;5;3;3;2	Plasma serine protease inhibitor	SERPINA5	tr|A0A024R6N9|A0A024R6N9_HUMAN Serpin peptidase inhibitor, clade A (Alpha-1 antiproteinase, antitrypsin), member 5, isoform CRA_a OS=Homo sapiens OX=9606 GN=SERPINA5 PE=3 SV=1;sp|P05154|IPSP_HUMAN Plasma serine protease inhibitor OS=Homo sapiens OX=9606 GN	12	14	14	14	3	9	3	3	8	9	2	10	8	0	10	7	13	11	9	3	9	3	3	8	9	2	10	8	0	10	7	13	11	9	3	9	3	3	8	9	2	10
A0A024R6P5;E7ESY4;Q13330-3;Q13330;Q59FW1;H0Y4T7;Q86TR6;Q13330-2;Q9BRL8;F8W9Y9;Q53RX8;E9PCS8	A0A024R6P5;E7ESY4;Q13330-3;Q13330;Q59FW1;H0Y4T7;Q86TR6;Q13330-2	7;7;7;7;5;5;4;4;2;2;1;1	7;7;7;7;5;5;4;4;2;2;1;1	6;6;6;6;4;4;3;3;2;2;0;0	Metastasis-associated protein MTA1	MTA1	tr|A0A024R6P5|A0A024R6P5_HUMAN Metastasis associated 1, isoform CRA_c OS=Homo sapiens OX=9606 GN=MTA1 PE=4 SV=1;tr|E7ESY4|E7ESY4_HUMAN Metastasis-associated protein MTA1 OS=Homo sapiens OX=9606 GN=MTA1 PE=1 SV=1;sp|Q13330-3|MTA1_HUMAN Isoform 3 of Metastas	12	7	7	6	0	0	0	3	0	0	5	0	0	1	0	0	0	0	1	0	0	0	3	0	0	5	0	0	1	0	0	0	0	1	0	0	0	2	0	0	5	0
G3V4I5;A0A024R6P6;Q9P0R6	G3V4I5;A0A024R6P6;Q9P0R6	1;1;1	1;1;1	1;1;1	GSK3-beta interaction protein	GSKIP;C14orf129	tr|G3V4I5|G3V4I5_HUMAN GSK3B-interacting protein (Fragment) OS=Homo sapiens OX=9606 GN=GSKIP PE=1 SV=1;tr|A0A024R6P6|A0A024R6P6_HUMAN Chromosome 14 open reading frame 129, isoform CRA_a OS=Homo sapiens OX=9606 GN=C14orf129 PE=4 SV=1;sp|Q9P0R6|GSKIP_HUMAN G	3	1	1	1	0	1	0	1	0	1	1	0	0	1	0	0	0	0	1	0	1	0	1	0	1	1	0	0	1	0	0	0	0	1	0	1	0	1	0	1	1	0
Q6IBU0;A0A024R6Q1;P55010;H0YLZ1;Q32Q19;Q05DF3;H0YN40;B4DEN3;H0YK29;H0YK11;H0YMJ8;H0YM54	Q6IBU0;A0A024R6Q1;P55010	13;13;13;4;4;4;4;3;1;1;1;1	13;13;13;4;4;4;4;3;1;1;1;1	13;13;13;4;4;4;4;3;1;1;1;1	Eukaryotic translation initiation factor 5	EIF5	tr|Q6IBU0|Q6IBU0_HUMAN eIF5 protein OS=Homo sapiens OX=9606 GN=EIF5 PE=2 SV=1;tr|A0A024R6Q1|A0A024R6Q1_HUMAN Eukaryotic translation initiation factor 5, isoform CRA_b OS=Homo sapiens OX=9606 GN=EIF5 PE=4 SV=1;sp|P55010|IF5_HUMAN Eukaryotic translation init	12	13	13	13	0	2	3	10	1	4	6	0	1	9	2	0	0	1	4	0	2	3	10	1	4	6	0	1	9	2	0	0	1	4	0	2	3	10	1	4	6	0
A0A024R6R4;P08253;P08253-3;P08253-2;H3BR66;H3BS34;H3BV48;Q2EF79;Q53GF1;P09237	A0A024R6R4;P08253;P08253-3;P08253-2	33;33;32;31;12;11;5;2;1;1	33;33;32;31;12;11;5;2;1;1	33;33;32;31;12;11;5;2;1;1	72 kDa type IV collagenase;PEX	MMP2	tr|A0A024R6R4|A0A024R6R4_HUMAN Matrix metallopeptidase 2 (Gelatinase A, 72kDa gelatinase, 72kDa type IV collagenase), isoform CRA_a OS=Homo sapiens OX=9606 GN=MMP2 PE=3 SV=1;sp|P08253|MMP2_HUMAN 72 kDa type IV collagenase OS=Homo sapiens OX=9606 GN=MMP2 PE	10	33	33	33	7	24	13	23	7	24	20	13	7	21	14	6	15	9	22	7	24	13	23	7	24	20	13	7	21	14	6	15	9	22	7	24	13	23	7	24	20	13
O60884;A0A024R6S1;A0A087WT48	O60884;A0A024R6S1	6;6;2	6;6;2	6;6;2	DnaJ homolog subfamily A member 2	DNAJA2	sp|O60884|DNJA2_HUMAN DnaJ homolog subfamily A member 2 OS=Homo sapiens OX=9606 GN=DNAJA2 PE=1 SV=1;tr|A0A024R6S1|A0A024R6S1_HUMAN DnaJ (Hsp40) homolog, subfamily A, member 2, isoform CRA_a OS=Homo sapiens OX=9606 GN=DNAJA2 PE=3 SV=1	3	6	6	6	0	0	0	3	0	0	4	1	0	2	0	0	0	0	1	0	0	0	3	0	0	4	1	0	2	0	0	0	0	1	0	0	0	3	0	0	4	1
H3BQQ6;H3BTI2;H3BTP8;H3BSY6;H3BP64;H3BUL4;H3BMX9;A0A024R6T8;Q9GZU8;Q6P4H7;H3BSF0;H3BN22;Q2VIL1;H3BPH9;H3BPF9;H3BU93	H3BQQ6;H3BTI2;H3BTP8;H3BSY6;H3BP64;H3BUL4;H3BMX9;A0A024R6T8;Q9GZU8;Q6P4H7;H3BSF0;H3BN22;Q2VIL1	4;4;4;4;4;4;4;4;4;3;3;2;2;1;1;1	4;4;4;4;4;4;4;4;4;3;3;2;2;1;1;1	4;4;4;4;4;4;4;4;4;3;3;2;2;1;1;1	Protein FAM192A	FAM192A;NIP30	tr|H3BQQ6|H3BQQ6_HUMAN Proteasome activator subunit 3-interacting protein 1 (Fragment) OS=Homo sapiens OX=9606 GN=PSME3IP1 PE=1 SV=1;tr|H3BTI2|H3BTI2_HUMAN Proteasome activator subunit 3-interacting protein 1 (Fragment) OS=Homo sapiens OX=9606 GN=PSME3IP1	16	4	4	4	0	0	1	2	0	1	3	0	0	1	0	0	0	0	2	0	0	1	2	0	1	3	0	0	1	0	0	0	0	2	0	0	1	2	0	1	3	0
A0A024R6U8;P51511;H3BT97;Q7KZY0	A0A024R6U8;P51511;H3BT97;Q7KZY0	2;2;1;1	2;2;1;1	2;2;1;1	Matrix metalloproteinase-15	MMP15	tr|A0A024R6U8|A0A024R6U8_HUMAN Matrix metallopeptidase 15 (Membrane-inserted), isoform CRA_a OS=Homo sapiens OX=9606 GN=MMP15 PE=3 SV=1;sp|P51511|MMP15_HUMAN Matrix metalloproteinase-15 OS=Homo sapiens OX=9606 GN=MMP15 PE=1 SV=1;tr|H3BT97|H3BT97_HUMAN Matr	4	2	2	2	0	2	0	0	0	2	0	1	0	0	0	0	0	0	2	0	2	0	0	0	2	0	1	0	0	0	0	0	0	2	0	2	0	0	0	2	0	1
H3BU49;A0A024R6U9;Q9Y2Y0-2;Q9Y2Y0;B4DQD8;H3BM52	H3BU49;A0A024R6U9;Q9Y2Y0-2;Q9Y2Y0;B4DQD8;H3BM52	2;2;2;2;1;1	2;2;2;2;1;1	2;2;2;2;1;1	ADP-ribosylation factor-like protein 2-binding protein	ARL2BP	tr|H3BU49|H3BU49_HUMAN ADP-ribosylation factor-like protein 2-binding protein OS=Homo sapiens OX=9606 GN=ARL2BP PE=1 SV=1;tr|A0A024R6U9|A0A024R6U9_HUMAN ADP-ribosylation factor-like 2 binding protein, isoform CRA_a OS=Homo sapiens OX=9606 GN=ARL2BP PE=4 SV	6	2	2	2	0	0	1	1	0	0	2	0	0	1	0	0	0	0	0	0	0	1	1	0	0	2	0	0	1	0	0	0	0	0	0	0	1	1	0	0	2	0
B3KUZ8;A0A024R6W0;P00505;A8K482;P00505-2;B4DY39	B3KUZ8;A0A024R6W0;P00505;A8K482;P00505-2	15;15;15;13;12;2	15;15;15;13;12;2	15;15;15;13;12;2	Aspartate aminotransferase;Aspartate aminotransferase, mitochondrial	GOT2	tr|B3KUZ8|B3KUZ8_HUMAN Aspartate aminotransferase OS=Homo sapiens OX=9606 PE=2 SV=1;tr|A0A024R6W0|A0A024R6W0_HUMAN Aspartate aminotransferase OS=Homo sapiens OX=9606 GN=GOT2 PE=4 SV=1;sp|P00505|AATM_HUMAN Aspartate aminotransferase, mitochondrial OS=Homo s	6	15	15	15	1	10	6	10	4	10	11	5	4	7	5	1	10	7	13	1	10	6	10	4	10	11	5	4	7	5	1	10	7	13	1	10	6	10	4	10	11	5
B2R6U8;A0A024R6W2;O43809;Q5HYH5;H3BND3;H3BV41	B2R6U8;A0A024R6W2;O43809;Q5HYH5;H3BND3	17;17;17;10;10;7	17;17;17;10;10;7	17;17;17;10;10;7	Cleavage and polyadenylation specificity factor subunit 5	NUDT21;DKFZp313O211	tr|B2R6U8|B2R6U8_HUMAN Cleavage and polyadenylation specificity factor subunit 5 OS=Homo sapiens OX=9606 PE=2 SV=1;tr|A0A024R6W2|A0A024R6W2_HUMAN Cleavage and polyadenylation specificity factor subunit 5 OS=Homo sapiens OX=9606 GN=NUDT21 PE=3 SV=1;sp|O4380	6	17	17	17	4	8	7	11	4	10	10	5	5	8	5	3	6	6	12	4	8	7	11	4	10	10	5	5	8	5	3	6	6	12	4	8	7	11	4	10	10	5
A0A024R6Y2;P61970;H3BRV9;B4DEQ2	A0A024R6Y2;P61970;H3BRV9	6;6;4;1	6;6;4;1	6;6;4;1	Nuclear transport factor 2	NUTF2	tr|A0A024R6Y2|A0A024R6Y2_HUMAN Nuclear transport factor 2, isoform CRA_a OS=Homo sapiens OX=9606 GN=NUTF2 PE=4 SV=1;sp|P61970|NTF2_HUMAN Nuclear transport factor 2 OS=Homo sapiens OX=9606 GN=NUTF2 PE=1 SV=1;tr|H3BRV9|H3BRV9_HUMAN Nuclear transport factor 2	4	6	6	6	0	5	3	5	0	4	6	2	2	2	0	0	0	0	5	0	5	3	5	0	4	6	2	2	2	0	0	0	0	5	0	5	3	5	0	4	6	2
B4DFL1;E9PEX6;B4DMK9;A0A024R713;P09622-2;P09622;P09622-3	B4DFL1;E9PEX6;B4DMK9;A0A024R713;P09622-2;P09622;P09622-3	4;4;4;4;4;4;3	4;4;4;4;4;4;3	4;4;4;4;4;4;3	Dihydrolipoyl dehydrogenase;Dihydrolipoyl dehydrogenase, mitochondrial	DLD	tr|B4DFL1|B4DFL1_HUMAN Dihydrolipoyl dehydrogenase OS=Homo sapiens OX=9606 PE=2 SV=1;tr|E9PEX6|E9PEX6_HUMAN Dihydrolipoyl dehydrogenase OS=Homo sapiens OX=9606 GN=DLD PE=1 SV=1;tr|B4DMK9|B4DMK9_HUMAN Dihydrolipoyl dehydrogenase OS=Homo sapiens OX=9606 PE=2	7	4	4	4	0	0	0	1	0	1	1	0	1	1	0	1	0	0	4	0	0	0	1	0	1	1	0	1	1	0	1	0	0	4	0	0	0	1	0	1	1	0
A0A024R718;P43490;A0A0C4DFS8;B7Z8W6;Q658Z1;C9JF35;C9JG65	A0A024R718;P43490;A0A0C4DFS8	19;19;13;9;3;2;2	19;19;13;9;3;2;2	19;19;13;9;3;2;2	Nicotinamide phosphoribosyltransferase	PBEF1;NAMPT	tr|A0A024R718|A0A024R718_HUMAN Nicotinamide phosphoribosyltransferase OS=Homo sapiens OX=9606 GN=PBEF1 PE=3 SV=1;sp|P43490|NAMPT_HUMAN Nicotinamide phosphoribosyltransferase OS=Homo sapiens OX=9606 GN=NAMPT PE=1 SV=1;tr|A0A0C4DFS8|A0A0C4DFS8_HUMAN Nicotina	7	19	19	19	0	7	8	14	0	6	14	2	2	10	1	4	4	1	9	0	7	8	14	0	6	14	2	2	10	1	4	4	1	9	0	7	8	14	0	6	14	2
P08581-2;P08581;A0A024R759;A0A024R728;E6Y365;B5A929;B5A930;B5A935;B5A931;B5A934;B5A936;B5A937;B5A933;B5A938;B5A939;B5A941;B5A942;P08581-3;Q59EB3;H7C174;B5A943;B5A940;B4DLF5;C9JKM5	P08581-2;P08581;A0A024R759;A0A024R728;E6Y365;B5A929;B5A930;B5A935;B5A931;B5A934;B5A936;B5A937;B5A933;B5A938;B5A939;B5A941;B5A942;P08581-3	3;3;3;3;3;3;3;2;2;2;2;2;2;2;2;2;2;2;1;1;1;1;1;1	3;3;3;3;3;3;3;2;2;2;2;2;2;2;2;2;2;2;1;1;1;1;1;1	3;3;3;3;3;3;3;2;2;2;2;2;2;2;2;2;2;2;1;1;1;1;1;1	Hepatocyte growth factor receptor;Receptor protein-tyrosine kinase	MET	sp|P08581-2|MET_HUMAN Isoform 2 of Hepatocyte growth factor receptor OS=Homo sapiens OX=9606 GN=MET;sp|P08581|MET_HUMAN Hepatocyte growth factor receptor OS=Homo sapiens OX=9606 GN=MET PE=1 SV=4;tr|A0A024R759|A0A024R759_HUMAN Met proto-oncogene (Hepatocyte	24	3	3	3	0	1	0	0	0	1	0	0	0	0	0	0	0	0	1	0	1	0	0	0	1	0	0	0	0	0	0	0	0	1	0	1	0	0	0	1	0	0
C9JKI3;Q7Z4F3;A0A024R757;E9PCT5;A9XTE5;Q2TNI1;Q59E85;Q03135-2;Q03135	C9JKI3;Q7Z4F3;A0A024R757;E9PCT5;A9XTE5;Q2TNI1;Q59E85;Q03135-2;Q03135	1;1;1;1;1;1;1;1;1	1;1;1;1;1;1;1;1;1	1;1;1;1;1;1;1;1;1	Caveolin;Caveolin-1	CAV1	tr|C9JKI3|C9JKI3_HUMAN Caveolin (Fragment) OS=Homo sapiens OX=9606 GN=CAV1 PE=1 SV=1;tr|Q7Z4F3|Q7Z4F3_HUMAN Caveolin OS=Homo sapiens OX=9606 PE=2 SV=1;tr|A0A024R757|A0A024R757_HUMAN Caveolin OS=Homo sapiens OX=9606 GN=CAV1 PE=3 SV=1;tr|E9PCT5|E9PCT5_HUMAN	9	1	1	1	0	0	0	0	0	0	0	0	0	0	0	0	0	0	1	0	0	0	0	0	0	0	0	0	0	0	0	0	0	1	0	0	0	0	0	0	0	0
P21246;A0A024R778;C9JR52	P21246;A0A024R778;C9JR52	5;5;4	5;5;4	5;5;4	Pleiotrophin	PTN	sp|P21246|PTN_HUMAN Pleiotrophin OS=Homo sapiens OX=9606 GN=PTN PE=1 SV=1;tr|A0A024R778|A0A024R778_HUMAN Pleiotrophin (Heparin binding growth factor 8, neurite growth-promoting factor 1), isoform CRA_a OS=Homo sapiens OX=9606 GN=PTN PE=4 SV=1;tr|C9JR52|C9J	3	5	5	5	0	2	2	3	0	3	4	4	1	4	4	0	4	0	3	0	2	2	3	0	3	4	4	1	4	4	0	4	0	3	0	2	2	3	0	3	4	4
B3KUR3;A0A024R782;P07738	B3KUR3;A0A024R782;P07738	1;1;1	1;1;1	1;1;1	Bisphosphoglycerate mutase	BPGM	tr|B3KUR3|B3KUR3_HUMAN cDNA FLJ40459 fis, clone TESTI2041800, highly similar to BISPHOSPHOGLYCERATE MUTASE OS=Homo sapiens OX=9606 PE=2 SV=1;tr|A0A024R782|A0A024R782_HUMAN Phosphoglycerate mutase OS=Homo sapiens OX=9606 GN=BPGM PE=2 SV=1;sp|P07738|PMGE_HUM	3	1	1	1	0	0	0	0	0	0	0	0	0	0	0	0	0	0	1	0	0	0	0	0	0	0	0	0	0	0	0	0	0	1	0	0	0	0	0	0	0	0
B4DYZ9;A0A024R784;O15164-2;O15164	B4DYZ9;A0A024R784;O15164-2;O15164	1;1;1;1	1;1;1;1	1;1;1;1	Transcription intermediary factor 1-alpha	TRIM24	tr|B4DYZ9|B4DYZ9_HUMAN cDNA FLJ53462, highly similar to Transcription intermediary factor 1-alpha OS=Homo sapiens OX=9606 PE=2 SV=1;tr|A0A024R784|A0A024R784_HUMAN Tripartite motif-containing 24, isoform CRA_a OS=Homo sapiens OX=9606 GN=TRIM24 PE=4 SV=1;sp|	4	1	1	1	0	1	0	1	0	0	0	0	0	1	0	0	0	0	0	0	1	0	1	0	0	0	0	0	1	0	0	0	0	0	0	1	0	1	0	0	0	0
B2R6H7;A0A024R794;Q9Y5L0-3;Q9Y5L0;E9PFH4;C9J7E5;Q9Y5L0-1;Q9Y5L0-5;B3KMX1;B3KM69	B2R6H7;A0A024R794;Q9Y5L0-3;Q9Y5L0;E9PFH4;C9J7E5;Q9Y5L0-1;Q9Y5L0-5;B3KMX1;B3KM69	13;13;13;13;12;12;12;11;7;7	13;13;13;13;12;12;12;11;7;7	13;13;13;13;12;12;12;11;7;7	Transportin-3	TNPO3	tr|B2R6H7|B2R6H7_HUMAN cDNA, FLJ92955, highly similar to Homo sapiens transportin-SR (TRN-SR), mRNA OS=Homo sapiens OX=9606 PE=2 SV=1;tr|A0A024R794|A0A024R794_HUMAN Transportin 3, isoform CRA_b OS=Homo sapiens OX=9606 GN=TNPO3 PE=4 SV=1;sp|Q9Y5L0-3|TNPO3_H	10	13	13	13	0	0	3	1	0	1	13	1	0	4	2	0	0	0	1	0	0	3	1	0	1	13	1	0	4	2	0	0	0	1	0	0	3	1	0	1	13	1
A0A024R7A8;P15121;Q59EL5;E9PCX2;E9PEF9;O15289;A4D1P0;C9JRZ8;C9JRZ8-2	A0A024R7A8;P15121;Q59EL5;E9PCX2	15;15;11;11;5;1;1;1;1	15;15;11;11;5;1;1;1;1	15;15;11;11;5;1;1;1;1	Aldose reductase	AKR1B1	tr|A0A024R7A8|A0A024R7A8_HUMAN Aldo-keto reductase family 1, member B1 (Aldose reductase), isoform CRA_a OS=Homo sapiens OX=9606 GN=AKR1B1 PE=4 SV=1;sp|P15121|ALDR_HUMAN Aldo-keto reductase family 1 member B1 OS=Homo sapiens OX=9606 GN=AKR1B1 PE=1 SV=3;tr|	9	15	15	15	0	4	6	10	2	8	8	5	1	9	4	1	5	4	10	0	4	6	10	2	8	8	5	1	9	4	1	5	4	10	0	4	6	10	2	8	8	5
A0A024R7B7;Q16543;Q6FG59;K7EQA9;A1L0W4;K7EL68;K7EIU0;K7EJ06	A0A024R7B7;Q16543;Q6FG59;K7EQA9	17;17;16;11;5;4;3;1	17;17;16;11;5;4;3;1	6;6;5;3;4;3;2;0	Hsp90 co-chaperone Cdc37;Hsp90 co-chaperone Cdc37, N-terminally processed	CDC37	tr|A0A024R7B7|A0A024R7B7_HUMAN CDC37 cell division cycle 37 homolog (S. cerevisiae), isoform CRA_a OS=Homo sapiens OX=9606 GN=CDC37 PE=4 SV=1;sp|Q16543|CDC37_HUMAN Hsp90 co-chaperone Cdc37 OS=Homo sapiens OX=9606 GN=CDC37 PE=1 SV=1;tr|Q6FG59|Q6FG59_HUMAN C	8	17	17	6	3	8	4	14	3	9	9	3	4	11	3	2	1	6	11	3	8	4	14	3	9	9	3	4	11	3	2	1	6	11	2	4	2	6	3	4	4	1
H0YFD2;F8WFC1;B7ZLF4;A0A024R7C4;B4DUY9;A0A494C108;B4DUT2;Q8N9T8	H0YFD2;F8WFC1;B7ZLF4;A0A024R7C4;B4DUY9;A0A494C108;B4DUT2;Q8N9T8	1;1;1;1;1;1;1;1	1;1;1;1;1;1;1;1	1;1;1;1;1;1;1;1	Protein KRI1 homolog	KRI1;FLJ12949	tr|H0YFD2|H0YFD2_HUMAN Protein KRI1 homolog (Fragment) OS=Homo sapiens OX=9606 GN=KRI1 PE=1 SV=4;tr|F8WFC1|F8WFC1_HUMAN Protein KRI1 homolog (Fragment) OS=Homo sapiens OX=9606 GN=KRI1 PE=1 SV=2;tr|B7ZLF4|B7ZLF4_HUMAN KRI1 protein (Fragment) OS=Homo sapiens	8	1	1	1	0	0	0	1	0	0	1	0	0	0	0	0	0	0	0	0	0	0	1	0	0	1	0	0	0	0	0	0	0	0	0	0	0	1	0	0	1	0
P49366;A0A024R7D0;Q5J8M5;P49366-2;A0A087WZK0;A0A024R7E9;A0A024R7G5;P49366-3;M0R253;M0QX43;A0A3B3IU31;B4E3M2;B4DU50;M0R264;M0R1T2;M0R0V2;M0QYZ7;M0R1T4;M0R0J4	P49366;A0A024R7D0;Q5J8M5;P49366-2;A0A087WZK0;A0A024R7E9;A0A024R7G5;P49366-3;M0R253;M0QX43;A0A3B3IU31;B4E3M2	7;7;6;6;6;6;6;4;4;4;4;4;3;3;2;2;1;1;1	7;7;6;6;6;6;6;4;4;4;4;4;3;3;2;2;1;1;1	7;7;6;6;6;6;6;4;4;4;4;4;3;3;2;2;1;1;1	Deoxyhypusine synthase	DHPS	sp|P49366|DHYS_HUMAN Deoxyhypusine synthase OS=Homo sapiens OX=9606 GN=DHPS PE=1 SV=1;tr|A0A024R7D0|A0A024R7D0_HUMAN Deoxyhypusine synthase, isoform CRA_b OS=Homo sapiens OX=9606 GN=DHPS PE=4 SV=1;tr|Q5J8M5|Q5J8M5_HUMAN Deoxyhypusine synthase OS=Homo sapie	19	7	7	7	1	2	0	3	0	5	2	0	0	3	0	0	0	3	6	1	2	0	3	0	5	2	0	0	3	0	0	0	3	6	1	2	0	3	0	5	2	0
Q9UH51;A0A024R7D5;J3KMZ9;H0YMD1;P01130-3;P01130-4;P01130-5;P01130;P01130-2;P01130-6;A0A0E3KII0;H0YM92;Q6LCH2;A0A0E3MS57;H0YMQ3	Q9UH51;A0A024R7D5;J3KMZ9;H0YMD1;P01130-3;P01130-4;P01130-5;P01130;P01130-2;P01130-6	5;5;5;5;5;5;5;5;4;4;2;2;1;1;1	5;5;5;5;5;5;5;5;4;4;2;2;1;1;1	5;5;5;5;5;5;5;5;4;4;2;2;1;1;1	Low-density lipoprotein receptor	LDLR	tr|Q9UH51|Q9UH51_HUMAN Low density lipoprotein receptor (Fragment) OS=Homo sapiens OX=9606 GN=LDLR PE=4 SV=1;tr|A0A024R7D5|A0A024R7D5_HUMAN Low density lipoprotein receptor (Familial hypercholesterolemia), isoform CRA_b OS=Homo sapiens OX=9606 GN=LDLR PE=4	15	5	5	5	0	0	5	3	0	0	1	0	0	1	0	0	1	0	0	0	0	5	3	0	0	1	0	0	1	0	0	1	0	0	0	0	5	3	0	0	1	0
K7ENW4;A0A024R7E0;Q96RE7	K7ENW4;A0A024R7E0;Q96RE7	3;3;3	3;3;3	3;3;3	Nucleus accumbens-associated protein 1	NACC1;BTBD14B	tr|K7ENW4|K7ENW4_HUMAN Nucleus accumbens-associated protein 1 (Fragment) OS=Homo sapiens OX=9606 GN=NACC1 PE=1 SV=8;tr|A0A024R7E0|A0A024R7E0_HUMAN BTB (POZ) domain containing 14B, isoform CRA_a OS=Homo sapiens OX=9606 GN=BTBD14B PE=4 SV=1;sp|Q96RE7|NACC1_H	3	3	3	3	0	1	1	2	0	2	3	0	0	2	0	0	0	0	3	0	1	1	2	0	2	3	0	0	2	0	0	0	0	3	0	1	1	2	0	2	3	0
I6L9H2;Q59FP7;A0A024R7E3;P26358;P26358-2;K7ENQ6;P26358-3	I6L9H2;Q59FP7;A0A024R7E3;P26358;P26358-2;K7ENQ6;P26358-3	2;2;2;2;2;1;1	2;2;2;2;2;1;1	2;2;2;2;2;1;1	DNA (cytosine-5)-methyltransferase;DNA (cytosine-5)-methyltransferase 1	DNMT1	tr|I6L9H2|I6L9H2_HUMAN DNA (cytosine-5)-methyltransferase OS=Homo sapiens OX=9606 GN=DNMT1 PE=2 SV=1;tr|Q59FP7|Q59FP7_HUMAN DNA (Cytosine-5-)-methyltransferase 1 variant (Fragment) OS=Homo sapiens OX=9606 PE=2 SV=1;tr|A0A024R7E3|A0A024R7E3_HUMAN DNA (cytos	7	2	2	2	0	0	0	1	0	1	1	0	0	2	0	0	0	0	0	0	0	0	1	0	1	1	0	0	2	0	0	0	0	0	0	0	0	1	0	1	1	0
K7EN05;K7EPC8;A0A024R7E8;K7EQ44;K7EMV4;P60002	K7EN05;K7EPC8;A0A024R7E8;K7EQ44;K7EMV4;P60002	1;1;1;1;1;1	1;1;1;1;1;1	1;1;1;1;1;1	Transcription elongation factor 1 homolog	ELOF1	tr|K7EN05|K7EN05_HUMAN Transcription elongation factor 1 homolog OS=Homo sapiens OX=9606 GN=ELOF1 PE=1 SV=1;tr|K7EPC8|K7EPC8_HUMAN Transcription elongation factor 1 homolog OS=Homo sapiens OX=9606 GN=ELOF1 PE=1 SV=1;tr|A0A024R7E8|A0A024R7E8_HUMAN Transcrip	6	1	1	1	0	0	1	1	0	1	1	0	0	1	0	0	0	0	0	0	0	1	1	0	1	1	0	0	1	0	0	0	0	0	0	0	1	1	0	1	1	0
A0A024R7F1;K7ELL7;B4DJQ5;P14314-2;P14314;A0A0S2Z4D8;A0A0S2Z4W7;A2VCQ4;A0A0S2Z4A0;K7EPW7;A0A0C4DGP4;K7EKX1;K7EJ70	A0A024R7F1;K7ELL7;B4DJQ5;P14314-2;P14314;A0A0S2Z4D8;A0A0S2Z4W7;A2VCQ4	15;15;15;15;15;13;13;8;7;5;5;2;2	15;15;15;15;15;13;13;8;7;5;5;2;2	15;15;15;15;15;13;13;8;7;5;5;2;2	Glucosidase 2 subunit beta	PRKCSH	tr|A0A024R7F1|A0A024R7F1_HUMAN Protein kinase C substrate 80K-H, isoform CRA_a OS=Homo sapiens OX=9606 GN=PRKCSH PE=4 SV=1;tr|K7ELL7|K7ELL7_HUMAN Glucosidase 2 subunit beta OS=Homo sapiens OX=9606 GN=PRKCSH PE=1 SV=1;tr|B4DJQ5|B4DJQ5_HUMAN cDNA FLJ59211, h	13	15	15	15	5	6	12	9	3	4	14	4	2	11	6	0	8	6	6	5	6	12	9	3	4	14	4	2	11	6	0	8	6	6	5	6	12	9	3	4	14	4
C0LQF2;B3KQS9;A0A024R7F4;O00115-2;O00115;K7ENE5	C0LQF2;B3KQS9;A0A024R7F4;O00115-2;O00115;K7ENE5	4;4;4;4;4;2	4;4;4;4;4;2	4;4;4;4;4;2	Deoxyribonuclease-2-alpha	DNASE2	tr|C0LQF2|C0LQF2_HUMAN Deoxyribonuclease II (Fragment) OS=Homo sapiens OX=9606 PE=2 SV=1;tr|B3KQS9|B3KQS9_HUMAN cDNA PSEC0141 fis, clone PLACE1005913, highly similar to Deoxyribonuclease-2-alpha OS=Homo sapiens OX=9606 PE=2 SV=1;tr|A0A024R7F4|A0A024R7F4_HU	6	4	4	4	2	2	1	1	2	2	1	1	1	0	1	1	1	2	4	2	2	1	1	2	2	1	1	1	0	1	1	1	2	4	2	2	1	1	2	2	1	1
K7ELW9;A0A024R7G4;Q9NVP2	K7ELW9;A0A024R7G4;Q9NVP2	1;1;1	1;1;1	1;1;1	Histone chaperone ASF1B	ASF1B	tr|K7ELW9|K7ELW9_HUMAN Histone chaperone ASF1B OS=Homo sapiens OX=9606 GN=ASF1B PE=1 SV=1;tr|A0A024R7G4|A0A024R7G4_HUMAN ASF1 anti-silencing function 1 homolog B (S. cerevisiae), isoform CRA_a OS=Homo sapiens OX=9606 GN=ASF1B PE=4 SV=1;sp|Q9NVP2|ASF1B_HUMA	3	1	1	1	0	0	0	0	0	0	1	0	0	0	0	0	0	0	0	0	0	0	0	0	0	1	0	0	0	0	0	0	0	0	0	0	0	0	0	0	1	0
Q9UBC2-2;Q9UBC2-3;Q9UBC2;A8K5P4;M0R165;A0A024R7G6;Q9UBC2-4;A5PKY0;B4DQX5;B4DME4;M0R2S2;M0R1V5;M0QX30;K7EJR2;M0R330;Q69YZ4;M0R3I1	Q9UBC2-2;Q9UBC2-3;Q9UBC2;A8K5P4;M0R165;A0A024R7G6;Q9UBC2-4;A5PKY0;B4DQX5;B4DME4;M0R2S2	9;9;9;9;9;9;8;8;7;7;6;2;2;2;2;1;1	9;9;9;9;9;9;8;8;7;7;6;2;2;2;2;1;1	9;9;9;9;9;9;8;8;7;7;6;2;2;2;2;1;1	Epidermal growth factor receptor substrate 15-like 1	EPS15L1	sp|Q9UBC2-2|EP15R_HUMAN Isoform 2 of Epidermal growth factor receptor substrate 15-like 1 OS=Homo sapiens OX=9606 GN=EPS15L1;sp|Q9UBC2-3|EP15R_HUMAN Isoform 3 of Epidermal growth factor receptor substrate 15-like 1 OS=Homo sapiens OX=9606 GN=EPS15L1;sp|Q9U	17	9	9	9	0	0	2	3	0	1	7	0	0	3	0	0	1	1	3	0	0	2	3	0	1	7	0	0	3	0	0	1	1	3	0	0	2	3	0	1	7	0
A0A494C0B4;A8K1J3;A0A024R7G8;P54725-2;P54725-3;P54725;K7ENJ0;K7ELW1	A0A494C0B4;A8K1J3;A0A024R7G8;P54725-2;P54725-3;P54725;K7ENJ0;K7ELW1	5;5;5;5;5;5;4;4	3;3;3;3;3;3;2;2	3;3;3;3;3;3;2;2	UV excision repair protein RAD23 homolog A	RAD23A	tr|A0A494C0B4|A0A494C0B4_HUMAN UV excision repair protein RAD23 homolog A OS=Homo sapiens OX=9606 GN=RAD23A PE=1 SV=1;tr|A8K1J3|A8K1J3_HUMAN cDNA FLJ78534, highly similar to Homo sapiens RAD23 homolog A (S. cerevisiae), mRNA OS=Homo sapiens OX=9606 PE=2 SV	8	5	3	3	0	2	2	4	0	2	3	0	0	2	0	0	0	0	3	0	1	0	3	0	1	2	0	0	1	0	0	0	0	2	0	1	0	3	0	1	2	0
A0A024R7I3;P61006;P61006-2	A0A024R7I3;P61006;P61006-2	6;6;3	5;5;2	5;5;2	Ras-related protein Rab-8A	RAB8A	tr|A0A024R7I3|A0A024R7I3_HUMAN RAB8A, member RAS oncogene family, isoform CRA_a OS=Homo sapiens OX=9606 GN=RAB8A PE=4 SV=1;sp|P61006|RAB8A_HUMAN Ras-related protein Rab-8A OS=Homo sapiens OX=9606 GN=RAB8A PE=1 SV=1;sp|P61006-2|RAB8A_HUMAN Isoform 2 of Ras-	3	6	5	5	0	1	1	1	0	1	1	4	0	1	3	0	4	0	5	0	0	0	1	0	0	0	4	0	0	2	0	3	0	4	0	0	0	1	0	0	0	4
B4DHS5;A8K8L2;A0A024R7I5;Q9NXH9-2;Q9NXH9;K7EQQ8;B4E3A3;A0A024R7G3;K7EJX9	B4DHS5;A8K8L2;A0A024R7I5;Q9NXH9-2;Q9NXH9;K7EQQ8;B4E3A3;A0A024R7G3	3;3;3;3;3;2;2;2;1	3;3;3;3;3;2;2;2;1	3;3;3;3;3;2;2;2;1	tRNA (guanine(26)-N(2))-dimethyltransferase	TRMT1	tr|B4DHS5|B4DHS5_HUMAN tRNA (guanine(26)-N(2))-dimethyltransferase OS=Homo sapiens OX=9606 PE=2 SV=1;tr|A8K8L2|A8K8L2_HUMAN tRNA (guanine(26)-N(2))-dimethyltransferase OS=Homo sapiens OX=9606 PE=2 SV=1;tr|A0A024R7I5|A0A024R7I5_HUMAN tRNA (guanine(26)-N(2))	9	3	3	3	0	0	0	0	0	1	2	0	0	0	0	0	0	0	0	0	0	0	0	0	1	2	0	0	0	0	0	0	0	0	0	0	0	0	0	1	2	0
S4R3Q3;A0A024R7I7;B4DE50;P20336	S4R3Q3;A0A024R7I7;B4DE50;P20336	1;1;1;1	1;1;1;1	1;1;1;1	Ras-related protein Rab-3A	RAB3A	tr|S4R3Q3|S4R3Q3_HUMAN Ras-related protein Rab-3A OS=Homo sapiens OX=9606 GN=RAB3A PE=1 SV=1;tr|A0A024R7I7|A0A024R7I7_HUMAN H.sapiens ras-related Hrab3A protein OS=Homo sapiens OX=9606 GN=RAB3A PE=2 SV=1;tr|B4DE50|B4DE50_HUMAN cDNA FLJ59582, highly similar	4	1	1	1	0	0	0	0	0	0	1	0	0	1	0	0	0	0	0	0	0	0	0	0	0	1	0	0	1	0	0	0	0	0	0	0	0	0	0	0	1	0
A0A024R7J0;P17612;A8K8B9;P17612-2;Q15136;P22694-10;K7ENJ5;B7Z708;K7ERP6	A0A024R7J0;P17612;A8K8B9;P17612-2	5;5;4;4;2;2;1;1;1	5;5;4;4;2;2;1;1;1	3;3;2;2;2;0;1;1;1	cAMP-dependent protein kinase catalytic subunit alpha	PRKACA	tr|A0A024R7J0|A0A024R7J0_HUMAN Protein kinase, cAMP-dependent, catalytic, alpha, isoform CRA_c OS=Homo sapiens OX=9606 GN=PRKACA PE=3 SV=1;sp|P17612|KAPCA_HUMAN cAMP-dependent protein kinase catalytic subunit alpha OS=Homo sapiens OX=9606 GN=PRKACA PE=1 SV	9	5	5	3	0	0	0	2	0	2	3	0	0	2	0	0	0	0	3	0	0	0	2	0	2	3	0	0	2	0	0	0	0	3	0	0	0	1	0	1	2	0
A0A024R7J7;Q9BW61	A0A024R7J7;Q9BW61	3;3	3;3	3;3	DET1- and DDB1-associated protein 1	DDA1	tr|A0A024R7J7|A0A024R7J7_HUMAN DDA1, isoform CRA_a OS=Homo sapiens OX=9606 GN=DDA1 PE=4 SV=1;sp|Q9BW61|DDA1_HUMAN DET1- and DDB1-associated protein 1 OS=Homo sapiens OX=9606 GN=DDA1 PE=1 SV=1	2	3	3	3	0	0	1	1	0	0	2	0	0	1	0	0	0	0	2	0	0	1	1	0	0	2	0	0	1	0	0	0	0	2	0	0	1	1	0	0	2	0
A0A024R7K7;A0A024R7M6;Q86YP4-2;Q86YP4;Q86YP4-3;B4E0Q6;B4DKZ7;C9JMI3;C9JGN4;C9JHD7;C9JJK9;A0A0U1RR30;A0A0U1RRM1;B3KSZ4;Q8WXI9	A0A024R7K7;A0A024R7M6;Q86YP4-2;Q86YP4;Q86YP4-3	5;5;5;5;5;2;2;1;1;1;1;1;1;1;1	5;5;5;5;5;2;2;1;1;1;1;1;1;1;1	5;5;5;5;5;2;2;1;1;1;1;1;1;1;1	Transcriptional repressor p66-alpha	GATAD2A	tr|A0A024R7K7|A0A024R7K7_HUMAN GATA zinc finger domain containing 2A, isoform CRA_b OS=Homo sapiens OX=9606 GN=GATAD2A PE=4 SV=1;tr|A0A024R7M6|A0A024R7M6_HUMAN GATA zinc finger domain containing 2A, isoform CRA_a OS=Homo sapiens OX=9606 GN=GATAD2A PE=4 SV=	15	5	5	5	2	2	3	4	0	3	5	0	0	4	0	0	0	0	4	2	2	3	4	0	3	5	0	0	4	0	0	0	0	4	2	2	3	4	0	3	5	0
E7ENJ6;B3KNH5;A0A024R7K8;Q9BXS5;Q9BXS5-2;B4DDG7;B4DN99;Q59EK3;K7EJL1;K7EPJ8;A0A087WZX7;K7ENA7;K7ER75;K7EQ90;K7EQX3	E7ENJ6;B3KNH5;A0A024R7K8;Q9BXS5;Q9BXS5-2;B4DDG7;B4DN99;Q59EK3;K7EJL1	10;10;10;10;10;9;9;9;8;3;3;3;2;1;1	10;10;10;10;10;9;9;9;8;3;3;3;2;1;1	7;7;7;7;7;6;7;6;5;3;3;3;2;1;1	AP-1 complex subunit mu-1	AP1M1	tr|E7ENJ6|E7ENJ6_HUMAN AP-1 complex subunit mu-1 OS=Homo sapiens OX=9606 GN=AP1M1 PE=1 SV=1;tr|B3KNH5|B3KNH5_HUMAN cDNA FLJ14622 fis, clone NT2RP2000147, highly similar to Adaptor-related protein complex 1 mu-1 subunit OS=Homo sapiens OX=9606 PE=2 SV=1;tr|	15	10	10	7	0	3	2	9	1	4	7	0	0	6	0	1	0	2	5	0	3	2	9	1	4	7	0	0	6	0	1	0	2	5	0	1	1	7	0	2	5	0
A1L192;A0A087WVT6;U3KQ46;A0A024R7K9;B7Z4K7;A0A087X159;D6RAC5;Q9BWG4;Q9BWW4-3;Q9BWG4-2;P81877;Q9BWW4-2;P81877-3;P81877-5;P81877-4;P81877-2;Q9BWW4	A1L192;A0A087WVT6;U3KQ46;A0A024R7K9;B7Z4K7;A0A087X159;D6RAC5;Q9BWG4;Q9BWW4-3;Q9BWG4-2;P81877;Q9BWW4-2;P81877-3;P81877-5;P81877-4;P81877-2;Q9BWW4	1;1;1;1;1;1;1;1;1;1;1;1;1;1;1;1;1	1;1;1;1;1;1;1;1;1;1;1;1;1;1;1;1;1	1;1;1;1;1;1;1;1;1;1;1;1;1;1;1;1;1	Single-stranded DNA-binding protein 4;Single-stranded DNA-binding protein 3;Single-stranded DNA-binding protein 2	SSBP3;SSBP4;SSBP2	tr|A1L192|A1L192_HUMAN LisH domain-containing protein (Fragment) OS=Homo sapiens OX=9606 PE=2 SV=1;tr|A0A087WVT6|A0A087WVT6_HUMAN Single-stranded DNA-binding protein 3 OS=Homo sapiens OX=9606 GN=SSBP3 PE=1 SV=1;tr|U3KQ46|U3KQ46_HUMAN Single-stranded DNA-bi	17	1	1	1	0	0	1	0	0	0	0	0	0	0	0	0	0	0	0	0	0	1	0	0	0	0	0	0	0	0	0	0	0	0	0	0	1	0	0	0	0	0
M0R3F4;M0R2A4;M0R2K3;M0R193;M0R0I0;A0A024R7L2;Q9NWV8;M0QXG9;M0R2I2;J3KQS6;Q9NWV8-3;M0R3H9;M0QYV1;Q9NWV8-2	M0R3F4;M0R2A4;M0R2K3;M0R193;M0R0I0;A0A024R7L2;Q9NWV8;M0QXG9;M0R2I2;J3KQS6;Q9NWV8-3	4;4;4;4;4;4;4;3;3;3;3;1;1;1	4;4;4;4;4;4;4;3;3;3;3;1;1;1	4;4;4;4;4;4;4;3;3;3;3;1;1;1	BRISC and BRCA1-A complex member 1	BABAM1;HSPC142	tr|M0R3F4|M0R3F4_HUMAN BRISC and BRCA1-A complex member 1 (Fragment) OS=Homo sapiens OX=9606 GN=BABAM1 PE=1 SV=1;tr|M0R2A4|M0R2A4_HUMAN BRISC and BRCA1-A complex member 1 (Fragment) OS=Homo sapiens OX=9606 GN=BABAM1 PE=1 SV=1;tr|M0R2K3|M0R2K3_HUMAN BRISC a	14	4	4	4	1	1	0	2	0	3	1	0	0	2	0	0	1	0	0	1	1	0	2	0	3	1	0	0	2	0	0	1	0	0	1	1	0	2	0	3	1	0
A0A024R7L5;A0A024R7L8;Q92900-2;Q92900;A0A059XBJ1;A0A059XAJ5;A0A059XAL2;A0A059XG67;A0A059X4U2;B3KY55	A0A024R7L5;A0A024R7L8;Q92900-2;Q92900	12;12;12;12;3;3;2;2;2;1	12;12;12;12;3;3;2;2;2;1	12;12;12;12;3;3;2;2;2;1	Regulator of nonsense transcripts 1	UPF1	tr|A0A024R7L5|A0A024R7L5_HUMAN UPF1 OS=Homo sapiens OX=9606 GN=UPF1 PE=2 SV=1;tr|A0A024R7L8|A0A024R7L8_HUMAN UPF1 regulator of nonsense transcripts homolog (Yeast), isoform CRA_a OS=Homo sapiens OX=9606 GN=UPF1 PE=4 SV=1;sp|Q92900-2|RENT1_HUMAN Isoform 2 o	10	12	12	12	0	0	0	3	0	0	8	0	0	5	0	0	0	0	4	0	0	0	3	0	0	8	0	0	5	0	0	0	0	4	0	0	0	3	0	0	8	0
Q96CT7;A0A024R7M8;M0R2F5	Q96CT7;A0A024R7M8;M0R2F5	5;5;3	5;5;3	5;5;3	Coiled-coil domain-containing protein 124	CCDC124;LOC115098	sp|Q96CT7|CC124_HUMAN Coiled-coil domain-containing protein 124 OS=Homo sapiens OX=9606 GN=CCDC124 PE=1 SV=1;tr|A0A024R7M8|A0A024R7M8_HUMAN Uncharacterized protein OS=Homo sapiens OX=9606 GN=LOC115098 PE=4 SV=1;tr|M0R2F5|M0R2F5_HUMAN Coiled-coil domain-con	3	5	5	5	0	2	2	2	0	2	2	1	0	3	0	0	0	0	2	0	2	2	2	0	2	2	1	0	3	0	0	0	0	2	0	2	2	2	0	2	2	1
A6XNE3;A8K686;A0A024R7N7;P13284;Q9UPH8;M0QZG3	A6XNE3;A8K686;A0A024R7N7;P13284	3;3;3;3;1;1	3;3;3;3;1;1	3;3;3;3;1;1	Gamma-interferon-inducible lysosomal thiol reductase	IFI30	tr|A6XNE3|A6XNE3_HUMAN Interferon gamma-inducible protein 30 preproprotein OS=Homo sapiens OX=9606 PE=2 SV=1;tr|A8K686|A8K686_HUMAN cDNA FLJ77316, highly similar to Homo sapiens interferon, gamma-inducible protein 30 (IFI30), mRNA OS=Homo sapiens OX=9606 P	6	3	3	3	0	0	0	0	0	0	1	0	0	0	0	0	0	0	2	0	0	0	0	0	0	1	0	0	0	0	0	0	0	2	0	0	0	0	0	0	1	0
A0A024R7S3;P09497-2;P09497;H0Y9Q6;D6RJD1	A0A024R7S3;P09497-2;P09497	4;4;3;1;1	4;4;3;1;1	4;4;3;1;1	Clathrin light chain B	CLTB	tr|A0A024R7S3|A0A024R7S3_HUMAN Clathrin light chain OS=Homo sapiens OX=9606 GN=CLTB PE=3 SV=1;sp|P09497-2|CLCB_HUMAN Isoform Non-brain of Clathrin light chain B OS=Homo sapiens OX=9606 GN=CLTB;sp|P09497|CLCB_HUMAN Clathrin light chain B OS=Homo sapiens OX=	5	4	4	4	0	0	0	2	0	1	1	0	0	1	0	0	0	0	1	0	0	0	2	0	1	1	0	0	1	0	0	0	0	1	0	0	0	2	0	1	1	0
A0A024R7T3;P52597;B4DKS8;A0A1B0GW42	A0A024R7T3;P52597;B4DKS8	9;9;8;2	7;7;6;2	7;7;6;2	Heterogeneous nuclear ribonucleoprotein F;Heterogeneous nuclear ribonucleoprotein F, N-terminally processed	HNRPF;HNRNPF	tr|A0A024R7T3|A0A024R7T3_HUMAN Heterogeneous nuclear ribonucleoprotein F, isoform CRA_a OS=Homo sapiens OX=9606 GN=HNRPF PE=4 SV=1;sp|P52597|HNRPF_HUMAN Heterogeneous nuclear ribonucleoprotein F OS=Homo sapiens OX=9606 GN=HNRNPF PE=1 SV=3;tr|B4DKS8|B4DKS8_	4	9	7	7	1	6	4	6	2	6	8	6	2	5	5	1	7	4	8	1	4	2	4	1	4	6	4	0	3	3	1	5	2	6	1	4	2	4	1	4	6	4
E5RG31;A0A3B3IU45;B4DLA6;B3KMX0;A0A024R7U6;P33991;A0A3B3IT92;A0A3B3ITP6;A0A3B3IS57;A4FS09;A0A3B3IRR8	E5RG31;A0A3B3IU45;B4DLA6;B3KMX0;A0A024R7U6;P33991;A0A3B3IT92;A0A3B3ITP6;A0A3B3IS57	13;13;13;13;13;13;12;11;11;3;2	13;13;13;13;13;13;12;11;11;3;2	13;13;13;13;13;13;12;11;11;3;2	DNA replication licensing factor MCM4	MCM4	tr|E5RG31|E5RG31_HUMAN DNA replication licensing factor MCM4 (Fragment) OS=Homo sapiens OX=9606 GN=MCM4 PE=1 SV=9;tr|A0A3B3IU45|A0A3B3IU45_HUMAN DNA helicase OS=Homo sapiens OX=9606 GN=MCM4 PE=1 SV=1;tr|B4DLA6|B4DLA6_HUMAN DNA helicase OS=Homo sapiens OX=9	11	13	13	13	0	2	2	12	0	2	8	2	0	11	1	0	2	0	2	0	2	2	12	0	2	8	2	0	11	1	0	2	0	2	0	2	2	12	0	2	8	2
B4E054;A0A024R7X3;B3KUZ7;A0A024R7U9;Q9UI12-2;Q9UI12;G3V126;Q8TF11;E5RK31;E5RJG1;E5RG49;E5RHH0	B4E054;A0A024R7X3;B3KUZ7;A0A024R7U9;Q9UI12-2;Q9UI12;G3V126;Q8TF11	4;4;4;4;4;4;3;3;1;1;1;1	4;4;4;4;4;4;3;3;1;1;1;1	4;4;4;4;4;4;3;3;1;1;1;1	V-type proton ATPase subunit H	ATP6V1H	tr|B4E054|B4E054_HUMAN V-type proton ATPase subunit H OS=Homo sapiens OX=9606 PE=2 SV=1;tr|A0A024R7X3|A0A024R7X3_HUMAN V-type proton ATPase subunit H OS=Homo sapiens OX=9606 GN=ATP6V1H PE=3 SV=1;tr|B3KUZ7|B3KUZ7_HUMAN V-type proton ATPase subunit H OS=Homo	12	4	4	4	0	0	0	3	0	0	1	0	0	1	0	0	0	0	0	0	0	0	3	0	0	1	0	0	1	0	0	0	0	0	0	0	0	3	0	0	1	0
A0A024R7V6;P61019;A0A0A1HAW1;P61019-2;E9PKL7;H7C125;O75546;E9PE37;H0YD31;Q9UL31;H0YDL5;Q6PIK3;A0A023HJ61	A0A024R7V6;P61019;A0A0A1HAW1;P61019-2;E9PKL7	11;11;9;9;7;4;3;2;2;1;1;1;1	11;11;9;9;7;4;3;2;2;1;1;1;1	5;5;5;5;2;3;2;0;0;0;0;0;0	Ras-related protein Rab-2A	RAB2;RAB2A	tr|A0A024R7V6|A0A024R7V6_HUMAN RAB2, member RAS oncogene family, isoform CRA_a OS=Homo sapiens OX=9606 GN=RAB2 PE=4 SV=1;sp|P61019|RAB2A_HUMAN Ras-related protein Rab-2A OS=Homo sapiens OX=9606 GN=RAB2A PE=1 SV=1;tr|A0A0A1HAW1|A0A0A1HAW1_HUMAN H.sapiens ra	13	11	11	5	1	5	4	6	1	5	7	4	2	6	2	2	5	3	8	1	5	4	6	1	5	7	4	2	6	2	2	5	3	8	1	2	3	2	1	2	3	3
Q658Z6;Q8NA80;A0A024R7W5;A0A087X0Q1;B4DPX9;A0A087WY31;Q7Z739;Q8N3V9;Q96MZ5;Q9BYJ9;B4DT65;B3KTL8	Q658Z6;Q8NA80;A0A024R7W5;A0A087X0Q1;B4DPX9;A0A087WY31;Q7Z739;Q8N3V9;Q96MZ5;Q9BYJ9	11;11;11;11;11;11;11;8;8;6;5;5	8;8;8;8;8;8;8;5;6;4;3;3	8;8;8;8;8;8;8;5;6;4;3;3	YTH domain-containing family protein 3;YTH domain-containing family protein 1	DKFZp451J085;YTHDF3;DKFZp451A052;YTHDF1	tr|Q658Z6|Q658Z6_HUMAN Uncharacterized protein DKFZp451J085 OS=Homo sapiens OX=9606 GN=DKFZp451J085 PE=2 SV=1;tr|Q8NA80|Q8NA80_HUMAN cDNA FLJ35762 fis, clone TESTI2004793, moderately similar to Homo sapiens NY-REN-2 antigen mRNA OS=Homo sapiens OX=9606 PE=	12	11	8	8	1	2	5	9	2	5	8	3	2	7	2	3	3	2	5	0	0	2	6	0	2	5	0	1	4	1	1	2	1	2	0	0	2	6	0	2	5	0
A0A024R7W9;Q92905;Q59GH5;E5RHH5;E5RHF2;H0UI27	A0A024R7W9;Q92905;Q59GH5	10;10;7;4;2;1	10;10;7;4;2;1	10;10;7;4;2;1	COP9 signalosome complex subunit 5	COPS5	tr|A0A024R7W9|A0A024R7W9_HUMAN COP9 constitutive photomorphogenic homolog subunit 5 (Arabidopsis), isoform CRA_a OS=Homo sapiens OX=9606 GN=COPS5 PE=2 SV=1;sp|Q92905|CSN5_HUMAN COP9 signalosome complex subunit 5 OS=Homo sapiens OX=9606 GN=COPS5 PE=1 SV=4;t	6	10	10	10	0	5	2	7	0	5	6	2	2	3	3	0	1	2	4	0	5	2	7	0	5	6	2	2	3	3	0	1	2	4	0	5	2	7	0	5	6	2
E5RHG8;A0A024R7Y5;Q15369;R4GMY8;Q15369-2	E5RHG8;A0A024R7Y5;Q15369;R4GMY8;Q15369-2	6;6;6;5;5	6;6;6;5;5	6;6;6;5;5	Transcription elongation factor B polypeptide 1	TCEB1	tr|E5RHG8|E5RHG8_HUMAN Elongin-C (Fragment) OS=Homo sapiens OX=9606 GN=ELOC PE=1 SV=1;tr|A0A024R7Y5|A0A024R7Y5_HUMAN Transcription elongation factor B (SIII), polypeptide 1 (15kDa, elongin C), isoform CRA_a OS=Homo sapiens OX=9606 GN=TCEB1 PE=3 SV=1;sp|Q15	5	6	6	6	0	4	5	5	0	5	6	2	2	5	2	0	1	0	6	0	4	5	5	0	5	6	2	2	5	2	0	1	0	6	0	4	5	5	0	5	6	2
A0A024R7Z5;O00560;O00560-3;B4DQ93;B4DHN5;E9PBU7	A0A024R7Z5;O00560;O00560-3;B4DQ93;B4DHN5;E9PBU7	11;11;9;7;6;6	11;11;9;7;6;6	1;1;1;0;0;0	Syntenin-1	SDCBP	tr|A0A024R7Z5|A0A024R7Z5_HUMAN Syndecan binding protein (Syntenin), isoform CRA_c OS=Homo sapiens OX=9606 GN=SDCBP PE=4 SV=1;sp|O00560|SDCB1_HUMAN Syntenin-1 OS=Homo sapiens OX=9606 GN=SDCBP PE=1 SV=1;sp|O00560-3|SDCB1_HUMAN Isoform 3 of Syntenin-1 OS=Homo	6	11	11	1	2	8	2	6	3	6	5	7	3	4	6	2	9	6	11	2	8	2	6	3	6	5	7	3	4	6	2	9	6	11	1	1	1	1	1	1	1	1
A0A024R806;Q9BT73	A0A024R806;Q9BT73	4;4	4;4	4;4	Proteasome assembly chaperone 3	MGC10911;PSMG3	tr|A0A024R806|A0A024R806_HUMAN Uncharacterized protein OS=Homo sapiens OX=9606 GN=MGC10911 PE=4 SV=1;sp|Q9BT73|PSMG3_HUMAN Proteasome assembly chaperone 3 OS=Homo sapiens OX=9606 GN=PSMG3 PE=1 SV=1	2	4	4	4	0	2	1	3	0	3	3	1	0	3	2	0	0	0	3	0	2	1	3	0	3	3	1	0	3	2	0	0	0	3	0	2	1	3	0	3	3	1
A0A024R811;Q53H82	A0A024R811;Q53H82	10;10	10;10	10;10	Beta-lactamase-like protein 2	LACTB2	tr|A0A024R811|A0A024R811_HUMAN Lactamase, beta 2, isoform CRA_a OS=Homo sapiens OX=9606 GN=LACTB2 PE=2 SV=1;sp|Q53H82|LACB2_HUMAN Endoribonuclease LACTB2 OS=Homo sapiens OX=9606 GN=LACTB2 PE=1 SV=2	2	10	10	10	1	3	2	6	0	5	5	0	0	2	0	0	0	0	7	1	3	2	6	0	5	5	0	0	2	0	0	0	0	7	1	3	2	6	0	5	5	0
A8MUD9;A0A024R814;P18124;O95036;C9JIJ5;C9JZ88	A8MUD9;A0A024R814;P18124;O95036	12;12;12;9;3;2	12;12;12;9;3;2	12;12;12;9;3;2	60S ribosomal protein L7	RPL7;WUGSC:H_RG054D04.1	tr|A8MUD9|A8MUD9_HUMAN 60S ribosomal protein L7 OS=Homo sapiens OX=9606 GN=RPL7 PE=1 SV=1;tr|A0A024R814|A0A024R814_HUMAN Ribosomal protein L7, isoform CRA_a OS=Homo sapiens OX=9606 GN=RPL7 PE=4 SV=1;sp|P18124|RL7_HUMAN 60S ribosomal protein L7 OS=Homo sapi	6	12	12	12	2	6	4	3	1	6	8	6	2	10	6	1	7	1	7	2	6	4	3	1	6	8	6	2	10	6	1	7	1	7	2	6	4	3	1	6	8	6
A0A024R819;A0A024R858;P36639-4;P36639-3;P36639-2;P36639	A0A024R819;A0A024R858;P36639-4;P36639-3;P36639-2;P36639	5;5;5;5;5;5	5;5;5;5;5;5	5;5;5;5;5;5	7,8-dihydro-8-oxoguanine triphosphatase	NUDT1	tr|A0A024R819|A0A024R819_HUMAN Nudix (Nucleoside diphosphate linked moiety X)-type motif 1, isoform CRA_a OS=Homo sapiens OX=9606 GN=NUDT1 PE=3 SV=1;tr|A0A024R858|A0A024R858_HUMAN Nudix (Nucleoside diphosphate linked moiety X)-type motif 1, isoform CRA_b O	6	5	5	5	1	1	2	4	1	3	5	3	1	2	2	1	1	1	4	1	1	2	4	1	3	5	3	1	2	2	1	1	1	4	1	1	2	4	1	3	5	3
A0A024R821;P55884;P55884-2;A4D210;B4DV79;B4DXN6;Q96G38;Q86UM1;C9JZG1;C9JQN7;Q59FS8	A0A024R821;P55884;P55884-2;A4D210;B4DV79;B4DXN6;Q96G38;Q86UM1	32;32;32;31;30;29;26;16;13;6;6	32;32;32;31;30;29;26;16;13;6;6	32;32;32;31;30;29;26;16;13;6;6	Eukaryotic translation initiation factor 3 subunit B	EIF3S9;EIF3B	tr|A0A024R821|A0A024R821_HUMAN Eukaryotic translation initiation factor 3 subunit B OS=Homo sapiens OX=9606 GN=EIF3S9 PE=3 SV=1;sp|P55884|EIF3B_HUMAN Eukaryotic translation initiation factor 3 subunit B OS=Homo sapiens OX=9606 GN=EIF3B PE=1 SV=3;sp|P55884-	11	32	32	32	2	15	16	22	3	17	28	8	3	24	8	3	5	4	21	2	15	16	22	3	17	28	8	3	24	8	3	5	4	21	2	15	16	22	3	17	28	8
A0A024R829;Q9NRF9	A0A024R829;Q9NRF9	2;2	2;2	2;2	DNA polymerase epsilon subunit 3	POLE3	tr|A0A024R829|A0A024R829_HUMAN Polymerase (DNA directed), epsilon 3 (P17 subunit), isoform CRA_a OS=Homo sapiens OX=9606 GN=POLE3 PE=4 SV=1;sp|Q9NRF9|DPOE3_HUMAN DNA polymerase epsilon subunit 3 OS=Homo sapiens OX=9606 GN=POLE3 PE=1 SV=1	2	2	2	2	0	1	1	1	1	1	2	1	1	1	0	1	0	1	2	0	1	1	1	1	1	2	1	1	1	0	1	0	1	2	0	1	1	1	1	1	2	1
A0A024R830;A0A140VJL8;P29218;P29218-3;H0YBL1;E5RIP7;E5RI82;E5RGY4;P29218-2;E5RG94;E5RHE9;E5RG13;E5RIF4	A0A024R830;A0A140VJL8;P29218;P29218-3;H0YBL1;E5RIP7;E5RI82;E5RGY4;P29218-2	10;10;10;10;8;7;5;5;5;4;4;4;3	10;10;10;10;8;7;5;5;5;4;4;4;3	10;10;10;10;8;7;5;5;5;4;4;4;3	Inositol monophosphatase 1	IMPA1	tr|A0A024R830|A0A024R830_HUMAN Inositol-1-monophosphatase OS=Homo sapiens OX=9606 GN=IMPA1 PE=3 SV=1;tr|A0A140VJL8|A0A140VJL8_HUMAN Inositol-1-monophosphatase OS=Homo sapiens OX=9606 PE=2 SV=1;sp|P29218|IMPA1_HUMAN Inositol monophosphatase 1 OS=Homo sapien	13	10	10	10	0	4	4	6	2	3	4	2	2	7	3	2	2	4	6	0	4	4	6	2	3	4	2	2	7	3	2	2	4	6	0	4	4	6	2	3	4	2
P61106;A0A024R845;X6RFL8	P61106;A0A024R845;X6RFL8	7;7;4	7;7;4	7;7;4	Ras-related protein Rab-14	RAB14	sp|P61106|RAB14_HUMAN Ras-related protein Rab-14 OS=Homo sapiens OX=9606 GN=RAB14 PE=1 SV=4;tr|A0A024R845|A0A024R845_HUMAN RAB14, member RAS oncogene family, isoform CRA_a OS=Homo sapiens OX=9606 GN=RAB14 PE=4 SV=1;tr|X6RFL8|X6RFL8_HUMAN Ras-related protei	3	7	7	7	0	5	2	2	0	6	6	2	0	2	1	0	1	1	3	0	5	2	2	0	6	6	2	0	2	1	0	1	1	3	0	5	2	2	0	6	6	2
A0A024R861;O00743-2;O00743;O00743-3;B7Z3E2;A0A0S2Z482	A0A024R861;O00743-2;O00743;O00743-3;B7Z3E2	6;6;6;6;4;1	6;6;6;6;4;1	6;6;6;6;4;1	Serine/threonine-protein phosphatase;Serine/threonine-protein phosphatase 6 catalytic subunit;Serine/threonine-protein phosphatase 6 catalytic subunit, N-terminally processed	PPP6C	tr|A0A024R861|A0A024R861_HUMAN Serine/threonine-protein phosphatase OS=Homo sapiens OX=9606 GN=PPP6C PE=2 SV=1;sp|O00743-2|PPP6_HUMAN Isoform 2 of Serine/threonine-protein phosphatase 6 catalytic subunit OS=Homo sapiens OX=9606 GN=PPP6C;sp|O00743|PPP6_HUMA	6	6	6	6	0	1	1	4	2	1	5	0	1	3	1	0	0	2	4	0	1	1	4	2	1	5	0	1	3	1	0	0	2	4	0	1	1	4	2	1	5	0
A0A024R872;Q96TA1-2;Q96TA1;Q9H8K1	A0A024R872;Q96TA1-2;Q96TA1	4;4;4;1	4;4;4;1	4;4;4;1	Niban-like protein 1	C9orf88;FAM129B	tr|A0A024R872|A0A024R872_HUMAN Chromosome 9 open reading frame 88, isoform CRA_a OS=Homo sapiens OX=9606 GN=C9orf88 PE=4 SV=1;sp|Q96TA1-2|NIBA2_HUMAN Isoform 2 of Protein Niban 2 OS=Homo sapiens OX=9606 GN=NIBAN2;sp|Q96TA1|NIBA2_HUMAN Protein Niban 2 OS=Ho	4	4	4	4	0	0	0	0	0	1	1	0	0	1	0	0	0	0	4	0	0	0	0	0	1	1	0	0	1	0	0	0	0	4	0	0	0	0	0	1	1	0
B7Z3I9;A0A140VJL9;A0A024R877;Q6ZMU0;P13716;P13716-2;B7ZBK6	B7Z3I9;A0A140VJL9;A0A024R877;Q6ZMU0;P13716;P13716-2	3;3;3;3;3;3;1	3;3;3;3;3;3;1	3;3;3;3;3;3;1	Delta-aminolevulinic acid dehydratase	ALAD	tr|B7Z3I9|B7Z3I9_HUMAN Delta-aminolevulinic acid dehydratase OS=Homo sapiens OX=9606 PE=2 SV=1;tr|A0A140VJL9|A0A140VJL9_HUMAN Delta-aminolevulinic acid dehydratase OS=Homo sapiens OX=9606 PE=2 SV=1;tr|A0A024R877|A0A024R877_HUMAN Delta-aminolevulinic acid d	7	3	3	3	0	0	0	2	0	0	1	0	0	0	0	0	0	0	0	0	0	0	2	0	0	1	0	0	0	0	0	0	0	0	0	0	0	2	0	0	1	0
B4E2V5;B4DZK8;A0A024R882;P27105;B4E310;P27105-2;F8VSL7	B4E2V5;B4DZK8;A0A024R882;P27105;B4E310;P27105-2	4;4;4;4;2;2;1	4;4;4;4;2;2;1	4;4;4;4;2;2;1	Erythrocyte band 7 integral membrane protein	STOM	tr|B4E2V5|B4E2V5_HUMAN cDNA FLJ52062, highly similar to Erythrocyte band 7 integral membrane protein OS=Homo sapiens OX=9606 PE=2 SV=1;tr|B4DZK8|B4DZK8_HUMAN cDNA FLJ61192, highly similar to Erythrocyte band 7 integral membrane protein OS=Homo sapiens OX=9	7	4	4	4	0	0	0	0	0	0	0	0	0	0	0	0	0	0	4	0	0	0	0	0	0	0	0	0	0	0	0	0	0	4	0	0	0	0	0	0	0	0
A0A024R883;O75348;F2Z307;O95670-2;O95670	A0A024R883;O75348	5;5;2;2;2	5;5;2;2;2	5;5;2;2;2	V-type proton ATPase subunit G 1	ATP6V1G1	tr|A0A024R883|A0A024R883_HUMAN V-type proton ATPase subunit G OS=Homo sapiens OX=9606 GN=ATP6V1G1 PE=3 SV=1;sp|O75348|VATG1_HUMAN V-type proton ATPase subunit G 1 OS=Homo sapiens OX=9606 GN=ATP6V1G1 PE=1 SV=3	5	5	5	5	1	2	3	4	0	3	4	2	3	2	2	0	0	1	3	1	2	3	4	0	3	4	2	3	2	2	0	0	1	3	1	2	3	4	0	3	4	2
A0A024R884;Q4LE33;F5H5D6;Q6MZI1	A0A024R884;Q4LE33	44;44;1;1	44;44;1;1	1;1;0;0		TNC;TNC variant protein	tr|A0A024R884|A0A024R884_HUMAN Tenascin C (Hexabrachion), isoform CRA_a OS=Homo sapiens OX=9606 GN=TNC PE=4 SV=1;tr|Q4LE33|Q4LE33_HUMAN TNC variant protein (Fragment) OS=Homo sapiens OX=9606 GN=TNC variant protein PE=2 SV=1	4	44	44	1	0	5	16	1	0	4	8	0	0	2	0	0	17	11	35	0	5	16	1	0	4	8	0	0	2	0	0	17	11	35	0	0	0	0	0	0	0	0
B2RCX0;A0A024R895;Q01105-2;A0A0C4DFV9;Q01105-3;Q01105-4	B2RCX0;A0A024R895;Q01105-2;A0A0C4DFV9;Q01105-3;Q01105-4	14;14;14;13;13;13	1;1;1;0;0;0	1;1;1;0;0;0	Protein SET	SET	tr|B2RCX0|B2RCX0_HUMAN cDNA, FLJ96345, Homo sapiens SET translocation (myeloid leukemia-associated) (SET),mRNA OS=Homo sapiens OX=9606 PE=2 SV=1;tr|A0A024R895|A0A024R895_HUMAN SET translocation (Myeloid leukemia-associated), isoform CRA_b OS=Homo sapiens O	6	14	1	1	6	9	10	11	7	9	10	4	7	10	6	6	6	6	11	0	0	0	1	0	0	1	0	0	1	0	0	0	0	0	0	0	0	1	0	0	1	0
A0A024R897;B3KPC7;Q9BPX5	A0A024R897;B3KPC7;Q9BPX5	3;3;3	3;3;3	3;3;3	Actin-related protein 2/3 complex subunit 5;Actin-related protein 2/3 complex subunit 5-like protein	ARPC5L	tr|A0A024R897|A0A024R897_HUMAN Actin-related protein 2/3 complex subunit 5 OS=Homo sapiens OX=9606 GN=ARPC5L PE=2 SV=1;tr|B3KPC7|B3KPC7_HUMAN Actin-related protein 2/3 complex subunit 5 OS=Homo sapiens OX=9606 PE=2 SV=1;sp|Q9BPX5|ARP5L_HUMAN Actin-related	3	3	3	3	0	1	2	2	0	2	3	1	0	3	0	0	1	0	2	0	1	2	2	0	2	3	1	0	3	0	0	1	0	2	0	1	2	2	0	2	3	1
A0A024R8A7;Q96I24;Q96I24-2	A0A024R8A7;Q96I24;Q96I24-2	11;11;8	8;8;5	8;8;5	Far upstream element-binding protein 3	hCG_31253;FUBP3	tr|A0A024R8A7|A0A024R8A7_HUMAN HCG31253, isoform CRA_a OS=Homo sapiens OX=9606 GN=hCG_31253 PE=4 SV=1;sp|Q96I24|FUBP3_HUMAN Far upstream element-binding protein 3 OS=Homo sapiens OX=9606 GN=FUBP3 PE=1 SV=2;sp|Q96I24-2|FUBP3_HUMAN Isoform 2 of Far upstream	3	11	8	8	1	3	3	7	0	5	9	1	1	6	1	0	1	1	8	0	3	1	5	0	4	6	1	0	4	1	0	1	0	5	0	3	1	5	0	4	6	1
A0A024R8B2;P62166;P62166-2	A0A024R8B2;P62166;P62166-2	2;2;1	2;2;1	2;2;1	Neuronal calcium sensor 1	FREQ;NCS1	tr|A0A024R8B2|A0A024R8B2_HUMAN Frequenin homolog (Drosophila), isoform CRA_a OS=Homo sapiens OX=9606 GN=FREQ PE=4 SV=1;sp|P62166|NCS1_HUMAN Neuronal calcium sensor 1 OS=Homo sapiens OX=9606 GN=NCS1 PE=1 SV=2;sp|P62166-2|NCS1_HUMAN Isoform 2 of Neuronal cal	3	2	2	2	0	0	0	0	0	0	0	0	0	0	0	1	0	0	2	0	0	0	0	0	0	0	0	0	0	0	1	0	0	2	0	0	0	0	0	0	0	0
A0A494C1F2;A0A024R8B6;P35658-2;P35658-4;P35658;P35658-3;P35658-5;B4DZN4;E9PKD2;A0A494BZU9;B7ZAX0;B7ZAV2;B4DYZ6;H0Y837;Q7Z3C4;A0A0A0MSW3	A0A494C1F2;A0A024R8B6;P35658-2;P35658-4;P35658;P35658-3;P35658-5	3;3;3;3;3;3;3;1;1;1;1;1;1;1;1;1	3;3;3;3;3;3;3;1;1;1;1;1;1;1;1;1	3;3;3;3;3;3;3;1;1;1;1;1;1;1;1;1	Nuclear pore complex protein Nup214	NUP214	tr|A0A494C1F2|A0A494C1F2_HUMAN Nuclear pore complex protein Nup214 OS=Homo sapiens OX=9606 GN=NUP214 PE=1 SV=1;tr|A0A024R8B6|A0A024R8B6_HUMAN Nucleoporin 214kDa, isoform CRA_b OS=Homo sapiens OX=9606 GN=NUP214 PE=4 SV=1;sp|P35658-2|NU214_HUMAN Isoform 2 of	16	3	3	3	1	0	1	3	0	1	3	0	0	3	0	0	0	0	2	1	0	1	3	0	1	3	0	0	3	0	0	0	0	2	1	0	1	3	0	1	3	0
A0A024R8D7;P31025;Q5VSP4	A0A024R8D7;P31025;Q5VSP4	2;2;1	2;2;1	2;2;1	Lipocalin-1;Putative lipocalin 1-like protein 1	LCN1;LCN1P1	tr|A0A024R8D7|A0A024R8D7_HUMAN Lipocalin 1 (Tear prealbumin), isoform CRA_a OS=Homo sapiens OX=9606 GN=LCN1 PE=3 SV=1;sp|P31025|LCN1_HUMAN Lipocalin-1 OS=Homo sapiens OX=9606 GN=LCN1 PE=1 SV=1;sp|Q5VSP4|LC1L1_HUMAN Putative lipocalin 1-like protein 1 OS=Ho	3	2	2	2	0	1	1	0	0	0	0	0	0	0	0	0	1	1	1	0	1	1	0	0	0	0	0	0	0	0	0	1	1	1	0	1	1	0	0	0	0	0
B2ZZ86;A0A024R8E5;P20908-2;P20908;Q59EE7;H7BY82;Q96HC0	B2ZZ86;A0A024R8E5;P20908-2;P20908;Q59EE7;H7BY82;Q96HC0	4;4;4;4;3;2;2	4;4;4;4;3;2;2	4;4;4;4;3;2;2	Collagen alpha-1(V) chain	COL5A1	tr|B2ZZ86|B2ZZ86_HUMAN Collagen type V alpha 1 OS=Homo sapiens OX=9606 GN=COL5A1 PE=2 SV=1;tr|A0A024R8E5|A0A024R8E5_HUMAN Collagen, type V, alpha 1, isoform CRA_a OS=Homo sapiens OX=9606 GN=COL5A1 PE=4 SV=1;sp|P20908-2|CO5A1_HUMAN Isoform 2 of Collagen alp	7	4	4	4	0	0	0	0	0	1	0	0	0	0	1	0	1	1	4	0	0	0	0	0	1	0	0	0	0	1	0	1	1	4	0	0	0	0	0	1	0	0
A0A140F1N4;A0A024R8H6;Q15059-2;Q15059;A9J571;B4DS09;W8JJB1;Q6PIS5;Q6NXE4;Q05BM2;Q5BJ26;M0QZD9;A0A024R7H8;O60885-2;O60885-3;O60885	A0A140F1N4;A0A024R8H6;Q15059-2;Q15059	6;6;6;6;2;2;1;1;1;1;1;1;1;1;1;1	6;6;6;6;2;2;1;1;1;1;1;1;1;1;1;1	6;6;6;6;2;2;1;1;1;1;1;1;1;1;1;1	Bromodomain-containing protein 3	BRD3	tr|A0A140F1N4|A0A140F1N4_HUMAN Bromodomain-containing protein 3 short isoform OS=Homo sapiens OX=9606 GN=BRD3 PE=2 SV=1;tr|A0A024R8H6|A0A024R8H6_HUMAN Bromodomain containing 3, isoform CRA_a OS=Homo sapiens OX=9606 GN=BRD3 PE=4 SV=1;sp|Q15059-2|BRD3_HUMAN	16	6	6	6	0	0	2	2	0	2	2	0	0	3	0	0	0	0	3	0	0	2	2	0	2	2	0	0	3	0	0	0	0	3	0	0	2	2	0	2	2	0
A0A024R8K3;B5BU16;A8K3Y2;P52564-2;P52564;D3DXI2;E9PRZ0;C7DUW4;Q6FI23;Q6FHG1;Q53EZ9;P46734-2;P46734;P46734-3	A0A024R8K3;B5BU16;A8K3Y2;P52564-2;P52564;D3DXI2;E9PRZ0;C7DUW4;Q6FI23;Q6FHG1;Q53EZ9;P46734-2;P46734;P46734-3	2;2;2;2;2;1;1;1;1;1;1;1;1;1	2;2;2;2;2;1;1;1;1;1;1;1;1;1	2;2;2;2;2;1;1;1;1;1;1;1;1;1	Dual specificity mitogen-activated protein kinase kinase 6;Dual specificity mitogen-activated protein kinase kinase 3	MAP2K6;hCG_28371;MAP2K3	tr|A0A024R8K3|A0A024R8K3_HUMAN Mitogen-activated protein kinase kinase 6, isoform CRA_a OS=Homo sapiens OX=9606 GN=MAP2K6 PE=3 SV=1;tr|B5BU16|B5BU16_HUMAN Mitogen-activated protein kinase kinase 6 OS=Homo sapiens OX=9606 GN=MAP2K6 PE=2 SV=1;tr|A8K3Y2|A8K3Y	14	2	2	2	0	0	0	1	0	0	1	1	0	1	0	0	0	0	0	0	0	0	1	0	0	1	1	0	1	0	0	0	0	0	0	0	0	1	0	0	1	1
K7EIJ0;K7ENL2;A6NG10;K7EMC9;A0A024R8L1;Q969T9;B4DFL8;Q7Z511;Q969T9-2;K7EIN1;K7ESN4;B4DV07;K7EIK1	K7EIJ0;K7ENL2;A6NG10;K7EMC9;A0A024R8L1;Q969T9;B4DFL8;Q7Z511;Q969T9-2;K7EIN1;K7ESN4;B4DV07	5;5;5;5;5;5;4;4;4;3;3;3;1	5;5;5;5;5;5;4;4;4;3;3;3;1	5;5;5;5;5;5;4;4;4;3;3;3;1	WW domain-binding protein 2	WBP2	tr|K7EIJ0|K7EIJ0_HUMAN WW domain-binding protein 2 (Fragment) OS=Homo sapiens OX=9606 GN=WBP2 PE=1 SV=1;tr|K7ENL2|K7ENL2_HUMAN WW domain-binding protein 2 OS=Homo sapiens OX=9606 GN=WBP2 PE=1 SV=1;tr|A6NG10|A6NG10_HUMAN WW domain-binding protein 2 OS=Homo	13	5	5	5	0	4	4	4	0	4	3	0	2	3	0	1	0	0	5	0	4	4	4	0	4	3	0	2	3	0	1	0	0	5	0	4	4	4	0	4	3	0
B5BUF9;B5BU32;A0A384MDV9;K7ERV3;A0A024R8N6;P04183;K7ENW5;K7ES52;K7ERJ1	B5BUF9;B5BU32;A0A384MDV9;K7ERV3;A0A024R8N6;P04183;K7ENW5;K7ES52;K7ERJ1	2;2;2;2;2;2;1;1;1	2;2;2;2;2;2;1;1;1	2;2;2;2;2;2;1;1;1	Thymidine kinase;Thymidine kinase, cytosolic	TK1	tr|B5BUF9|B5BUF9_HUMAN Thymidine kinase (Fragment) OS=Homo sapiens OX=9606 GN=TK1 PE=2 SV=1;tr|B5BU32|B5BU32_HUMAN Thymidine kinase OS=Homo sapiens OX=9606 GN=TK1 PE=2 SV=1;tr|A0A384MDV9|A0A384MDV9_HUMAN Thymidine kinase OS=Homo sapiens OX=9606 PE=2 SV=1;t	9	2	2	2	0	0	0	1	0	0	2	1	0	0	0	0	0	0	0	0	0	0	1	0	0	2	1	0	0	0	0	0	0	0	0	0	0	1	0	0	2	1
J3KT73;J3QL01;A0A024R8P8;P63173;J3KSP2	J3KT73;J3QL01;A0A024R8P8;P63173;J3KSP2	4;4;4;4;2	4;4;4;4;2	4;4;4;4;2	60S ribosomal protein L38	RPL38	tr|J3KT73|J3KT73_HUMAN 60S ribosomal protein L38 OS=Homo sapiens OX=9606 GN=RPL38 PE=1 SV=1;tr|J3QL01|J3QL01_HUMAN 60S ribosomal protein L38 OS=Homo sapiens OX=9606 GN=RPL38 PE=1 SV=1;tr|A0A024R8P8|A0A024R8P8_HUMAN Ribosomal protein L38, isoform CRA_a OS=H	5	4	4	4	0	1	3	3	0	2	3	4	0	3	2	0	3	0	4	0	1	3	3	0	2	3	4	0	3	2	0	3	0	4	0	1	3	3	0	2	3	4
A0A024R8Q1;P10253;I3L0S5;I3L3L3;I3L2V9	A0A024R8Q1;P10253	9;9;2;2;1	9;9;2;2;1	7;7;0;0;1	Lysosomal alpha-glucosidase;76 kDa lysosomal alpha-glucosidase;70 kDa lysosomal alpha-glucosidase	GAA	tr|A0A024R8Q1|A0A024R8Q1_HUMAN Glucosidase, alpha acid (Pompe disease, glycogen storage disease type II), isoform CRA_a OS=Homo sapiens OX=9606 GN=GAA PE=3 SV=1;sp|P10253|LYAG_HUMAN Lysosomal alpha-glucosidase OS=Homo sapiens OX=9606 GN=GAA PE=1 SV=4	5	9	9	7	1	3	2	7	0	6	6	1	0	4	2	0	1	0	5	1	3	2	7	0	6	6	1	0	4	2	0	1	0	5	1	3	2	6	0	5	6	1
J3KS14;F5H478;B7Z4X9;J3KRU5;X6R3T8;J3QLH3;A0A024R8R0;J3QQJ0;Q9UHR5-2;Q9UHR5	J3KS14;F5H478;B7Z4X9;J3KRU5;X6R3T8;J3QLH3;A0A024R8R0;J3QQJ0;Q9UHR5-2;Q9UHR5	1;1;1;1;1;1;1;1;1;1	1;1;1;1;1;1;1;1;1;1	1;1;1;1;1;1;1;1;1;1	SAP30-binding protein	SAP30BP	tr|J3KS14|J3KS14_HUMAN SAP30-binding protein (Fragment) OS=Homo sapiens OX=9606 GN=SAP30BP PE=1 SV=1;tr|F5H478|F5H478_HUMAN SAP30-binding protein OS=Homo sapiens OX=9606 GN=SAP30BP PE=1 SV=1;tr|B7Z4X9|B7Z4X9_HUMAN cDNA FLJ53632, highly similar to SAP30-bin	10	1	1	1	0	0	0	1	0	0	0	0	0	1	0	0	0	0	0	0	0	0	1	0	0	0	0	0	1	0	0	0	0	0	0	0	0	1	0	0	0	0
A0A024R8R4;Q8TAT6;Q8TAT6-2;B4DG89;A0A0D9SFI9;I3L4U9	A0A024R8R4;Q8TAT6;Q8TAT6-2;B4DG89	7;7;7;6;1;1	7;7;7;6;1;1	7;7;7;6;1;1	Nuclear protein localization protein 4 homolog	NPLOC4	tr|A0A024R8R4|A0A024R8R4_HUMAN Nuclear protein localization 4 homolog (S. cerevisiae), isoform CRA_a OS=Homo sapiens OX=9606 GN=NPLOC4 PE=4 SV=1;sp|Q8TAT6|NPL4_HUMAN Nuclear protein localization protein 4 homolog OS=Homo sapiens OX=9606 GN=NPLOC4 PE=1 SV=3	6	7	7	7	0	0	0	4	0	0	4	0	0	4	0	0	0	0	0	0	0	0	4	0	0	4	0	0	4	0	0	0	0	0	0	0	0	4	0	0	4	0
A0A024R8S3;P61956-2;P61956;Q6EEV6	A0A024R8S3;P61956-2;P61956	3;3;3;1	3;3;3;1	2;2;2;0	Small ubiquitin-related modifier;Small ubiquitin-related modifier 2	SUMO2	tr|A0A024R8S3|A0A024R8S3_HUMAN Small ubiquitin-related modifier OS=Homo sapiens OX=9606 GN=SUMO2 PE=3 SV=1;sp|P61956-2|SUMO2_HUMAN Isoform 2 of Small ubiquitin-related modifier 2 OS=Homo sapiens OX=9606 GN=SUMO2;sp|P61956|SUMO2_HUMAN Small ubiquitin-relate	4	3	3	2	3	3	3	3	2	3	3	3	2	3	3	1	3	3	3	3	3	3	3	2	3	3	3	2	3	3	1	3	3	3	2	2	2	2	1	2	2	2
P07237;A0A024R8S5;H7BZ94;B4DUA5;B4DLN6;B4DNL5;H0Y3Z3;B4DJS0;Q96C96;I3L312;I3L398;I3NI03;B3KTQ9;I3L4M2;I3L3U6;B4DNP9;I3L3P5;I3L0S0;I3L514;I3L1Y5	P07237;A0A024R8S5;H7BZ94;B4DUA5;B4DLN6;B4DNL5;H0Y3Z3	22;22;20;20;20;19;11;10;10;10;10;8;7;7;5;4;4;4;3;2	22;22;20;20;20;19;11;10;10;10;10;8;7;7;5;4;4;4;3;2	22;22;20;20;20;19;11;10;10;10;10;8;7;7;5;4;4;4;3;2	Protein disulfide-isomerase	P4HB	sp|P07237|PDIA1_HUMAN Protein disulfide-isomerase OS=Homo sapiens OX=9606 GN=P4HB PE=1 SV=3;tr|A0A024R8S5|A0A024R8S5_HUMAN Protein disulfide-isomerase OS=Homo sapiens OX=9606 GN=P4HB PE=2 SV=1;tr|H7BZ94|H7BZ94_HUMAN Protein disulfide-isomerase OS=Homo sapi	20	22	22	22	2	10	4	13	3	6	18	3	3	14	3	3	3	4	16	2	10	4	13	3	6	18	3	3	14	3	3	3	4	16	2	10	4	13	3	6	18	3
J3QL05;J3KP15;Q53FN0;A0A024R8U5;Q01130-2;Q01130;Q8NAK9;B3KX15;Q6NXQ0;Q8N220;B3KUF7;B3KUY1;A0A024R3A8;Q9BRL6-2;Q9BRL6	J3QL05;J3KP15;Q53FN0;A0A024R8U5;Q01130-2;Q01130;Q8NAK9;B3KX15;Q6NXQ0;Q8N220;B3KUF7;B3KUY1	5;5;5;5;5;5;4;3;3;3;3;3;1;1;1	5;5;5;5;5;5;4;3;3;3;3;3;1;1;1	2;2;2;2;2;2;1;0;0;0;0;2;0;0;0	Serine/arginine-rich splicing factor 2	SRSF2;SFRS2	tr|J3QL05|J3QL05_HUMAN Serine/arginine-rich-splicing factor 2 (Fragment) OS=Homo sapiens OX=9606 GN=SRSF2 PE=1 SV=1;tr|J3KP15|J3KP15_HUMAN Serine/arginine-rich-splicing factor 2 (Fragment) OS=Homo sapiens OX=9606 GN=SRSF2 PE=1 SV=8;tr|Q53FN0|Q53FN0_HUMAN S	15	5	5	2	0	2	1	3	0	4	1	2	0	1	1	0	1	0	2	0	2	1	3	0	4	1	2	0	1	1	0	1	0	2	0	0	0	0	0	1	0	1
A0A024R8U8;Q8WVQ1-3;Q8WVQ1;K7EN15;Q8WVQ1-2	A0A024R8U8;Q8WVQ1-3;Q8WVQ1;K7EN15;Q8WVQ1-2	10;10;10;6;6	10;10;10;6;6	10;10;10;6;6	Soluble calcium-activated nucleotidase 1	CANT1	tr|A0A024R8U8|A0A024R8U8_HUMAN Calcium activated nucleotidase 1, isoform CRA_b OS=Homo sapiens OX=9606 GN=CANT1 PE=4 SV=1;sp|Q8WVQ1-3|CANT1_HUMAN Isoform 3 of Soluble calcium-activated nucleotidase 1 OS=Homo sapiens OX=9606 GN=CANT1;sp|Q8WVQ1|CANT1_HUMAN S	5	10	10	10	1	7	0	3	3	7	5	4	1	2	4	0	7	4	7	1	7	0	3	3	7	5	4	1	2	4	0	7	4	7	1	7	0	3	3	7	5	4
Q9UHD8;Q9UHD8-2;A0A0S2Z5A5;Q9UHD8-7;Q9UHD8-5;A0A024R8V0;Q9UHD8-3;A0A024R8Q0;Q9UHD8-9;Q9UHD8-8;Q9UHD8-4;A0A0S2Z5W9;K7EL40;K7EK18;K7EIE4;K7EQD7;K7ER52;Q1WWK5;K7ELJ9;K7EJZ2;K7ENQ5;K7EIR4;K7EKN4;K7EN52;K7ENL0;K7EJ51;B4DTL7;K7ER14;K7EPY1;K7ER34;K7EJV0;A2VCQ5;K7EJL9;K7EQ08;K7ERG1	Q9UHD8;Q9UHD8-2;A0A0S2Z5A5;Q9UHD8-7;Q9UHD8-5;A0A024R8V0;Q9UHD8-3;A0A024R8Q0;Q9UHD8-9;Q9UHD8-8;Q9UHD8-4;A0A0S2Z5W9;K7EL40;K7EK18	19;19;19;19;19;19;15;15;13;13;13;13;11;10;9;9;9;7;7;6;5;5;5;5;4;4;4;4;3;2;2;1;1;1;1	19;19;19;19;19;19;15;15;13;13;13;13;11;10;9;9;9;7;7;6;5;5;5;5;4;4;4;4;3;2;2;1;1;1;1	19;19;19;19;19;19;15;15;13;13;13;13;11;10;9;9;9;7;7;6;5;5;5;5;4;4;4;4;3;2;2;1;1;1;1	Septin-9	SEPT9	sp|Q9UHD8|SEPT9_HUMAN Septin-9 OS=Homo sapiens OX=9606 GN=SEPTIN9 PE=1 SV=2;sp|Q9UHD8-2|SEPT9_HUMAN Isoform 2 of Septin-9 OS=Homo sapiens OX=9606 GN=SEPTIN9;tr|A0A0S2Z5A5|A0A0S2Z5A5_HUMAN Septin 9 isoform 1 (Fragment) OS=Homo sapiens OX=9606 GN=SEPT9 PE=2	35	19	19	19	1	8	4	9	0	9	9	3	0	9	2	0	5	2	10	1	8	4	9	0	9	9	3	0	9	2	0	5	2	10	1	8	4	9	0	9	9	3
A0A024R8V7;A0A140VK57;P16035;B4DFW2;K7EIX4;K7EL90	A0A024R8V7;A0A140VK57;P16035;B4DFW2;K7EIX4	17;17;17;13;9;4	17;17;17;13;9;4	17;17;17;13;9;4	Metalloproteinase inhibitor 2	TIMP2	tr|A0A024R8V7|A0A024R8V7_HUMAN TIMP metallopeptidase inhibitor 2, isoform CRA_b OS=Homo sapiens OX=9606 GN=TIMP2 PE=4 SV=1;tr|A0A140VK57|A0A140VK57_HUMAN Testicular secretory protein Li 57 OS=Homo sapiens OX=9606 PE=2 SV=1;sp|P16035|TIMP2_HUMAN Metalloprot	6	17	17	17	5	9	7	7	5	7	9	8	5	7	9	6	9	4	9	5	9	7	7	5	7	9	8	5	7	9	6	9	4	9	5	9	7	7	5	7	9	8
P38919;A0A024R8W0;I3L3H2	P38919;A0A024R8W0;I3L3H2	14;14;12	11;11;9	11;11;9	Eukaryotic initiation factor 4A-III;Eukaryotic initiation factor 4A-III, N-terminally processed	EIF4A3;DDX48	sp|P38919|IF4A3_HUMAN Eukaryotic initiation factor 4A-III OS=Homo sapiens OX=9606 GN=EIF4A3 PE=1 SV=4;tr|A0A024R8W0|A0A024R8W0_HUMAN DEAD (Asp-Glu-Ala-Asp) box polypeptide 48, isoform CRA_a OS=Homo sapiens OX=9606 GN=DDX48 PE=3 SV=1;tr|I3L3H2|I3L3H2_HUMAN	3	14	11	11	2	2	2	7	2	2	9	4	1	9	3	1	2	4	3	2	1	1	5	2	1	7	2	0	7	2	0	1	2	2	2	1	1	5	2	1	7	2
A0A024R904;Q9HB71;Q6NVY0;Q9HB71-3;B4DFD3;B2ZWH1;Q9HB71-2	A0A024R904;Q9HB71;Q6NVY0;Q9HB71-3	22;22;20;16;8;6;6	22;22;20;16;8;6;6	22;22;20;16;8;6;6	Calcyclin-binding protein	CACYBP	tr|A0A024R904|A0A024R904_HUMAN Calcyclin binding protein, isoform CRA_a OS=Homo sapiens OX=9606 GN=CACYBP PE=4 SV=1;sp|Q9HB71|CYBP_HUMAN Calcyclin-binding protein OS=Homo sapiens OX=9606 GN=CACYBP PE=1 SV=2;tr|Q6NVY0|Q6NVY0_HUMAN Calcyclin binding protein	7	22	22	22	1	13	15	19	3	12	14	10	4	14	13	5	10	6	17	1	13	15	19	3	12	14	10	4	14	13	5	10	6	17	1	13	15	19	3	12	14	10
A0A0K0Q2Z1;A0A024R944;A0A2S0BDD1;P01008;A0A3S8NFS6;A0A3Q8Q4D0;Q8TCE1;A0A2U8KGL5;Q8IZZ8;Q8J001;Q9UBW9;Q8IZZ9;Q8J000	A0A0K0Q2Z1;A0A024R944;A0A2S0BDD1;P01008;A0A3S8NFS6;A0A3Q8Q4D0;Q8TCE1	10;10;10;10;9;7;5;2;2;1;1;1;1	4;4;4;4;3;2;3;2;2;1;1;1;1	4;4;4;4;3;2;3;2;2;1;1;1;1	Antithrombin-III	SERPINC1	tr|A0A0K0Q2Z1|A0A0K0Q2Z1_HUMAN Serpin peptidase inhibitor clade C member 1 OS=Homo sapiens OX=9606 GN=SERPINC1 PE=2 SV=1;tr|A0A024R944|A0A024R944_HUMAN Serpin peptidase inhibitor, clade C (Antithrombin), member 1, isoform CRA_a OS=Homo sapiens OX=9606 GN=S	13	10	4	4	1	0	0	0	0	0	0	8	0	0	4	0	3	1	0	1	0	0	0	0	0	0	3	0	0	2	0	1	0	0	1	0	0	0	0	0	0	3
A0A024R952;Q13835-2;Q13835;B4DRX5;Q14BN3	A0A024R952;Q13835-2;Q13835;B4DRX5;Q14BN3	7;7;7;4;4	7;7;7;4;4	7;7;7;4;4	Plakophilin-1	PKP1	tr|A0A024R952|A0A024R952_HUMAN Plakophilin 1 (Ectodermal dysplasia/skin fragility syndrome), isoform CRA_a OS=Homo sapiens OX=9606 GN=PKP1 PE=4 SV=1;sp|Q13835-2|PKP1_HUMAN Isoform 1 of Plakophilin-1 OS=Homo sapiens OX=9606 GN=PKP1;sp|Q13835|PKP1_HUMAN Plak	5	7	7	7	0	6	0	1	0	0	0	0	1	1	0	0	1	0	2	0	6	0	1	0	0	0	0	1	1	0	0	1	0	2	0	6	0	1	0	0	0	0
A0A024R972;P11047;Q6NVY8;Q8N2D6;Q9Y6N6;R4GNC7	A0A024R972;P11047	75;75;7;3;3;2	75;75;7;3;3;2	75;75;7;3;3;2	Laminin subunit gamma-1	LAMC1	tr|A0A024R972|A0A024R972_HUMAN Laminin, gamma 1 (Formerly LAMB2), isoform CRA_a OS=Homo sapiens OX=9606 GN=LAMC1 PE=4 SV=1;sp|P11047|LAMC1_HUMAN Laminin subunit gamma-1 OS=Homo sapiens OX=9606 GN=LAMC1 PE=1 SV=3	6	75	75	75	38	43	50	45	33	45	54	42	36	52	38	39	45	43	50	38	43	50	45	33	45	54	42	36	52	38	39	45	43	50	38	43	50	45	33	45	54	42
A0A024R983;P10155-3;P10155-5;P10155-4;P10155;P10155-2;H0Y9N5;G5E9R9;D6RDN1;D6RE09	A0A024R983;P10155-3;P10155-5;P10155-4;P10155	13;13;13;13;13;6;3;3;1;1	13;13;13;13;13;6;3;3;1;1	7;7;7;7;7;6;3;0;1;1	60 kDa SS-A/Ro ribonucleoprotein	TROVE2	tr|A0A024R983|A0A024R983_HUMAN TROVE domain family, member 2, isoform CRA_b OS=Homo sapiens OX=9606 GN=TROVE2 PE=4 SV=1;sp|P10155-3|RO60_HUMAN Isoform 3 of 60 kDa SS-A/Ro ribonucleoprotein OS=Homo sapiens OX=9606 GN=RO60;sp|P10155-5|RO60_HUMAN Isoform 5 of	10	13	13	7	0	2	2	4	0	5	8	0	0	9	0	0	0	0	4	0	2	2	4	0	5	8	0	0	9	0	0	0	0	4	0	1	1	0	0	3	6	0
O75131;A0A024R994;Q05DL8;Q4G168;B3KWK1;B7Z370;E7ENV7;A8K8A4;A0A087WUS8;B2RD40;H0YB26;A0A087WYQ3;A0A087WXR6;E5RHZ0;Q9HCH3-2;Q9UBL6-2;O95741-2;Q9HCH3;Q96A23-2;Q86YQ8;Q8IYJ1;Q96A23;O95741;Q96FN4;Q86YQ8-2;Q96FN4-2;Q9UBL6	O75131;A0A024R994;Q05DL8	4;4;2;1;1;1;1;1;1;1;1;1;1;1;1;1;1;1;1;1;1;1;1;1;1;1;1	4;4;2;1;1;1;1;1;1;1;1;1;1;1;1;1;1;1;1;1;1;1;1;1;1;1;1	4;4;2;1;1;1;1;1;1;1;1;1;1;1;1;1;1;1;1;1;1;1;1;1;1;1;1	Copine-3	CPNE3	sp|O75131|CPNE3_HUMAN Copine-3 OS=Homo sapiens OX=9606 GN=CPNE3 PE=1 SV=1;tr|A0A024R994|A0A024R994_HUMAN Copine III, isoform CRA_a OS=Homo sapiens OX=9606 GN=CPNE3 PE=4 SV=1;tr|Q05DL8|Q05DL8_HUMAN CPNE3 protein (Fragment) OS=Homo sapiens OX=9606 GN=CPNE3 P	27	4	4	4	0	0	0	0	0	0	2	0	0	0	0	0	0	0	4	0	0	0	0	0	0	2	0	0	0	0	0	0	0	4	0	0	0	0	0	0	2	0
A0A024R9A9;Q9NPD8	A0A024R9A9;Q9NPD8	3;3	3;3	3;3	Ubiquitin-conjugating enzyme E2 T	UBE2T	tr|A0A024R9A9|A0A024R9A9_HUMAN Ubiquitin-conjugating enzyme E2T (Putative), isoform CRA_a OS=Homo sapiens OX=9606 GN=UBE2T PE=3 SV=1;sp|Q9NPD8|UBE2T_HUMAN Ubiquitin-conjugating enzyme E2 T OS=Homo sapiens OX=9606 GN=UBE2T PE=1 SV=1	2	3	3	3	1	1	1	2	1	1	2	0	1	2	0	1	0	1	2	1	1	1	2	1	1	2	0	1	2	0	1	0	1	2	1	1	1	2	1	1	2	0
A0A024R9B9;A0A024R9H1;A0A140VKH7;O00339-2;O00339;O00339-3;H0YBJ4;O00339-4;Q96AA0;H0YBU5;Q8N2G3;H0YBF2;E5RJM4;H0YBV5;H0YBN2;H0YBM3	A0A024R9B9;A0A024R9H1;A0A140VKH7;O00339-2;O00339;O00339-3;H0YBJ4;O00339-4;Q96AA0	13;13;13;13;13;12;10;10;9;5;4;2;1;1;1;1	13;13;13;13;13;12;10;10;9;5;4;2;1;1;1;1	13;13;13;13;13;12;10;10;9;5;4;2;1;1;1;1	Matrilin-2	MATN2	tr|A0A024R9B9|A0A024R9B9_HUMAN Matrilin 2, isoform CRA_b OS=Homo sapiens OX=9606 GN=MATN2 PE=4 SV=1;tr|A0A024R9H1|A0A024R9H1_HUMAN Matrilin 2, isoform CRA_a OS=Homo sapiens OX=9606 GN=MATN2 PE=4 SV=1;tr|A0A140VKH7|A0A140VKH7_HUMAN Testis tissue sperm-bindi	16	13	13	13	0	2	6	3	0	1	12	3	0	7	2	0	3	1	3	0	2	6	3	0	1	12	3	0	7	2	0	3	1	3	0	2	6	3	0	1	12	3
P11940;A0A024R9C1;A0A087WTT1;P11940-2;E7EQV3;B4DZW4;E7ERJ7;B4DQX0;A0A024R9E2;B3KT93;Q9H361;H0YAR2;Q5VX58;Q3ZCS4;Q2VIP3;H0YBN4;H0YAP2;E5RGH3;E5RJB9;E5RH24;H0YB86;Q4VXU2;E5RHG7;Q4VXU2-2;H0YAS6;H0YB75;A8K8J2;B4DM75;E5RGC4;H0YC10;E5RFD8;Q96DU9;H0YCC8;H0YAS7;Q96DU9-2	P11940;A0A024R9C1;A0A087WTT1;P11940-2;E7EQV3;B4DZW4;E7ERJ7;B4DQX0;A0A024R9E2;B3KT93;Q9H361;H0YAR2;Q5VX58;Q3ZCS4;Q2VIP3	23;23;23;23;22;22;21;21;21;20;13;13;13;13;13;10;7;6;6;5;5;4;3;3;2;2;1;1;1;1;1;1;1;1;1	23;23;23;23;22;22;21;21;21;20;13;13;13;13;13;10;7;6;6;5;5;4;3;3;2;2;1;1;1;1;1;1;1;1;1	15;15;15;15;15;15;14;14;13;12;10;10;10;10;10;5;7;2;1;1;3;2;0;2;2;2;1;1;0;1;0;1;0;1;1	Polyadenylate-binding protein 1;Polyadenylate-binding protein;Polyadenylate-binding protein 3	PABPC1;PABPC3	sp|P11940|PABP1_HUMAN Polyadenylate-binding protein 1 OS=Homo sapiens OX=9606 GN=PABPC1 PE=1 SV=2;tr|A0A024R9C1|A0A024R9C1_HUMAN Polyadenylate-binding protein OS=Homo sapiens OX=9606 GN=PABPC1 PE=3 SV=1;tr|A0A087WTT1|A0A087WTT1_HUMAN Polyadenylate-binding	35	23	23	15	3	17	15	19	7	18	18	8	8	19	11	7	11	9	20	3	17	15	19	7	18	18	8	8	19	11	7	11	9	20	0	10	9	12	3	11	10	4
E5RJB8;E5RHU3;E7ESK6;E9PBI9;B7Z5H2;B4DQ56;A0A024R9D1;P34741	E5RJB8;E5RHU3;E7ESK6;E9PBI9;B7Z5H2;B4DQ56;A0A024R9D1;P34741	1;1;1;1;1;1;1;1	1;1;1;1;1;1;1;1	1;1;1;1;1;1;1;1	Syndecan;Syndecan-2	SDC2	tr|E5RJB8|E5RJB8_HUMAN Syndecan-2 (Fragment) OS=Homo sapiens OX=9606 GN=SDC2 PE=1 SV=1;tr|E5RHU3|E5RHU3_HUMAN Syndecan-2 (Fragment) OS=Homo sapiens OX=9606 GN=SDC2 PE=1 SV=2;tr|E7ESK6|E7ESK6_HUMAN Syndecan OS=Homo sapiens OX=9606 GN=SDC2 PE=1 SV=1;tr|E9PBI	8	1	1	1	0	0	0	0	0	0	0	0	0	0	0	0	0	0	1	0	0	0	0	0	0	0	0	0	0	0	0	0	0	1	0	0	0	0	0	0	0	0
E5RJU9;A0A024R9D2;Q86UE4;H0YB56	E5RJU9;A0A024R9D2;Q86UE4;H0YB56	4;4;4;3	4;4;4;3	4;4;4;3	Protein LYRIC	MTDH	tr|E5RJU9|E5RJU9_HUMAN Protein LYRIC OS=Homo sapiens OX=9606 GN=MTDH PE=1 SV=1;tr|A0A024R9D2|A0A024R9D2_HUMAN Metadherin, isoform CRA_a OS=Homo sapiens OX=9606 GN=MTDH PE=4 SV=1;sp|Q86UE4|LYRIC_HUMAN Protein LYRIC OS=Homo sapiens OX=9606 GN=MTDH PE=1 SV=2;	4	4	4	4	0	2	1	1	0	2	4	0	1	0	0	0	0	0	0	0	2	1	1	0	2	4	0	1	0	0	0	0	0	0	0	2	1	1	0	2	4	0
E5RI99;A0A024R9D3;P62888;E5RJH3;A0A0C4DH44;A0A0B4J213	E5RI99;A0A024R9D3;P62888	8;8;8;3;3;2	8;8;8;3;3;2	8;8;8;3;3;2	60S ribosomal protein L30	RPL30	tr|E5RI99|E5RI99_HUMAN 60S ribosomal protein L30 (Fragment) OS=Homo sapiens OX=9606 GN=RPL30 PE=1 SV=1;tr|A0A024R9D3|A0A024R9D3_HUMAN Ribosomal protein L30, isoform CRA_b OS=Homo sapiens OX=9606 GN=RPL30 PE=3 SV=1;sp|P62888|RL30_HUMAN 60S ribosomal protein	6	8	8	8	0	4	7	7	0	7	7	5	3	7	4	1	5	2	5	0	4	7	7	0	7	7	5	3	7	4	1	5	2	5	0	4	7	7	0	7	7	5
A0A024R9D9;Q9NPA8-2;Q9NPA8;E5RHX8;J3KNT2;E5RI00;E5RHT9;E5RJ84	A0A024R9D9;Q9NPA8-2;Q9NPA8;E5RHX8	4;4;4;2;1;1;1;1	4;4;4;2;1;1;1;1	4;4;4;2;1;1;1;1	Transcription and mRNA export factor ENY2	ENY2	tr|A0A024R9D9|A0A024R9D9_HUMAN Transcription and mRNA export factor ENY2 OS=Homo sapiens OX=9606 GN=ENY2 PE=3 SV=1;sp|Q9NPA8-2|ENY2_HUMAN Isoform 2 of Transcription and mRNA export factor ENY2 OS=Homo sapiens OX=9606 GN=ENY2;sp|Q9NPA8|ENY2_HUMAN Transcript	8	4	4	4	0	2	1	2	0	3	3	2	0	3	2	0	1	0	4	0	2	1	2	0	3	3	2	0	3	2	0	1	0	4	0	2	1	2	0	3	3	2
Q9NUQ9;A0A024R9G4;Q68D08;Q9NUQ9-2;A0A1W2PRQ0;E5RI16;E5RJL8;Q3ZTR9;A0A087X178;E5RIR8;E5RJE1;E5RGI7;B3KRB1;E5RHU5;E5RFS4;E5RK61;Q9H0Q0;E5RH75;E5RK81	Q9NUQ9;A0A024R9G4;Q68D08;Q9NUQ9-2	14;14;13;8;6;6;5;5;5;5;5;4;2;2;2;2;2;1;1	14;14;13;8;6;6;5;5;5;5;5;4;2;2;2;2;2;1;1	14;14;13;8;6;6;5;5;5;5;5;4;2;2;2;2;2;1;1	Protein FAM49B	FAM49B;DKFZp686B04128	sp|Q9NUQ9|FA49B_HUMAN Protein FAM49B OS=Homo sapiens OX=9606 GN=FAM49B PE=1 SV=1;tr|A0A024R9G4|A0A024R9G4_HUMAN Family with sequence similarity 49, member B, isoform CRA_a OS=Homo sapiens OX=9606 GN=FAM49B PE=4 SV=1;tr|Q68D08|Q68D08_HUMAN Uncharacterized p	19	14	14	14	5	4	4	7	3	6	11	3	3	8	4	4	2	4	10	5	4	4	7	3	6	11	3	3	8	4	4	2	4	10	5	4	4	7	3	6	11	3
A0A024R9H2;P52758;H0YB34;H0YBX3	A0A024R9H2;P52758;H0YB34;H0YBX3	5;5;4;3	5;5;4;3	5;5;4;3	Ribonuclease UK114	HRSP12	tr|A0A024R9H2|A0A024R9H2_HUMAN Heat-responsive protein 12, isoform CRA_a OS=Homo sapiens OX=9606 GN=HRSP12 PE=4 SV=1;sp|P52758|RIDA_HUMAN 2-iminobutanoate/2-iminopropanoate deaminase OS=Homo sapiens OX=9606 GN=RIDA PE=1 SV=1;tr|H0YB34|H0YB34_HUMAN 2-iminob	4	5	5	5	0	4	3	5	0	4	5	2	2	2	2	1	0	0	3	0	4	3	5	0	4	5	2	2	2	2	1	0	0	3	0	4	3	5	0	4	5	2
Q05397-6;B4DH13;Q658W2;A0A059VC25;H0YBP1;Q59GM6;Q59GN8;H0YBZ1;H0YB16;Q8N9D7;E9PEI4;A0A024R9H6;B4DWJ1;E7ESA6;Q05397-2;Q05397-7;Q05397;Q05397-5;I6L996;E5RI03;E5RHD8	Q05397-6;B4DH13;Q658W2;A0A059VC25;H0YBP1;Q59GM6;Q59GN8;H0YBZ1;H0YB16;Q8N9D7;E9PEI4;A0A024R9H6;B4DWJ1;E7ESA6;Q05397-2;Q05397-7;Q05397;Q05397-5;I6L996;E5RI03;E5RHD8	3;3;3;3;3;3;3;3;3;3;3;3;3;3;3;3;3;3;2;2;2	3;3;3;3;3;3;3;3;3;3;3;3;3;3;3;3;3;3;2;2;2	3;3;3;3;3;3;3;3;3;3;3;3;3;3;3;3;3;3;2;2;2	Focal adhesion kinase 1	PTK2;DKFZp666O0110;FAK	sp|Q05397-6|FAK1_HUMAN Isoform 6 of Focal adhesion kinase 1 OS=Homo sapiens OX=9606 GN=PTK2;tr|B4DH13|B4DH13_HUMAN cDNA FLJ57973, highly similar to Focal adhesion kinase 1 OS=Homo sapiens OX=9606 PE=2 SV=1;tr|Q658W2|Q658W2_HUMAN Uncharacterized protein DKF	21	3	3	3	1	0	0	0	0	0	2	0	0	0	0	0	0	1	0	1	0	0	0	0	0	2	0	0	0	0	0	0	1	0	1	0	0	0	0	0	2	0
A0A024R9I0;P21283;E7EV59;B7Z593	A0A024R9I0;P21283;E7EV59;B7Z593	2;2;1;1	2;2;1;1	2;2;1;1	V-type proton ATPase subunit C 1	ATP6V1C1	tr|A0A024R9I0|A0A024R9I0_HUMAN V-type proton ATPase subunit C OS=Homo sapiens OX=9606 GN=ATP6V1C1 PE=2 SV=1;sp|P21283|VATC1_HUMAN V-type proton ATPase subunit C 1 OS=Homo sapiens OX=9606 GN=ATP6V1C1 PE=1 SV=4;tr|E7EV59|E7EV59_HUMAN V-type proton ATPase sub	4	2	2	2	0	0	0	1	0	0	1	0	0	0	0	0	0	0	1	0	0	0	1	0	0	1	0	0	0	0	0	0	0	1	0	0	0	1	0	0	1	0
C9JNY7;A0A024R9I1;H7C4X7;P05408	C9JNY7;A0A024R9I1;H7C4X7;P05408	3;3;3;3	1;1;1;1	1;1;1;1	Neuroendocrine protein 7B2;N-terminal peptide;C-terminal peptide	SCG5;SGNE1	tr|C9JNY7|C9JNY7_HUMAN Neuroendocrine protein 7B2 OS=Homo sapiens OX=9606 GN=SCG5 PE=1 SV=1;tr|A0A024R9I1|A0A024R9I1_HUMAN Secretory granule, neuroendocrine protein 1 (7B2 protein), isoform CRA_a OS=Homo sapiens OX=9606 GN=SGNE1 PE=4 SV=1;tr|H7C4X7|H7C4X7_	4	3	1	1	3	0	0	0	0	1	1	1	0	0	0	1	0	0	0	1	0	0	0	0	0	0	1	0	0	0	0	0	0	0	1	0	0	0	0	0	0	1
A0A024R9J0;O60216;E5RJW1;E5RJK5;B3KUT8;E5RFV8;E5RIN7;A0A140T8W2;E5RG18;E5RI01;E5RFZ5;F6KSS9;Q9H4I0-2;Q9H4I0	A0A024R9J0;O60216	5;5;2;2;2;2;2;1;1;1;1;1;1;1	5;5;2;2;2;2;2;1;1;1;1;1;1;1	5;5;2;2;2;2;2;1;1;1;1;1;1;1	Double-strand-break repair protein rad21 homolog	RAD21	tr|A0A024R9J0|A0A024R9J0_HUMAN RAD21 homolog (S. pombe), isoform CRA_a OS=Homo sapiens OX=9606 GN=RAD21 PE=4 SV=1;sp|O60216|RAD21_HUMAN Double-strand-break repair protein rad21 homolog OS=Homo sapiens OX=9606 GN=RAD21 PE=1 SV=2	14	5	5	5	0	1	2	2	0	1	4	0	1	0	0	1	0	0	1	0	1	2	2	0	1	4	0	1	0	0	1	0	0	1	0	1	2	2	0	1	4	0
A0A024R9N0;O43482	A0A024R9N0;O43482	1;1	1;1	1;1	Protein Mis18-beta	OIP5	tr|A0A024R9N0|A0A024R9N0_HUMAN Opa interacting protein 5, isoform CRA_a OS=Homo sapiens OX=9606 GN=OIP5 PE=4 SV=1;sp|O43482|MS18B_HUMAN Protein Mis18-beta OS=Homo sapiens OX=9606 GN=OIP5 PE=1 SV=2	2	1	1	1	0	0	0	1	0	0	1	0	0	0	0	0	0	0	0	0	0	0	1	0	0	1	0	0	0	0	0	0	0	0	0	0	0	1	0	0	1	0
A8K9B9;A0A024R9N6;Q9H223;C9JDQ8;C9J2Z4;C9JC03;B4DZH9;B4DMV9;B4DR44;B4DTR4;B2R5U3;A0A024R571;Q9H4M9;Q9NZN3	A8K9B9;A0A024R9N6;Q9H223;C9JDQ8;C9J2Z4;C9JC03;B4DZH9;B4DMV9;B4DR44;B4DTR4;B2R5U3;A0A024R571;Q9H4M9;Q9NZN3	2;2;2;1;1;1;1;1;1;1;1;1;1;1	2;2;2;1;1;1;1;1;1;1;1;1;1;1	2;2;2;1;1;1;1;1;1;1;1;1;1;1	EH domain-containing protein 4;EH domain-containing protein 1;EH domain-containing protein 3	EHD4;EHD1;EHD3	tr|A8K9B9|A8K9B9_HUMAN cDNA FLJ77391, highly similar to Homo sapiens EH-domain containing 4 (EHD4), mRNA OS=Homo sapiens OX=9606 PE=2 SV=1;tr|A0A024R9N6|A0A024R9N6_HUMAN EH-domain containing 4, isoform CRA_a OS=Homo sapiens OX=9606 GN=EHD4 PE=3 SV=1;sp|Q9H	14	2	2	2	0	0	0	1	0	1	0	0	0	0	0	0	0	0	0	0	0	0	1	0	1	0	0	0	0	0	0	0	0	0	0	0	0	1	0	1	0	0
H0YMB1;B3KUI4;A0A024R9P6;Q96TC7-2;Q96TC7;H0YLG5	H0YMB1;B3KUI4;A0A024R9P6;Q96TC7-2;Q96TC7	3;3;3;3;3;1	3;3;3;3;3;1	3;3;3;3;3;1	Regulator of microtubule dynamics protein 3	RMDN3;FAM82C	tr|H0YMB1|H0YMB1_HUMAN Regulator of microtubule dynamics protein 3 (Fragment) OS=Homo sapiens OX=9606 GN=RMDN3 PE=1 SV=1;tr|B3KUI4|B3KUI4_HUMAN cDNA FLJ39967 fis, clone SPLEN2027488, highly similar to Homo sapiens family with sequence similarity 82, member	6	3	3	3	0	0	0	1	0	1	1	0	0	1	0	0	0	0	2	0	0	0	1	0	1	1	0	0	1	0	0	0	0	2	0	0	0	1	0	1	1	0
H3BNE1;H3BR18;H3BM38;H3BPJ0;A0A024R9R8;A8K287;O00161-2;O00161;H3BNG6;H3BU94;H3BR99;H3BV99;H3BP15;H3BQY9	H3BNE1;H3BR18;H3BM38;H3BPJ0;A0A024R9R8;A8K287;O00161-2;O00161	5;5;5;5;5;5;5;5;2;2;2;1;1;1	5;5;5;5;5;5;5;5;2;2;2;1;1;1	5;5;5;5;5;5;5;5;2;2;2;1;1;1	Synaptosomal-associated protein;Synaptosomal-associated protein 23	SNAP23	tr|H3BNE1|H3BNE1_HUMAN Synaptosomal-associated protein 23 OS=Homo sapiens OX=9606 GN=SNAP23 PE=1 SV=1;tr|H3BR18|H3BR18_HUMAN Synaptosomal-associated protein (Fragment) OS=Homo sapiens OX=9606 GN=SNAP23 PE=1 SV=1;tr|H3BM38|H3BM38_HUMAN Synaptosomal-associat	14	5	5	5	1	2	0	0	0	4	1	0	0	1	0	0	0	0	3	1	2	0	0	0	4	1	0	0	1	0	0	0	0	3	1	2	0	0	0	4	1	0
D6RBN5;A0A024R9U3;Q9NX40;D6RDK6;D6RIV2;Q9NX40-4	D6RBN5;A0A024R9U3;Q9NX40;D6RDK6	3;3;3;2;1;1	3;3;3;2;1;1	3;3;3;2;1;1	OCIA domain-containing protein 1	OCIAD1	tr|D6RBN5|D6RBN5_HUMAN OCIA domain-containing protein 1 OS=Homo sapiens OX=9606 GN=OCIAD1 PE=1 SV=1;tr|A0A024R9U3|A0A024R9U3_HUMAN OCIA domain containing 1, isoform CRA_a OS=Homo sapiens OX=9606 GN=OCIAD1 PE=4 SV=1;sp|Q9NX40|OCAD1_HUMAN OCIA domain-contain	6	3	3	3	0	0	0	1	0	1	1	0	0	0	0	0	0	0	0	0	0	0	1	0	1	1	0	0	0	0	0	0	0	0	0	0	0	1	0	1	1	0
A0A024R9Y3;A0A024R9U8;A0A024R9W5;Q7Z6Z7-2;Q7Z6Z7-3;Q7Z6Z7;Q5H924;B4DGF6;Q5H962;Q5H935;H0Y659;A0A087X146;Q5H964;A0A087X1S3	A0A024R9Y3;A0A024R9U8;A0A024R9W5;Q7Z6Z7-2;Q7Z6Z7-3;Q7Z6Z7;Q5H924;B4DGF6;Q5H962	18;18;18;18;18;18;11;10;10;4;4;2;2;2	18;18;18;18;18;18;11;10;10;4;4;2;2;2	18;18;18;18;18;18;11;10;10;4;4;2;2;2	E3 ubiquitin-protein ligase HUWE1	HUWE1	tr|A0A024R9Y3|A0A024R9Y3_HUMAN HECT, UBA and WWE domain containing 1, isoform CRA_a OS=Homo sapiens OX=9606 GN=HUWE1 PE=4 SV=1;tr|A0A024R9U8|A0A024R9U8_HUMAN HECT, UBA and WWE domain containing 1, isoform CRA_c OS=Homo sapiens OX=9606 GN=HUWE1 PE=4 SV=1;tr	14	18	18	18	0	1	0	7	0	2	12	1	0	9	0	0	2	0	0	0	1	0	7	0	2	12	1	0	9	0	0	2	0	0	0	1	0	7	0	2	12	1
A0A024R9Y7;Q9UNF1;B4DNG7;B4DX55;Q5H909;Q9UNF1-2;Q5H907	A0A024R9Y7;Q9UNF1;B4DNG7;B4DX55;Q5H909;Q9UNF1-2	4;4;3;3;3;3;1	4;4;3;3;3;3;1	4;4;3;3;3;3;1	Melanoma-associated antigen D2	MAGED2	tr|A0A024R9Y7|A0A024R9Y7_HUMAN Melanoma antigen family D, 2, isoform CRA_a OS=Homo sapiens OX=9606 GN=MAGED2 PE=4 SV=1;sp|Q9UNF1|MAGD2_HUMAN Melanoma-associated antigen D2 OS=Homo sapiens OX=9606 GN=MAGED2 PE=1 SV=2;tr|B4DNG7|B4DNG7_HUMAN cDNA FLJ57753, hi	7	4	4	4	1	2	0	1	0	2	2	0	1	2	0	0	0	1	1	1	2	0	1	0	2	2	0	1	2	0	0	0	1	1	1	2	0	1	0	2	2	0
B7Z886;B7Z4N7;Q8IWW9;A0A024RA10;A8K364;Q8IXQ5-4;Q8IXQ5-3;Q8IXQ5-5;Q8IXQ5-2;Q8IXQ5	B7Z886;B7Z4N7;Q8IWW9;A0A024RA10;A8K364;Q8IXQ5-4;Q8IXQ5-3;Q8IXQ5-5;Q8IXQ5-2;Q8IXQ5	1;1;1;1;1;1;1;1;1;1	1;1;1;1;1;1;1;1;1;1	1;1;1;1;1;1;1;1;1;1	Kelch-like protein 7	KLHL7	tr|B7Z886|B7Z886_HUMAN cDNA FLJ54973, highly similar to Homo sapiens kelch-like 7 (KLHL7), transcript variant 2, mRNA OS=Homo sapiens OX=9606 PE=2 SV=1;tr|B7Z4N7|B7Z4N7_HUMAN cDNA FLJ52332, highly similar to Kelch-like protein 7 OS=Homo sapiens OX=9606 PE=	10	1	1	1	0	0	0	0	0	0	1	0	0	0	0	0	0	0	0	0	0	0	0	0	0	1	0	0	0	0	0	0	0	0	0	0	0	0	0	0	1	0
B4DH22;B4DIV7;A0A024RA21;A0A090N7T9;Q12765-3;Q12765;Q12765-2	B4DH22;B4DIV7;A0A024RA21;A0A090N7T9;Q12765-3;Q12765;Q12765-2	1;1;1;1;1;1;1	1;1;1;1;1;1;1	1;1;1;1;1;1;1	Secernin-1	SCRN1	tr|B4DH22|B4DH22_HUMAN cDNA FLJ59884, highly similar to Secernin-1 OS=Homo sapiens OX=9606 PE=2 SV=1;tr|B4DIV7|B4DIV7_HUMAN cDNA FLJ51971, highly similar to Secernin-1 OS=Homo sapiens OX=9606 PE=2 SV=1;tr|A0A024RA21|A0A024RA21_HUMAN Secernin 1, isoform CRA	7	1	1	1	1	1	1	1	1	0	1	0	0	0	0	1	1	1	1	1	1	1	1	1	0	1	0	0	0	0	1	1	1	1	1	1	1	1	1	0	1	0
B3KW79;A0A024RA40;Q9H3G5;O75225;H7C0X5;H7C218;Q9NZ90;C9J6L4;C9JI22;Q75MM4;C9JLV0	B3KW79;A0A024RA40;Q9H3G5;O75225;H7C0X5;H7C218	6;6;6;5;4;3;2;1;1;1;1	6;6;6;5;4;3;2;1;1;1;1	6;6;6;5;4;3;2;1;1;1;1	Probable serine carboxypeptidase CPVL	CPVL	tr|B3KW79|B3KW79_HUMAN Carboxypeptidase OS=Homo sapiens OX=9606 PE=2 SV=1;tr|A0A024RA40|A0A024RA40_HUMAN Carboxypeptidase OS=Homo sapiens OX=9606 GN=CPVL PE=3 SV=1;sp|Q9H3G5|CPVL_HUMAN Probable serine carboxypeptidase CPVL OS=Homo sapiens OX=9606 GN=CPVL P	11	6	6	6	0	3	4	4	0	3	1	0	0	4	0	1	0	0	6	0	3	4	4	0	3	1	0	0	4	0	1	0	0	6	0	3	4	4	0	3	1	0
E7ETZ4;B3KM68;A0A024RA42;Q9Y6E2;B7Z4K8;Q75MG1;B5MCH7;E7EMS9;C9JF98;B5MCE7;Q9Y6E2-2;E9PFE3;B7Z6N5;F8WDX8;E9PFD4	E7ETZ4;B3KM68;A0A024RA42;Q9Y6E2;B7Z4K8;Q75MG1;B5MCH7;E7EMS9	11;11;11;11;10;8;8;6;5;5;5;4;4;4;4	11;11;11;11;10;8;8;6;5;5;5;4;4;4;4	11;11;11;11;10;8;8;6;5;5;5;4;4;4;4	Basic leucine zipper and W2 domain-containing protein 2	BZW2	tr|E7ETZ4|E7ETZ4_HUMAN Basic leucine zipper and W2 domain-containing protein 2 (Fragment) OS=Homo sapiens OX=9606 GN=BZW2 PE=1 SV=1;tr|B3KM68|B3KM68_HUMAN cDNA FLJ10398 fis, clone NT2RM4000349, highly similar to Homo sapiens basic leucine zipper and W2 dom	15	11	11	11	2	4	2	6	1	4	9	1	0	7	1	0	0	3	5	2	4	2	6	1	4	9	1	0	7	1	0	0	3	5	2	4	2	6	1	4	9	1
C9JJT6;A8K5D9;A0A024RA49;Q9NQW6-2;Q9NQW6	C9JJT6;A8K5D9;A0A024RA49;Q9NQW6-2;Q9NQW6	1;1;1;1;1	1;1;1;1;1	1;1;1;1;1	Actin-binding protein anillin	ANLN	tr|C9JJT6|C9JJT6_HUMAN Anillin (Fragment) OS=Homo sapiens OX=9606 GN=ANLN PE=1 SV=1;tr|A8K5D9|A8K5D9_HUMAN cDNA FLJ77424, highly similar to Homo sapiens anillin, actin binding protein (scraps homolog, Drosophila), mRNA OS=Homo sapiens OX=9606 PE=2 SV=1;tr|	5	1	1	1	0	0	0	0	0	1	0	0	0	0	0	0	0	0	0	0	0	0	0	0	1	0	0	0	0	0	0	0	0	0	0	0	0	0	0	1	0	0
Q53GF5;A0A024RA52;P25787;C9JCK5;H3BT36;Q6MZI6;H7C402	Q53GF5;A0A024RA52;P25787;C9JCK5	12;12;12;6;2;2;1	12;12;12;6;2;2;1	12;12;12;6;2;2;1	Proteasome subunit alpha type;Proteasome subunit alpha type-2	PSMA2	tr|Q53GF5|Q53GF5_HUMAN Proteasome subunit alpha type (Fragment) OS=Homo sapiens OX=9606 PE=2 SV=1;tr|A0A024RA52|A0A024RA52_HUMAN Proteasome subunit alpha type OS=Homo sapiens OX=9606 GN=PSMA2 PE=1 SV=1;sp|P25787|PSA2_HUMAN Proteasome subunit alpha type-2 O	7	12	12	12	2	8	7	11	3	8	10	8	3	8	9	4	7	4	8	2	8	7	11	3	8	10	8	3	8	9	4	7	4	8	2	8	7	11	3	8	10	8
A0A024RA94;P55001-3;P55001-2;P55001	A0A024RA94;P55001-3;P55001-2;P55001	4;4;4;4	4;4;4;4	4;4;4;4	Microfibrillar-associated protein 2	MFAP2	tr|A0A024RA94|A0A024RA94_HUMAN Microfibrillar-associated protein 2, isoform CRA_d OS=Homo sapiens OX=9606 GN=MFAP2 PE=4 SV=1;sp|P55001-3|MFAP2_HUMAN Isoform B of Microfibrillar-associated protein 2 OS=Homo sapiens OX=9606 GN=MFAP2;sp|P55001-2|MFAP2_HUMAN I	4	4	4	4	1	2	2	2	1	1	2	1	1	1	1	1	2	1	1	1	2	2	2	1	1	2	1	1	1	1	1	2	1	1	1	2	2	2	1	1	2	1
A0A024RAA5;B7ZAY4;B4DMH5;B4E1U9;P60953;A0A024R9T1;A0A494C1M1;Q9UJM0;Q5JYX0;Q9UJM1;A0A494BZX6;A0A590UJK8;A0A024RAE6;P60953-1	A0A024RAA5;B7ZAY4;B4DMH5;B4E1U9;P60953;A0A024R9T1	3;3;3;3;3;2;1;1;1;1;1;1;1;1	3;3;3;3;3;2;1;1;1;1;1;1;1;1	3;3;3;3;3;2;1;1;1;1;1;1;1;1	Cell division control protein 42 homolog	CDC42;hCG_39634	tr|A0A024RAA5|A0A024RAA5_HUMAN Cell division cycle 42 (GTP binding protein, 25kDa), isoform CRA_a OS=Homo sapiens OX=9606 GN=CDC42 PE=4 SV=1;tr|B7ZAY4|B7ZAY4_HUMAN cDNA, FLJ79348, highly similar to Cell division control protein 42 homolog OS=Homo sapiens O	14	3	3	3	0	3	1	2	2	2	2	2	0	2	2	1	2	2	3	0	3	1	2	2	2	2	2	0	2	2	1	2	2	3	0	3	1	2	2	2	2	2
B4DKB2;A0A024RAB0;A0A024RAB2;A1PUP8;A0A3B3ISF9;P42892-3;P42892-2;P42892-4;P42892	B4DKB2;A0A024RAB0;A0A024RAB2;A1PUP8;A0A3B3ISF9;P42892-3;P42892-2;P42892-4;P42892	2;2;2;2;2;2;2;2;2	2;2;2;2;2;2;2;2;2	2;2;2;2;2;2;2;2;2	Endothelin-converting enzyme 1	ECE1	tr|B4DKB2|B4DKB2_HUMAN Endothelin-converting enzyme 1 OS=Homo sapiens OX=9606 GN=ECE1 PE=1 SV=1;tr|A0A024RAB0|A0A024RAB0_HUMAN Endothelin converting enzyme 1, isoform CRA_a OS=Homo sapiens OX=9606 GN=ECE1 PE=4 SV=1;tr|A0A024RAB2|A0A024RAB2_HUMAN Endothelin	9	2	2	2	0	0	1	0	0	0	2	0	0	1	0	0	0	0	0	0	0	1	0	0	0	2	0	0	1	0	0	0	0	0	0	0	1	0	0	0	2	0
B2R6Q2;A0A024RAB4;P05186;P05186-3;B7Z1D1;P05186-2;Q9UIL5;B1ANL0;G8I0M6	B2R6Q2;A0A024RAB4;P05186;P05186-3;B7Z1D1;P05186-2;Q9UIL5	16;16;16;14;11;10;8;3;2	16;16;16;14;11;10;8;3;2	16;16;16;14;11;10;8;3;2	Alkaline phosphatase;Alkaline phosphatase, tissue-nonspecific isozyme	ALPL	tr|B2R6Q2|B2R6Q2_HUMAN Alkaline phosphatase OS=Homo sapiens OX=9606 PE=2 SV=1;tr|A0A024RAB4|A0A024RAB4_HUMAN Alkaline phosphatase OS=Homo sapiens OX=9606 GN=ALPL PE=3 SV=1;sp|P05186|PPBT_HUMAN Alkaline phosphatase, tissue-nonspecific isozyme OS=Homo sapien	9	16	16	16	2	7	6	8	0	6	10	3	2	6	2	1	1	3	11	2	7	6	8	0	6	10	3	2	6	2	1	1	3	11	2	7	6	8	0	6	10	3
A0A024RAB6;P98160;A0A3B3IT11;A0A0U1RQT3;Q2VPA1	A0A024RAB6;P98160	63;62;4;4;3	63;62;4;4;3	28;27;4;0;0	Basement membrane-specific heparan sulfate proteoglycan core protein;Endorepellin;LG3 peptide	HSPG2	tr|A0A024RAB6|A0A024RAB6_HUMAN Heparan sulfate proteoglycan 2 (Perlecan), isoform CRA_b OS=Homo sapiens OX=9606 GN=HSPG2 PE=4 SV=1;sp|P98160|PGBM_HUMAN Basement membrane-specific heparan sulfate proteoglycan core protein OS=Homo sapiens OX=9606 GN=HSPG2 PE	5	63	63	28	12	25	24	20	16	30	30	29	14	26	31	16	38	19	24	12	25	24	20	16	30	30	29	14	26	31	16	38	19	24	4	10	12	8	5	12	14	13
A0A024RAC0;Q86V48-2;Q86V48-3;Q86V48;E5RFK8;Q05DE3;E5RHU7	A0A024RAC0;Q86V48-2;Q86V48-3;Q86V48;E5RFK8;Q05DE3	6;6;6;6;5;5;1	6;6;6;6;5;5;1	6;6;6;6;5;5;1	Leucine zipper protein 1	LUZP1	tr|A0A024RAC0|A0A024RAC0_HUMAN Leucine zipper protein 1, isoform CRA_a OS=Homo sapiens OX=9606 GN=LUZP1 PE=4 SV=1;sp|Q86V48-2|LUZP1_HUMAN Isoform 2 of Leucine zipper protein 1 OS=Homo sapiens OX=9606 GN=LUZP1;sp|Q86V48-3|LUZP1_HUMAN Isoform 3 of Leucine zi	7	6	6	6	0	0	0	3	0	1	2	0	0	1	0	0	0	0	0	0	0	0	3	0	1	2	0	0	1	0	0	0	0	0	0	0	0	3	0	1	2	0
A5PLK7;A0A024RAC5;Q9P258	A5PLK7;A0A024RAC5;Q9P258	25;25;25	25;25;25	25;25;25	Protein RCC2	RCC2	tr|A5PLK7|A5PLK7_HUMAN RCC2 protein (Fragment) OS=Homo sapiens OX=9606 GN=RCC2 PE=2 SV=1;tr|A0A024RAC5|A0A024RAC5_HUMAN Epididymis secretory sperm binding protein OS=Homo sapiens OX=9606 GN=RCC2 PE=2 SV=1;sp|Q9P258|RCC2_HUMAN Protein RCC2 OS=Homo sapiens O	3	25	25	25	2	19	14	17	8	20	19	14	10	17	15	8	11	14	21	2	19	14	17	8	20	19	14	10	17	15	8	11	14	21	2	19	14	17	8	20	19	14
Q9UKD2;A0A024RAE1;B4DHZ2	Q9UKD2;A0A024RAE1	5;5;1	5;5;1	5;5;1	mRNA turnover protein 4 homolog	MRTO4;C1orf33	sp|Q9UKD2|MRT4_HUMAN mRNA turnover protein 4 homolog OS=Homo sapiens OX=9606 GN=MRTO4 PE=1 SV=2;tr|A0A024RAE1|A0A024RAE1_HUMAN Ribosome assembly factor mrt4 OS=Homo sapiens OX=9606 GN=C1orf33 PE=3 SV=1	3	5	5	5	0	0	3	3	1	0	4	0	0	2	0	0	0	0	0	0	0	3	3	1	0	4	0	0	2	0	0	0	0	0	0	0	3	3	1	0	4	0
B7Z6Y2;O00499-4;A0A024RAF6;A0A024RAF0;A0A024RAJ3;Q8WWH9;A0A024RAI5;A0A024RAI6;A0A024RAI4;A0A024RAF1;A0A024RAG8;O00499-6;O00499-7;O00499-3;O00499-2;O00499-5;O00499-9;O00499;A0A024RAG9;O00499-8;A0A024RAE9;O00499-11;O00499-10;A0A024RAJ2;Q9BTH3;B7Z2Z2	B7Z6Y2;O00499-4;A0A024RAF6;A0A024RAF0;A0A024RAJ3;Q8WWH9;A0A024RAI5;A0A024RAI6;A0A024RAI4;A0A024RAF1;A0A024RAG8;O00499-6;O00499-7;O00499-3;O00499-2;O00499-5;O00499-9;O00499;A0A024RAG9;O00499-8;A0A024RAE9;O00499-11;O00499-10;A0A024RAJ2;Q9BTH3	3;3;3;3;3;3;3;3;3;3;3;3;3;3;3;3;3;3;2;2;2;2;2;2;2;1	3;3;3;3;3;3;3;3;3;3;3;3;3;3;3;3;3;3;2;2;2;2;2;2;2;1	3;3;3;3;3;3;3;3;3;3;3;3;3;3;3;3;3;3;2;2;2;2;2;2;2;1	Myc box-dependent-interacting protein 1	BIN1	tr|B7Z6Y2|B7Z6Y2_HUMAN cDNA FLJ54942, highly similar to Homo sapiens bridging integrator 1 (BIN1), transcript variant 10, mRNA OS=Homo sapiens OX=9606 PE=2 SV=1;sp|O00499-4|BIN1_HUMAN Isoform IIC2 of Myc box-dependent-interacting protein 1 OS=Homo sapiens	26	3	3	3	0	0	1	0	0	1	1	0	0	3	0	0	0	0	2	0	0	1	0	0	1	1	0	0	3	0	0	0	0	2	0	0	1	0	0	1	1	0
A0A024RAF9;O60243;B4E2L3;O60243-2	A0A024RAF9;O60243;B4E2L3;O60243-2	2;2;1;1	2;2;1;1	2;2;1;1	Heparan-sulfate 6-O-sulfotransferase 1	HS6ST1	tr|A0A024RAF9|A0A024RAF9_HUMAN Heparan-sulfate 6-O-sulfotransferase OS=Homo sapiens OX=9606 GN=HS6ST1 PE=3 SV=1;sp|O60243|H6ST1_HUMAN Heparan-sulfate 6-O-sulfotransferase 1 OS=Homo sapiens OX=9606 GN=HS6ST1 PE=1 SV=5;tr|B4E2L3|B4E2L3_HUMAN Heparan-sulfate	4	2	2	2	0	1	1	1	1	2	1	0	1	1	0	1	1	0	1	0	1	1	1	1	2	1	0	1	1	0	1	1	0	1	0	1	1	1	1	2	1	0
A0A024RAI1;P61158;B4DXW1;Q59FV6;B4DT29;B4DTI0;B4E1U3;F8WDR7;B7Z9W3;F8WEW2;F8WE84;A0A0A0MTI9;H7C4J1;C9IZN3;Q9C0K3;Q9P1U1-3	A0A024RAI1;P61158;B4DXW1;Q59FV6;B4DT29;B4DTI0	17;17;15;14;12;11;5;4;2;1;1;1;1;1;1;1	17;17;15;14;12;11;5;4;2;1;1;1;1;1;1;1	15;15;13;12;11;9;4;4;0;1;1;0;0;0;0;0	Actin-related protein 3	ACTR3	tr|A0A024RAI1|A0A024RAI1_HUMAN ARP3 actin-related protein 3 homolog (Yeast), isoform CRA_a OS=Homo sapiens OX=9606 GN=ACTR3 PE=3 SV=1;sp|P61158|ARP3_HUMAN Actin-related protein 3 OS=Homo sapiens OX=9606 GN=ACTR3 PE=1 SV=3;tr|B4DXW1|B4DXW1_HUMAN Actin-relat	16	17	17	15	4	10	7	14	3	14	12	7	3	14	6	4	6	6	13	4	10	7	14	3	14	12	7	3	14	6	4	6	6	13	3	9	6	12	3	13	10	6
A0A2R8YE59;A0A2U3TZL3;A0A2R8Y7Q9;A0A2R8YEK8;A0A2R8Y5S9;A0A024RAJ5;Q9Y5P4-2;Q9Y5P4;Q9Y5P4-3;A0A2R8YFA1;A0A2R8Y5H3;A0A2R8YE18;A0A2R8Y7C5	A0A2R8YE59;A0A2U3TZL3;A0A2R8Y7Q9;A0A2R8YEK8;A0A2R8Y5S9;A0A024RAJ5;Q9Y5P4-2;Q9Y5P4;Q9Y5P4-3;A0A2R8YFA1;A0A2R8Y5H3	3;3;3;3;3;3;3;3;3;2;2;1;1	3;3;3;3;3;3;3;3;3;2;2;1;1	3;3;3;3;3;3;3;3;3;2;2;1;1	Collagen type IV alpha-3-binding protein	COL4A3BP	tr|A0A2R8YE59|A0A2R8YE59_HUMAN Ceramide transporter 1 (Fragment) OS=Homo sapiens OX=9606 GN=CERT1 PE=1 SV=1;tr|A0A2U3TZL3|A0A2U3TZL3_HUMAN Ceramide transporter 1 (Fragment) OS=Homo sapiens OX=9606 GN=CERT1 PE=1 SV=1;tr|A0A2R8Y7Q9|A0A2R8Y7Q9_HUMAN Ceramide	13	3	3	3	0	0	1	2	0	1	2	0	0	1	0	0	0	0	2	0	0	1	2	0	1	2	0	0	1	0	0	0	0	2	0	0	1	2	0	1	2	0
A0A024RAJ6;P07686;Q5URX0;H0YA83;H0Y9B6;D6REQ8	A0A024RAJ6;P07686;Q5URX0;H0YA83;H0Y9B6	14;14;11;7;7;1	14;14;11;7;7;1	14;14;11;7;7;1	Beta-hexosaminidase;Beta-hexosaminidase subunit beta;Beta-hexosaminidase subunit beta chain B;Beta-hexosaminidase subunit beta chain A	HEXB	tr|A0A024RAJ6|A0A024RAJ6_HUMAN Beta-hexosaminidase OS=Homo sapiens OX=9606 GN=HEXB PE=2 SV=1;sp|P07686|HEXB_HUMAN Beta-hexosaminidase subunit beta OS=Homo sapiens OX=9606 GN=HEXB PE=1 SV=3;tr|Q5URX0|Q5URX0_HUMAN Beta-hexosaminidase subunit beta OS=Homo sap	6	14	14	14	0	2	3	5	0	5	4	0	0	6	0	0	2	1	8	0	2	3	5	0	5	4	0	0	6	0	0	2	1	8	0	2	3	5	0	5	4	0
B7Z881;Q59HA3;F5H7S7;A0A024RAJ8;Q13576-3;Q13576-2;Q13576;E7EWC2;B7Z7U6	B7Z881;Q59HA3;F5H7S7;A0A024RAJ8;Q13576-3;Q13576-2;Q13576;E7EWC2;B7Z7U6	4;4;4;4;4;4;4;3;3	3;3;3;3;3;3;3;2;2	3;3;3;3;3;3;3;2;2	Ras GTPase-activating-like protein IQGAP2	IQGAP2	tr|B7Z881|B7Z881_HUMAN cDNA FLJ52376, highly similar to Ras GTPase-activating-like protein IQGAP2 OS=Homo sapiens OX=9606 PE=2 SV=1;tr|Q59HA3|Q59HA3_HUMAN IQ motif containing GTPase activating protein 2 variant (Fragment) OS=Homo sapiens OX=9606 PE=2 SV=1;	9	4	3	3	0	1	0	1	0	1	3	0	1	2	0	0	0	0	1	0	0	0	0	0	0	2	0	1	1	0	0	0	0	0	0	0	0	0	0	0	2	0
P10915;A0A024RAK9;D6RBS1	P10915;A0A024RAK9	4;4;1	4;4;1	4;4;1	Hyaluronan and proteoglycan link protein 1	HAPLN1	sp|P10915|HPLN1_HUMAN Hyaluronan and proteoglycan link protein 1 OS=Homo sapiens OX=9606 GN=HAPLN1 PE=2 SV=2;tr|A0A024RAK9|A0A024RAK9_HUMAN Hyaluronan and proteoglycan link protein 1, isoform CRA_a OS=Homo sapiens OX=9606 GN=HAPLN1 PE=4 SV=1	3	4	4	4	0	0	0	0	0	0	2	0	0	0	0	0	3	2	2	0	0	0	0	0	0	2	0	0	0	0	0	3	2	2	0	0	0	0	0	0	2	0
A0A024RAL1;P13611-2;P13611-4;D6RGZ6;Q86W61;B7Z3R6;A0A1B1PFX2;B7Z638	A0A024RAL1;P13611-2;P13611-4;D6RGZ6;Q86W61	26;26;22;16;13;9;4;2	1;1;1;1;1;0;0;0	1;1;1;1;1;0;0;0	Versican core protein	CSPG2;VCAN	tr|A0A024RAL1|A0A024RAL1_HUMAN Chondroitin sulfate proteoglycan 2 (Versican), isoform CRA_c OS=Homo sapiens OX=9606 GN=CSPG2 PE=4 SV=1;sp|P13611-2|CSPG2_HUMAN Isoform V1 of Versican core protein OS=Homo sapiens OX=9606 GN=VCAN;sp|P13611-4|CSPG2_HUMAN Isofo	8	26	1	1	11	15	22	15	10	19	18	20	8	18	16	5	19	9	16	0	0	0	0	0	0	0	1	0	0	0	0	0	0	0	0	0	0	0	0	0	0	1
A0A024RAM0;Q92973-2;Q92973;Q92973-3;B4DSC0;E7EW37;S4R398;K7ENW1;K7ESC1	A0A024RAM0;Q92973-2;Q92973;Q92973-3	19;19;19;14;6;6;4;2;2	19;19;19;14;6;6;4;2;2	15;15;15;12;4;4;3;0;0	Transportin-1	TNPO1	tr|A0A024RAM0|A0A024RAM0_HUMAN Transportin 1, isoform CRA_a OS=Homo sapiens OX=9606 GN=TNPO1 PE=4 SV=1;sp|Q92973-2|TNPO1_HUMAN Isoform 2 of Transportin-1 OS=Homo sapiens OX=9606 GN=TNPO1;sp|Q92973|TNPO1_HUMAN Transportin-1 OS=Homo sapiens OX=9606 GN=TNPO1	9	19	19	15	1	6	7	9	1	6	13	4	1	13	5	1	4	1	5	1	6	7	9	1	6	13	4	1	13	5	1	4	1	5	1	5	5	8	1	6	11	3
D6R9U7;A0A024RAM1;O15318;D6R921;D6RIT0;D6RJH6	D6R9U7;A0A024RAM1;O15318;D6R921	3;3;3;2;1;1	3;3;3;2;1;1	3;3;3;2;1;1	DNA-directed RNA polymerase III subunit RPC7	POLR3G	tr|D6R9U7|D6R9U7_HUMAN DNA-directed RNA polymerase III subunit RPC7 (Fragment) OS=Homo sapiens OX=9606 GN=POLR3G PE=1 SV=8;tr|A0A024RAM1|A0A024RAM1_HUMAN DNA-directed RNA polymerase III subunit OS=Homo sapiens OX=9606 GN=POLR3G PE=3 SV=1;sp|O15318|RPC7_HUM	6	3	3	3	0	0	1	2	0	1	2	0	0	1	0	0	0	0	0	0	0	1	2	0	1	2	0	0	1	0	0	0	0	0	0	0	1	2	0	1	2	0
P35754;A0A024RAM2;D3DQK5	P35754;A0A024RAM2	3;3;1	3;3;1	3;3;1	Glutaredoxin-1	GLRX	sp|P35754|GLRX1_HUMAN Glutaredoxin-1 OS=Homo sapiens OX=9606 GN=GLRX PE=1 SV=2;tr|A0A024RAM2|A0A024RAM2_HUMAN Glutaredoxin (Thioltransferase), isoform CRA_c OS=Homo sapiens OX=9606 GN=GLRX PE=4 SV=1	3	3	3	3	0	2	1	2	0	2	2	0	0	1	0	0	0	0	1	0	2	1	2	0	2	2	0	0	1	0	0	0	0	1	0	2	1	2	0	2	2	0
A0A024RAM4;P46821;A2BDK6;Q5H9P1;Q32NB7;A5D6X1;Q4VBY4;D6RA32;Q05BW8;Q86X89;Q6PJD3;D6RA40;A5D8X6;D6RCL2;D6RGJ3;E9PGC8;P78559;P78559-2;Q504X9;A8K4T7;Q7Z5F9	A0A024RAM4;P46821;A2BDK6;Q5H9P1	54;54;50;32;21;21;21;21;21;21;21;17;17;3;3;2;2;2;1;1;1	54;54;50;32;21;21;21;21;21;21;21;17;17;3;3;2;2;2;1;1;1	54;54;50;32;21;21;21;21;21;21;21;17;17;3;3;2;2;2;1;1;1	Microtubule-associated protein 1B;MAP1B heavy chain;MAP1 light chain LC1	MAP1B;DKFZp686F1345	tr|A0A024RAM4|A0A024RAM4_HUMAN Microtubule-associated protein 1B, isoform CRA_b OS=Homo sapiens OX=9606 GN=MAP1B PE=4 SV=1;sp|P46821|MAP1B_HUMAN Microtubule-associated protein 1B OS=Homo sapiens OX=9606 GN=MAP1B PE=1 SV=2;tr|A2BDK6|A2BDK6_HUMAN Microtubule	21	54	54	54	8	14	15	27	5	21	30	2	7	35	5	3	3	11	25	8	14	15	27	5	21	30	2	7	35	5	3	3	11	25	8	14	15	27	5	21	30	2
A0A024RAM8;Q6ZUX7	A0A024RAM8;Q6ZUX7	1;1	1;1	1;1	Lipoma HMGIC fusion partner-like 2 protein	LHFPL2	tr|A0A024RAM8|A0A024RAM8_HUMAN Lipoma HMGIC fusion partner-like 2, isoform CRA_a OS=Homo sapiens OX=9606 GN=LHFPL2 PE=4 SV=1;sp|Q6ZUX7|LHPL2_HUMAN LHFPL tetraspan subfamily member 2 protein OS=Homo sapiens OX=9606 GN=LHFPL2 PE=2 SV=2	2	1	1	1	0	0	0	0	0	1	0	0	0	0	0	0	0	0	0	0	0	0	0	0	1	0	0	0	0	0	0	0	0	0	0	0	0	0	0	1	0	0
A0A024RAV4;A0A024RAQ1;P16989-2;P16989;P16989-3;Q96GD7	A0A024RAV4;A0A024RAQ1;P16989-2;P16989;P16989-3;Q96GD7	10;10;10;10;9;7	5;5;5;5;4;3	5;5;5;5;4;3	Y-box-binding protein 3	CSDA;YBX3	tr|A0A024RAV4|A0A024RAV4_HUMAN Cold shock domain protein A, isoform CRA_b OS=Homo sapiens OX=9606 GN=CSDA PE=4 SV=1;tr|A0A024RAQ1|A0A024RAQ1_HUMAN Cold shock domain protein A, isoform CRA_a OS=Homo sapiens OX=9606 GN=CSDA PE=4 SV=1;sp|P16989-2|YBOX3_HUMAN	6	10	5	5	3	6	5	8	3	7	9	5	3	5	4	1	6	4	5	2	2	1	4	1	3	4	2	1	2	1	0	2	2	2	2	2	1	4	1	3	4	2
B0YJ76;A0A024RAQ3;P00374-2;P00374;B4DM58	B0YJ76;A0A024RAQ3;P00374-2;P00374;B4DM58	2;2;2;2;1	2;2;2;2;1	2;2;2;2;1	Dihydrofolate reductase	DYR;DHFR	tr|B0YJ76|B0YJ76_HUMAN Dihydrofolate reductase OS=Homo sapiens OX=9606 GN=DYR PE=1 SV=1;tr|A0A024RAQ3|A0A024RAQ3_HUMAN Dihydrofolate reductase, isoform CRA_a OS=Homo sapiens OX=9606 GN=DHFR PE=3 SV=1;sp|P00374-2|DYR_HUMAN Isoform 2 of Dihydrofolate reducta	5	2	2	2	0	0	0	1	0	0	2	0	0	1	1	0	1	0	0	0	0	0	1	0	0	2	0	0	1	1	0	1	0	0	0	0	0	1	0	0	2	0
A0A024RAQ9;Q59FG9;P13611;P13611-5;E9PF17;A0A024RAP3;P13611-3	A0A024RAQ9;Q59FG9;P13611;P13611-5;E9PF17;A0A024RAP3;P13611-3	28;28;28;27;24;24;24	28;28;28;27;24;24;24	3;3;3;3;3;3;3	Versican core protein	CSPG2;VCAN	tr|A0A024RAQ9|A0A024RAQ9_HUMAN Chondroitin sulfate proteoglycan 2 (Versican), isoform CRA_b OS=Homo sapiens OX=9606 GN=CSPG2 PE=4 SV=1;tr|Q59FG9|Q59FG9_HUMAN Chondroitin sulfate proteoglycan 2 (Versican) variant (Fragment) OS=Homo sapiens OX=9606 PE=2 SV=1	7	28	28	3	11	16	24	15	10	22	19	19	8	19	16	5	21	9	16	11	16	24	15	10	22	19	19	8	19	16	5	21	9	16	0	1	2	0	0	3	1	0
A0A075BTL2;A0A075BV59;A8K6H1;A0A0A7E7X3;A0A0A7E7W9;A0A0A7E7W5;A0A0A7E7T3;A0A0A7E7S5;A0A0A7E6P9;A0A0A7E6P4;A0A0A7E6P0;A0A0A7E6J5;A0A0A7E6I2;A0A0A7E6D8;A0A0A7E6D4;A0A0A7E6K0;A0A024RAR8;A0A075BSP6;A0A075BW43;Q9NZ08;Q9NZ08-2	A0A075BTL2;A0A075BV59;A8K6H1;A0A0A7E7X3;A0A0A7E7W9;A0A0A7E7W5;A0A0A7E7T3;A0A0A7E7S5;A0A0A7E6P9;A0A0A7E6P4;A0A0A7E6P0;A0A0A7E6J5;A0A0A7E6I2;A0A0A7E6D8;A0A0A7E6D4;A0A0A7E6K0;A0A024RAR8;A0A075BSP6;A0A075BW43;Q9NZ08;Q9NZ08-2	2;2;2;2;2;2;2;2;2;2;2;2;2;2;2;2;2;2;2;2;2	2;2;2;2;2;2;2;2;2;2;2;2;2;2;2;2;2;2;2;2;2	2;2;2;2;2;2;2;2;2;2;2;2;2;2;2;2;2;2;2;2;2	Endoplasmic reticulum aminopeptidase 1	ERAP1;ARTS-1	tr|A0A075BTL2|A0A075BTL2_HUMAN Endoplasmic reticulum aminopeptidase 1 delta-Exon-11 isoform OS=Homo sapiens OX=9606 GN=ERAP1 PE=2 SV=1;tr|A0A075BV59|A0A075BV59_HUMAN Endoplasmic reticulum aminopeptidase 1 delta-Exon-13 isoform OS=Homo sapiens OX=9606 GN=ER	21	2	2	2	0	0	1	0	0	1	2	0	0	1	0	0	0	0	1	0	0	1	0	0	1	2	0	0	1	0	0	0	0	1	0	0	1	0	0	1	2	0
A0A024RAS8;Q9NRV9;A0A3B3IRV5;F5GWX2;H0YG71	A0A024RAS8;Q9NRV9;A0A3B3IRV5;F5GWX2	6;6;5;3;1	6;6;5;3;1	6;6;5;3;1	Heme-binding protein 1	HEBP1	tr|A0A024RAS8|A0A024RAS8_HUMAN Heme binding protein 1, isoform CRA_a OS=Homo sapiens OX=9606 GN=HEBP1 PE=4 SV=1;sp|Q9NRV9|HEBP1_HUMAN Heme-binding protein 1 OS=Homo sapiens OX=9606 GN=HEBP1 PE=1 SV=1;tr|A0A3B3IRV5|A0A3B3IRV5_HUMAN Heme-binding protein 1 (F	5	6	6	6	2	5	5	6	2	3	5	1	2	6	3	2	1	1	4	2	5	5	6	2	3	5	1	2	6	3	2	1	1	4	2	5	5	6	2	3	5	1
A0A024RAV0;P54687-4;P54687;P54687-5;P54687-2;P54687-3;F5H2F2;A0A087WYF2	A0A024RAV0;P54687-4;P54687;P54687-5;P54687-2;P54687-3	13;13;13;13;11;11;5;5	13;13;13;13;11;11;5;5	13;13;13;13;11;11;5;5	Branched-chain-amino-acid aminotransferase;Branched-chain-amino-acid aminotransferase, cytosolic	BCAT1	tr|A0A024RAV0|A0A024RAV0_HUMAN Branched-chain-amino-acid aminotransferase OS=Homo sapiens OX=9606 GN=BCAT1 PE=3 SV=1;sp|P54687-4|BCAT1_HUMAN Isoform 4 of Branched-chain-amino-acid aminotransferase, cytosolic OS=Homo sapiens OX=9606 GN=BCAT1;sp|P54687|BCAT1	8	13	13	13	0	6	5	11	1	8	11	2	1	8	2	2	3	3	11	0	6	5	11	1	8	11	2	1	8	2	2	3	3	11	0	6	5	11	1	8	11	2
B4DMD3;B4DY34;A0A024RAW9;Q9Y2W2;F5H5G4	B4DMD3;B4DY34;A0A024RAW9;Q9Y2W2;F5H5G4	3;3;3;3;2	3;3;3;3;2	3;3;3;3;2	WW domain-binding protein 11	WBP11	tr|B4DMD3|B4DMD3_HUMAN cDNA FLJ58174, highly similar to WW domain-binding protein 11 OS=Homo sapiens OX=9606 PE=2 SV=1;tr|B4DY34|B4DY34_HUMAN cDNA FLJ60194, highly similar to WW domain-binding protein 11 OS=Homo sapiens OX=9606 PE=2 SV=1;tr|A0A024RAW9|A0A0	5	3	3	3	1	1	0	0	0	1	3	0	0	1	0	0	0	0	0	1	1	0	0	0	1	3	0	0	1	0	0	0	0	0	1	1	0	0	0	1	3	0
A0A024RAX0;P08493;P08493-2	A0A024RAX0;P08493;P08493-2	1;1;1	1;1;1	1;1;1	Matrix Gla protein	MGP	tr|A0A024RAX0|A0A024RAX0_HUMAN Matrix Gla protein OS=Homo sapiens OX=9606 GN=MGP PE=3 SV=1;sp|P08493|MGP_HUMAN Matrix Gla protein OS=Homo sapiens OX=9606 GN=MGP PE=1 SV=2;sp|P08493-2|MGP_HUMAN Isoform 2 of Matrix Gla protein OS=Homo sapiens OX=9606 GN=MGP	3	1	1	1	0	0	0	0	0	0	0	0	0	0	0	0	1	0	0	0	0	0	0	0	0	0	0	0	0	0	0	1	0	0	0	0	0	0	0	0	0	0
Q6LET6;A0A024RAX2;P10620;F5H7F6;F5H6X2;P10620-2;F5H760	Q6LET6;A0A024RAX2;P10620;F5H7F6;F5H6X2;P10620-2	3;3;3;2;2;2;1	3;3;3;2;2;2;1	3;3;3;2;2;2;1	Microsomal glutathione S-transferase 1	MGST1	tr|Q6LET6|Q6LET6_HUMAN MGST1 protein (Fragment) OS=Homo sapiens OX=9606 GN=MGST1 PE=2 SV=1;tr|A0A024RAX2|A0A024RAX2_HUMAN Microsomal glutathione S-transferase 1, isoform CRA_a OS=Homo sapiens OX=9606 GN=MGST1 PE=4 SV=1;sp|P10620|MGST1_HUMAN Microsomal glut	7	3	3	3	0	0	1	1	0	0	3	0	0	2	0	0	0	0	0	0	0	1	1	0	0	3	0	0	2	0	0	0	0	0	0	0	1	1	0	0	3	0
B4DRL6;B4E2A2;B3KQF8;A0A024RAY1;Q6VMQ6-2;Q6VMQ6-5;Q6VMQ6;Q6VMQ6-4;F5GYR7;F5H592;A8MV73;B3KNI7	B4DRL6;B4E2A2;B3KQF8;A0A024RAY1;Q6VMQ6-2;Q6VMQ6-5;Q6VMQ6;Q6VMQ6-4;F5GYR7;F5H592;A8MV73;B3KNI7	2;2;2;2;2;2;2;2;1;1;1;1	2;2;2;2;2;2;2;2;1;1;1;1	2;2;2;2;2;2;2;2;1;1;1;1	Activating transcription factor 7-interacting protein 1	ATF7IP	tr|B4DRL6|B4DRL6_HUMAN cDNA FLJ61354, highly similar to Homo sapiens activating transcription factor 7 interacting protein (ATF7IP), mRNA OS=Homo sapiens OX=9606 PE=2 SV=1;tr|B4E2A2|B4E2A2_HUMAN cDNA FLJ56048, highly similar to Homo sapiens activating tran	12	2	2	2	0	0	0	1	0	0	2	0	0	0	0	0	0	0	0	0	0	0	1	0	0	2	0	0	0	0	0	0	0	0	0	0	0	1	0	0	2	0
F8VZY9;B2RA03;A0A024RAY2;P05783;I6L965;CON__H-INV:HIT000015463	F8VZY9;B2RA03;A0A024RAY2;P05783;I6L965	20;20;20;20;17;1	18;18;18;18;15;1	11;11;11;11;8;1	Keratin, type I cytoskeletal 18	KRT18	tr|F8VZY9|F8VZY9_HUMAN Keratin, type I cytoskeletal 18 OS=Homo sapiens OX=9606 GN=KRT18 PE=1 SV=1;tr|B2RA03|B2RA03_HUMAN cDNA, FLJ94640, highly similar to Homo sapiens keratin 18 (KRT18), mRNA OS=Homo sapiens OX=9606 PE=2 SV=1;tr|A0A024RAY2|A0A024RAY2_HUMA	6	20	18	11	3	7	6	8	2	8	12	2	2	9	3	2	4	3	11	2	6	5	7	1	6	11	1	1	8	2	1	3	2	9	2	5	3	4	1	5	6	1
A0A024RAY7;B4DHK5;Q9HAU0-5;Q9HAU0;Q9HAU0-2;Q9HAU0-4;Q9HAU0-6;A0JP02;B4DMB9;B4DJX4;Q9HAU0-7;Q9HAU0-3;Q9HAU0-8;H0YGJ6	A0A024RAY7;B4DHK5;Q9HAU0-5;Q9HAU0;Q9HAU0-2;Q9HAU0-4;Q9HAU0-6;A0JP02;B4DMB9;B4DJX4;Q9HAU0-7;Q9HAU0-3;Q9HAU0-8	4;4;4;4;4;4;4;2;2;2;2;2;2;1	4;4;4;4;4;4;4;2;2;2;2;2;2;1	4;4;4;4;4;4;4;2;2;2;2;2;2;1	Pleckstrin homology domain-containing family A member 5	PLEKHA5	tr|A0A024RAY7|A0A024RAY7_HUMAN Pleckstrin homology domain containing, family A member 5, isoform CRA_a OS=Homo sapiens OX=9606 GN=PLEKHA5 PE=4 SV=1;tr|B4DHK5|B4DHK5_HUMAN cDNA FLJ61590, moderately similar to Pleckstrin homology domain-containing family A m	14	4	4	4	0	1	0	2	0	1	2	0	0	1	0	0	0	0	2	0	1	0	2	0	1	2	0	0	1	0	0	0	0	2	0	1	0	2	0	1	2	0
P09651;P09651-2;P09651-3;A0A024RAZ7;A0A024RB53;F8W6I7;A0A024RC46;Q6IPF2;Q0VAC0;Q9BSM5;F8VZ49;Q32P51;A0A024QZ98;F8VTQ5;A0A2R8Y4L2;B4DP35;B4E0B5;F8W646;H0YH80;F8VYN5;Q3MI39	P09651;P09651-2;P09651-3;A0A024RAZ7;A0A024RB53;F8W6I7;A0A024RC46;Q6IPF2;Q0VAC0;Q9BSM5;F8VZ49;Q32P51;A0A024QZ98;F8VTQ5;A0A2R8Y4L2;B4DP35	25;25;25;25;25;25;22;22;21;21;20;17;17;15;14;13;12;11;10;9;5	24;24;24;24;24;24;21;21;20;20;19;16;16;14;13;13;12;11;10;8;5	24;24;24;24;24;24;21;21;20;20;19;16;16;14;13;13;12;11;10;8;5	Heterogeneous nuclear ribonucleoprotein A1;Heterogeneous nuclear ribonucleoprotein A1, N-terminally processed;Heterogeneous nuclear ribonucleoprotein A1-like 2	HNRNPA1;HNRPA1;hCG_2020860;HNRNPA1L2;RP11-78J21.1	sp|P09651|ROA1_HUMAN Heterogeneous nuclear ribonucleoprotein A1 OS=Homo sapiens OX=9606 GN=HNRNPA1 PE=1 SV=5;sp|P09651-2|ROA1_HUMAN Isoform A1-A of Heterogeneous nuclear ribonucleoprotein A1 OS=Homo sapiens OX=9606 GN=HNRNPA1;sp|P09651-3|ROA1_HUMAN Isoform	21	25	24	24	6	19	18	23	10	19	22	22	11	25	18	9	21	11	20	6	19	18	23	10	19	21	22	11	24	18	9	21	11	20	6	19	18	23	10	19	21	22
B2R627;A8K6A5;A0A024RB01;P08648	B2R627;A8K6A5;A0A024RB01;P08648	1;1;1;1	1;1;1;1	1;1;1;1	Integrin alpha-5;Integrin alpha-5 heavy chain;Integrin alpha-5 light chain	ITGA5	tr|B2R627|B2R627_HUMAN cDNA, FLJ92752, highly similar to Homo sapiens integrin, alpha 5 (fibronectin receptor, alphapolypeptide) (ITGA5), mRNA OS=Homo sapiens OX=9606 PE=2 SV=1;tr|A8K6A5|A8K6A5_HUMAN cDNA FLJ77742, highly similar to Homo sapiens integrin,	4	1	1	1	0	0	0	0	0	0	0	0	0	1	0	0	0	0	0	0	0	0	0	0	0	0	0	0	1	0	0	0	0	0	0	0	0	0	0	0	0	0
A0A024RB09;P61020-2;P61020;Q6FI54	A0A024RB09;P61020-2;P61020;Q6FI54	4;4;4;3	1;1;1;1	1;1;1;1	Ras-related protein Rab-5B	RAB5B	tr|A0A024RB09|A0A024RB09_HUMAN RAB5B, member RAS oncogene family, isoform CRA_a OS=Homo sapiens OX=9606 GN=RAB5B PE=4 SV=1;sp|P61020-2|RAB5B_HUMAN Isoform 2 of Ras-related protein Rab-5B OS=Homo sapiens OX=9606 GN=RAB5B;sp|P61020|RAB5B_HUMAN Ras-related pr	4	4	1	1	0	3	1	2	0	3	3	2	0	3	1	1	1	0	2	0	1	0	0	0	1	0	0	0	0	0	0	0	0	0	0	1	0	0	0	1	0	0
A0A024RB77;G3V5T9;P24941-2;B4DDL9;A0A024RB10;E7ESI2;P24941;Q00526;K7ELV5;A0A024R8R3;E5RGN0;Q96GA5;E7EUK8;A0A087X209;Q59G02;B4DER5;Q9BRL4;B4DHU6;B5BU53;A0A2R8YD28;F8VXD2;B2R9L6;Q9BVE2;B4DK59;G3V317;A0A024R183;A0A024R996;A0A2R8Y4Z0;A0A024R980;A0A024RBH0;B7Z8T0;A0A2R8YF61;A0A2R8Y7W5;J3QSD7;B4DK03;A0A140VK97;Q8IWB3;F8VZ51;A0A2R8Y644;H0YAZ9;A0A024R880;F5H6Z0;B4DGP5;F8VWX7;A0A0S2Z355;Q00537;K7EJ83;Q6LC…	A0A024RB77;G3V5T9;P24941-2;B4DDL9;A0A024RB10;E7ESI2;P24941;Q00526;K7ELV5;A0A024R8R3	3;3;3;3;3;3;3;2;2;2;1;1;1;1;1;1;1;1;1;1;1;1;1;1;1;1;1;1;1;1;1;1;1;1;1;1;1;1;1;1;1;1;1;1;1;1;1;1;1;1;1;1;1;1;1;1;1;1;1;1;1;1;1;1;1;1;1;1;1;1;1;1;1;1;1;1;1;1;1;1;1	1;1;1;1;1;1;1;0;0;0;0;0;0;0;0;0;0;0;0;0;0;0;0;0;0;0;0;0;0;0;0;0;0;0;0;0;0;0;0;0;0;0;0;0;0;0;0;0;0;0;0;0;0;0;0;0;0;0;0;0;0;0;0;0;0;0;0;0;0;0;0;0;0;0;0;0;0;0;0;0;0	1;1;1;1;1;1;1;0;0;0;0;0;0;0;0;0;0;0;0;0;0;0;0;0;0;0;0;0;0;0;0;0;0;0;0;0;0;0;0;0;0;0;0;0;0;0;0;0;0;0;0;0;0;0;0;0;0;0;0;0;0;0;0;0;0;0;0;0;0;0;0;0;0;0;0;0;0;0;0;0;0	Cyclin-dependent kinase 2;Cyclin-dependent kinase 3	CDK2;CDK3	tr|A0A024RB77|A0A024RB77_HUMAN Cyclin-dependent kinase 2, isoform CRA_b OS=Homo sapiens OX=9606 GN=CDK2 PE=3 SV=1;tr|G3V5T9|G3V5T9_HUMAN Cyclin-dependent kinase 2 OS=Homo sapiens OX=9606 GN=CDK2 PE=1 SV=1;sp|P24941-2|CDK2_HUMAN Isoform 2 of Cyclin-dependen	81	3	1	1	1	3	0	1	1	2	1	1	1	1	1	0	1	0	2	0	1	0	0	0	1	0	0	0	0	0	0	0	0	0	0	1	0	0	0	1	0	0
A0A024RB14;P62854;Q75MH1;Q5JNZ5;Q76N57;Q76N56	A0A024RB14;P62854;Q75MH1;Q5JNZ5	4;4;3;3;1;1	4;4;3;3;1;1	4;4;3;3;1;1	40S ribosomal protein S26;Putative 40S ribosomal protein S26-like 1	RPS26;RPS26P11	tr|A0A024RB14|A0A024RB14_HUMAN 40S ribosomal protein S26 OS=Homo sapiens OX=9606 GN=RPS26 PE=3 SV=1;sp|P62854|RS26_HUMAN 40S ribosomal protein S26 OS=Homo sapiens OX=9606 GN=RPS26 PE=1 SV=3;tr|Q75MH1|Q75MH1_HUMAN 40S ribosomal protein S26 OS=Homo sapiens O	6	4	4	4	2	2	3	3	1	3	3	3	2	3	3	1	2	1	4	2	2	3	3	1	3	3	3	2	3	3	1	2	1	4	2	2	3	3	1	3	3	3
B3KY56;B3KMV5;A0A024RB17;Q9BSJ8;A0A024RB16;Q9BSJ8-2;F8VZB1	B3KY56;B3KMV5;A0A024RB17;Q9BSJ8;A0A024RB16;Q9BSJ8-2	12;12;12;12;11;11;2	12;12;12;12;11;11;2	12;12;12;12;11;11;2	Extended synaptotagmin-1	FAM62A;ESYT1	tr|B3KY56|B3KY56_HUMAN cDNA FLJ46898 fis, clone UTERU3022168, highly similar to Protein FAM62A OS=Homo sapiens OX=9606 PE=2 SV=1;tr|B3KMV5|B3KMV5_HUMAN cDNA FLJ12728 fis, clone NT2RP2000040, highly similar to Protein FAM62A OS=Homo sapiens OX=9606 PE=2 SV=	7	12	12	12	0	0	1	6	0	5	8	0	0	4	0	0	0	0	5	0	0	1	6	0	5	8	0	0	4	0	0	0	0	5	0	0	1	6	0	5	8	0
H0YI30;A0A024RB20;O95390	H0YI30;A0A024RB20;O95390	1;1;1	1;1;1	1;1;1	Growth/differentiation factor 11	GDF11	tr|H0YI30|H0YI30_HUMAN Growth/differentiation factor 11 (Fragment) OS=Homo sapiens OX=9606 GN=GDF11 PE=1 SV=1;tr|A0A024RB20|A0A024RB20_HUMAN Growth differentiation factor 11, isoform CRA_a OS=Homo sapiens OX=9606 GN=GDF11 PE=3 SV=1;sp|O95390|GDF11_HUMAN Gr	3	1	1	1	0	0	0	0	0	0	0	1	0	0	1	0	0	0	0	0	0	0	0	0	0	0	1	0	0	1	0	0	0	0	0	0	0	0	0	0	0	1
Q59G16;A0A024RB22;F8VXC8;Q8TAQ2-2;Q8TAQ2-3;Q8TAQ2;Q658P9;F8VZW6	Q59G16;A0A024RB22;F8VXC8;Q8TAQ2-2;Q8TAQ2-3;Q8TAQ2	9;9;9;9;9;9;1;1	4;4;4;4;4;4;1;1	2;2;2;2;2;2;1;1	SWI/SNF complex subunit SMARCC2	SMARCC2	tr|Q59G16|Q59G16_HUMAN SWI/SNF-related matrix-associated actin-dependent regulator of chromatin c2 isoform b variant (Fragment) OS=Homo sapiens OX=9606 PE=2 SV=1;tr|A0A024RB22|A0A024RB22_HUMAN SWI/SNF related, matrix associated, actin dependent regulator o	8	9	4	2	0	1	3	4	0	2	5	0	0	7	0	0	0	0	1	0	1	0	2	0	1	2	0	0	2	0	0	0	0	0	0	1	0	2	0	1	0	0
A0A024RB31;B4E368;P14649;F8W1I5	A0A024RB31;B4E368;P14649;F8W1I5	4;4;4;3	2;2;2;1	2;2;2;1	Myosin light chain 6B	MYL6B	tr|A0A024RB31|A0A024RB31_HUMAN Myosin, light polypeptide 6B, alkali, smooth muscle and non-muscle, isoform CRA_a OS=Homo sapiens OX=9606 GN=MYL6B PE=4 SV=1;tr|B4E368|B4E368_HUMAN cDNA FLJ60058, highly similar to Myosin light chain 1, slow-twitch muscle A i	4	4	2	2	2	3	4	2	2	2	3	2	2	3	2	1	2	2	3	0	1	2	0	0	0	1	0	0	1	0	0	0	0	1	0	1	2	0	0	0	1	0
A0A024RB32;A0A087WYT3;B3KUY2;Q15185-4;Q15185;Q15185-3;B4DDC6;Q15185-2	A0A024RB32;A0A087WYT3;B3KUY2;Q15185-4;Q15185;Q15185-3;B4DDC6	6;6;6;6;6;5;3;2	6;6;6;6;6;5;3;2	6;6;6;6;6;5;3;2	Prostaglandin E synthase 3	PTGES3	tr|A0A024RB32|A0A024RB32_HUMAN Prostaglandin E synthase 3 (Cytosolic), isoform CRA_a OS=Homo sapiens OX=9606 GN=PTGES3 PE=4 SV=1;tr|A0A087WYT3|A0A087WYT3_HUMAN Prostaglandin E synthase 3 OS=Homo sapiens OX=9606 GN=PTGES3 PE=1 SV=1;tr|B3KUY2|B3KUY2_HUMAN Pr	8	6	6	6	0	5	3	5	1	4	5	3	0	3	4	3	3	0	4	0	5	3	5	1	4	5	3	0	3	4	3	3	0	4	0	5	3	5	1	4	5	3
F8VZJ2;A0A024RB41;H0YHX9;Q13765;E9PAV3-2;E9PAV3;F8W0W4;F8W1N5;F8VNW4;B4DDI8;F8VZ58;A8K6N6;Q9BZK3	F8VZJ2;A0A024RB41;H0YHX9;Q13765;E9PAV3-2;E9PAV3;F8W0W4;F8W1N5;F8VNW4;B4DDI8	6;6;6;6;6;6;5;4;4;4;2;2;2	6;6;6;6;6;6;5;4;4;4;2;2;2	6;6;6;6;6;6;5;4;4;4;2;2;2	Nascent polypeptide-associated complex subunit alpha;Nascent polypeptide-associated complex subunit alpha, muscle-specific form	NACA;hCG_2016482	tr|F8VZJ2|F8VZJ2_HUMAN Nascent polypeptide-associated complex subunit alpha OS=Homo sapiens OX=9606 GN=NACA PE=1 SV=1;tr|A0A024RB41|A0A024RB41_HUMAN HCG2016482, isoform CRA_b OS=Homo sapiens OX=9606 GN=hCG_2016482 PE=4 SV=1;tr|H0YHX9|H0YHX9_HUMAN Nascent p	13	6	6	6	3	5	5	5	3	5	5	5	3	6	5	2	5	5	5	3	5	5	5	3	5	5	5	3	6	5	2	5	5	5	3	5	5	5	3	5	5	5
H3BV98;F8VW32;F8VSA1;A0A024RB49;F8VZ57;Q15633-2;Q15633	H3BV98;F8VW32;F8VSA1;A0A024RB49;F8VZ57;Q15633-2;Q15633	1;1;1;1;1;1;1	1;1;1;1;1;1;1	1;1;1;1;1;1;1	RISC-loading complex subunit TARBP2	TARBP2	tr|H3BV98|H3BV98_HUMAN RISC-loading complex subunit TARBP2 (Fragment) OS=Homo sapiens OX=9606 GN=TARBP2 PE=1 SV=8;tr|F8VW32|F8VW32_HUMAN RISC-loading complex subunit TARBP2 OS=Homo sapiens OX=9606 GN=TARBP2 PE=1 SV=1;tr|F8VSA1|F8VSA1_HUMAN RISC-loading com	7	1	1	1	0	1	0	1	0	1	1	0	0	0	0	0	0	0	1	0	1	0	1	0	1	1	0	0	0	0	0	0	0	1	0	1	0	1	0	1	1	0
Q53FU3;A0A024RB72;F8VVA7;P61923;F8VXB1;F8W156;F8VYZ4;P61923-5;P61923-4;F8VUC5;F8W651;F8VXR1;P61923-3;F8VYK5;F8VYE0;P61923-2	Q53FU3;A0A024RB72;F8VVA7;P61923;F8VXB1;F8W156;F8VYZ4;P61923-5;P61923-4;F8VUC5;F8W651;F8VXR1	6;6;6;6;5;5;5;5;5;4;4;4;2;1;1;1	6;6;6;6;5;5;5;5;5;4;4;4;2;1;1;1	6;6;6;6;5;5;5;5;5;4;4;4;2;1;1;1	Coatomer subunit zeta-1	COPZ1	tr|Q53FU3|Q53FU3_HUMAN Coatomer subunit zeta (Fragment) OS=Homo sapiens OX=9606 PE=2 SV=1;tr|A0A024RB72|A0A024RB72_HUMAN Coatomer subunit zeta OS=Homo sapiens OX=9606 GN=COPZ1 PE=3 SV=1;tr|F8VVA7|F8VVA7_HUMAN Coatomer subunit zeta OS=Homo sapiens OX=9606 G	16	6	6	6	3	2	0	4	2	2	6	0	3	4	0	2	0	3	3	3	2	0	4	2	2	6	0	3	4	0	2	0	3	3	3	2	0	4	2	2	6	0
O75390;A0A024RB75;B4DJV2;B3KTN4;A0A0C4DGI3;F8W1S4;B7Z1E1;Q0QEL2;F8VPF9;F8VPA1;H0YH82;F8W4S1;F8W642;F8VZK9;F8VR34;F8VRI6;H0YIC4;F8VX68;F8VRP1;F8VX07;F8VTT8	O75390;A0A024RB75;B4DJV2;B3KTN4;A0A0C4DGI3	5;5;5;5;5;2;2;2;2;2;2;1;1;1;1;1;1;1;1;1;1	5;5;5;5;5;2;2;2;2;2;2;1;1;1;1;1;1;1;1;1;1	5;5;5;5;5;2;2;2;2;2;2;1;1;1;1;1;1;1;1;1;1	Citrate synthase, mitochondrial;Citrate synthase	CS	sp|O75390|CISY_HUMAN Citrate synthase, mitochondrial OS=Homo sapiens OX=9606 GN=CS PE=1 SV=2;tr|A0A024RB75|A0A024RB75_HUMAN Citrate synthase OS=Homo sapiens OX=9606 GN=CS PE=3 SV=1;tr|B4DJV2|B4DJV2_HUMAN Citrate synthase OS=Homo sapiens OX=9606 GN=CS PE=1	21	5	5	5	0	2	0	0	0	1	2	0	0	1	0	0	0	2	2	0	2	0	0	0	1	2	0	0	1	0	0	0	2	2	0	2	0	0	0	1	2	0
A0A024RB85;Q9UQ80;A8K6Y1;Q6PIN5;Q05D08;Q9UQ80-2;F8VR77;F8W0A3;H0YIN7;F8VZ69	A0A024RB85;Q9UQ80;A8K6Y1;Q6PIN5;Q05D08;Q9UQ80-2;F8VR77	25;25;24;24;21;21;15;9;8;4	25;25;24;24;21;21;15;9;8;4	25;25;24;24;21;21;15;9;8;4	Proliferation-associated protein 2G4	PA2G4	tr|A0A024RB85|A0A024RB85_HUMAN Proliferation-associated 2G4, 38kDa, isoform CRA_a OS=Homo sapiens OX=9606 GN=PA2G4 PE=4 SV=1;sp|Q9UQ80|PA2G4_HUMAN Proliferation-associated protein 2G4 OS=Homo sapiens OX=9606 GN=PA2G4 PE=1 SV=3;tr|A8K6Y1|A8K6Y1_HUMAN cDNA F	10	25	25	25	8	17	12	24	11	19	23	9	8	23	12	9	11	13	22	8	17	12	24	11	19	23	9	8	23	12	9	11	13	22	8	17	12	24	11	19	23	9
P61224;P61224-3;A0A024RB87;A6NIZ1;P61224-4;P61224-2;F5GZG1;F5H7Y6;E7ESV4;B7ZAY2;F5GX62;B7ZB78;F5H823;F5H004;F5H6R7;Q9BXV4;F5H500;F5H0B7;F5H4H0;F5GYB5;F5H491;F5GWU8;F5H077;F5GYH7;F8WBC0	P61224;P61224-3;A0A024RB87;A6NIZ1;P61224-4;P61224-2;F5GZG1;F5H7Y6;E7ESV4;B7ZAY2;F5GX62;B7ZB78;F5H823;F5H004;F5H6R7;Q9BXV4	6;6;6;5;5;5;4;4;4;4;4;4;4;3;3;3;2;2;2;2;2;2;2;2;1	6;6;6;5;5;5;4;4;4;4;4;4;4;3;3;3;2;2;2;2;2;2;2;2;1	1;1;1;1;1;0;1;1;1;0;1;1;1;1;1;1;0;0;0;0;0;0;0;0;0	Ras-related protein Rap-1b;Ras-related protein Rap-1b-like protein	RAP1B	sp|P61224|RAP1B_HUMAN Ras-related protein Rap-1b OS=Homo sapiens OX=9606 GN=RAP1B PE=1 SV=1;sp|P61224-3|RAP1B_HUMAN Isoform 3 of Ras-related protein Rap-1b OS=Homo sapiens OX=9606 GN=RAP1B;tr|A0A024RB87|A0A024RB87_HUMAN RAP1B, member of RAS oncogene family	25	6	6	1	0	3	1	2	0	3	3	0	0	2	1	0	1	0	5	0	3	1	2	0	3	3	0	0	2	1	0	1	0	5	0	1	0	0	0	1	1	0
P34897;P34897-3;V9HW06;Q53ET4;A0A024RB99;Q5HYG8;B4E1G2;B4DW25;B4DP88;P34897-2;B4DWA7;B4DJQ3;Q5BJF5;B4DJ63;G3V2Y4;B4DLV4;H0YIZ0;G3V5L0;G3V4W5;G3V540;G3V3Y8;G3V2E4;G3V2W0;G3V4X0;G3V4T0;G3V241	P34897;P34897-3;V9HW06;Q53ET4;A0A024RB99;Q5HYG8;B4E1G2;B4DW25;B4DP88;P34897-2;B4DWA7;B4DJQ3;Q5BJF5;B4DJ63;G3V2Y4;B4DLV4;H0YIZ0;G3V5L0	7;7;7;7;7;7;7;7;6;6;6;6;6;6;5;5;4;4;3;2;1;1;1;1;1;1	6;6;6;6;6;6;6;6;5;5;5;5;5;5;4;5;4;3;2;1;1;1;1;1;1;1	6;6;6;6;6;6;6;6;5;5;5;5;5;5;4;5;4;3;2;1;1;1;1;1;1;1	Serine hydroxymethyltransferase, mitochondrial;Serine hydroxymethyltransferase	SHMT2;HEL-S-51e;DKFZp686P09201	sp|P34897|GLYM_HUMAN Serine hydroxymethyltransferase, mitochondrial OS=Homo sapiens OX=9606 GN=SHMT2 PE=1 SV=3;sp|P34897-3|GLYM_HUMAN Isoform 3 of Serine hydroxymethyltransferase, mitochondrial OS=Homo sapiens OX=9606 GN=SHMT2;tr|V9HW06|V9HW06_HUMAN Serine	26	7	6	6	0	0	1	3	0	0	4	0	0	5	0	0	0	0	0	0	0	1	2	0	0	3	0	0	5	0	0	0	0	0	0	0	1	2	0	0	3	0
Q9UL25;A0A024RBA9;Q96GX3	Q9UL25;A0A024RBA9;Q96GX3	5;5;3	5;5;3	5;5;3	Ras-related protein Rab-21	RAB21	sp|Q9UL25|RAB21_HUMAN Ras-related protein Rab-21 OS=Homo sapiens OX=9606 GN=RAB21 PE=1 SV=3;tr|A0A024RBA9|A0A024RBA9_HUMAN RAB21, member RAS oncogene family, isoform CRA_a OS=Homo sapiens OX=9606 GN=RAB21 PE=4 SV=1;tr|Q96GX3|Q96GX3_HUMAN KIAA0118 protein (	3	5	5	5	0	1	1	5	0	1	4	1	0	2	1	1	1	0	0	0	1	1	5	0	1	4	1	0	2	1	1	1	0	0	0	1	1	5	0	1	4	1
A0A024RBB5;Q16527;F8VQR7;F8VW96	A0A024RBB5;Q16527;F8VQR7;F8VW96	10;10;9;9	10;10;9;9	10;10;9;9	Cysteine and glycine-rich protein 2	CSRP2	tr|A0A024RBB5|A0A024RBB5_HUMAN Cysteine and glycine-rich protein 2, isoform CRA_a OS=Homo sapiens OX=9606 GN=CSRP2 PE=2 SV=1;sp|Q16527|CSRP2_HUMAN Cysteine and glycine-rich protein 2 OS=Homo sapiens OX=9606 GN=CSRP2 PE=1 SV=3;tr|F8VQR7|F8VQR7_HUMAN Cystein	4	10	10	10	1	6	7	7	1	8	7	6	2	5	3	1	6	2	7	1	6	7	7	1	8	7	6	2	5	3	1	6	2	7	1	6	7	7	1	8	7	6
F8VY35;A0A024RBB7;P55209;P55209-2;H0YIV4;F5H4R6;A0A024RBE6;F8VV59;B7Z2V4;F8W0J6;B7Z9C2;F8W118;P55209-3;F8VUX1;F8W020;H0YH88;F8VRJ2;B7Z5H0;F8VXI6;F8VVB5;B7Z4K9	F8VY35;A0A024RBB7;P55209;P55209-2;H0YIV4;F5H4R6;A0A024RBE6;F8VV59;B7Z2V4;F8W0J6;B7Z9C2;F8W118;P55209-3;F8VUX1;F8W020;H0YH88;F8VRJ2;B7Z5H0;F8VXI6;F8VVB5	12;12;12;12;12;12;12;12;11;11;11;10;9;9;9;9;8;7;7;6;2	10;10;10;10;10;10;10;10;9;9;9;8;7;7;7;7;6;5;5;4;2	0;0;0;0;0;0;0;0;0;0;0;0;0;0;0;0;0;0;0;0;0	Nucleosome assembly protein 1-like 1	NAP1L1	tr|F8VY35|F8VY35_HUMAN Nucleosome assembly protein 1-like 1 (Fragment) OS=Homo sapiens OX=9606 GN=NAP1L1 PE=1 SV=1;tr|A0A024RBB7|A0A024RBB7_HUMAN Nucleosome assembly protein 1-like 1, isoform CRA_a OS=Homo sapiens OX=9606 GN=NAP1L1 PE=3 SV=1;sp|P55209|NP1L	21	12	10	0	1	8	8	10	4	9	9	5	4	10	8	4	8	2	9	0	7	6	8	3	7	7	4	3	8	7	3	6	1	7	0	0	0	0	0	0	0	0
B4E2K7;A0A024RBB9;Q9Y2U8	B4E2K7;A0A024RBB9;Q9Y2U8	1;1;1	1;1;1	1;1;1	Inner nuclear membrane protein Man1	LEMD3	tr|B4E2K7|B4E2K7_HUMAN cDNA FLJ56676, highly similar to Inner nuclear membrane protein Man1 OS=Homo sapiens OX=9606 PE=2 SV=1;tr|A0A024RBB9|A0A024RBB9_HUMAN LEM domain containing 3, isoform CRA_a OS=Homo sapiens OX=9606 GN=LEMD3 PE=4 SV=1;sp|Q9Y2U8|MAN1_HU	3	1	1	1	0	0	0	0	0	0	1	0	0	0	0	0	0	0	0	0	0	0	0	0	0	1	0	0	0	0	0	0	0	0	0	0	0	0	0	0	1	0
B4DTT0;Q7Z3X3;H7C3P4;A8K6V6;A0A024RBC5;F6S8M0;B4E284;P15586-2;P15586;F5H4C6;H0YFA9;A0A0S2Z3S2	B4DTT0;Q7Z3X3;H7C3P4;A8K6V6;A0A024RBC5;F6S8M0;B4E284;P15586-2;P15586;F5H4C6;H0YFA9	3;3;3;3;3;3;3;3;3;2;2;1	3;3;3;3;3;3;3;3;3;2;2;1	3;3;3;3;3;3;3;3;3;2;2;1	N-acetylglucosamine-6-sulfatase	DKFZp686E12166;GNS	tr|B4DTT0|B4DTT0_HUMAN N-acetylglucosamine-6-sulfatase OS=Homo sapiens OX=9606 PE=2 SV=1;tr|Q7Z3X3|Q7Z3X3_HUMAN N-acetylglucosamine-6-sulfatase OS=Homo sapiens OX=9606 GN=DKFZp686E12166 PE=2 SV=1;tr|H7C3P4|H7C3P4_HUMAN N-acetylglucosamine-6-sulfatase OS=Ho	12	3	3	3	2	2	2	1	0	3	1	0	0	1	0	0	0	2	2	2	2	2	1	0	3	1	0	0	1	0	0	0	2	2	2	2	2	1	0	3	1	0
A0A024RBD0;Q9NZJ9;F8VRL4;F8VRR0;A0A0C4DGJ4;B2RE29;A0A024RBG1;Q9NZJ9-2;Q9NZJ9-3	A0A024RBD0;Q9NZJ9;F8VRL4;F8VRR0;A0A0C4DGJ4;B2RE29;A0A024RBG1;Q9NZJ9-2;Q9NZJ9-3	4;4;3;3;3;3;3;3;2	4;4;3;3;3;3;3;3;2	2;2;1;1;1;1;1;1;0	Diphosphoinositol polyphosphate phosphohydrolase 2	NUDT4	tr|A0A024RBD0|A0A024RBD0_HUMAN Nudix (Nucleoside diphosphate linked moiety X)-type motif 4, isoform CRA_c OS=Homo sapiens OX=9606 GN=NUDT4 PE=4 SV=1;sp|Q9NZJ9|NUDT4_HUMAN Diphosphoinositol polyphosphate phosphohydrolase 2 OS=Homo sapiens OX=9606 GN=NUDT4 P	9	4	4	2	0	0	1	2	0	0	2	0	0	2	0	0	0	0	0	0	0	1	2	0	0	2	0	0	2	0	0	0	0	0	0	0	0	2	0	0	2	0
A0A024RBE7;P42167;G5E972;P42167-3;P42166;H0YJH7;Q9P1N8	A0A024RBE7;P42167;G5E972;P42167-3;P42166	16;16;12;11;11;4;1	16;16;12;11;11;4;1	4;4;0;0;0;0;0	Lamina-associated polypeptide 2, isoforms beta/gamma;Thymopoietin;Thymopentin;Lamina-associated polypeptide 2, isoform alpha;Thymopoietin;Thymopentin	TMPO	tr|A0A024RBE7|A0A024RBE7_HUMAN Thymopoietin, isoform CRA_c OS=Homo sapiens OX=9606 GN=TMPO PE=4 SV=1;sp|P42167|LAP2B_HUMAN Lamina-associated polypeptide 2, isoforms beta/gamma OS=Homo sapiens OX=9606 GN=TMPO PE=1 SV=2;tr|G5E972|G5E972_HUMAN Lamina-associat	7	16	16	4	6	7	8	14	5	10	11	5	5	11	4	3	3	5	7	6	7	8	14	5	10	11	5	5	11	4	3	3	5	7	1	1	0	3	0	2	2	1
F8VSL3;A0A024RBG7;P25208	F8VSL3;A0A024RBG7;P25208	2;2;2	2;2;2	2;2;2	Nuclear transcription factor Y subunit beta	NFYB	tr|F8VSL3|F8VSL3_HUMAN Nuclear transcription factor Y subunit beta OS=Homo sapiens OX=9606 GN=NFYB PE=1 SV=2;tr|A0A024RBG7|A0A024RBG7_HUMAN Nuclear transcription factor Y, beta, isoform CRA_c OS=Homo sapiens OX=9606 GN=NFYB PE=4 SV=1;sp|P25208|NFYB_HUMAN N	3	2	2	2	0	1	1	1	0	1	1	0	0	0	0	0	0	0	1	0	1	1	1	0	1	1	0	0	0	0	0	0	0	1	0	1	1	1	0	1	1	0
Q9BV37;Q53FW9;A0A024RBH5;Q13610;B4DJV5;B4DNL1;Q86X79;Q05BL3;Q6PKI5;Q6PIN4;F8VZ56;Q13610-2	Q9BV37;Q53FW9;A0A024RBH5;Q13610;B4DJV5;B4DNL1	7;7;7;7;6;4;3;3;3;3;2;1	7;7;7;7;6;4;3;3;3;3;2;1	7;7;7;7;6;4;3;3;3;3;2;1	Periodic tryptophan protein 1 homolog	PWP1	tr|Q9BV37|Q9BV37_HUMAN PWP1 homolog (S. cerevisiae) OS=Homo sapiens OX=9606 GN=PWP1 PE=2 SV=1;tr|Q53FW9|Q53FW9_HUMAN Nuclear phosphoprotein similar to S. cerevisiae PWP1 variant (Fragment) OS=Homo sapiens OX=9606 PE=2 SV=1;tr|A0A024RBH5|A0A024RBH5_HUMAN PW	12	7	7	7	0	1	1	4	0	1	4	0	0	1	0	0	0	0	0	0	1	1	4	0	1	4	0	0	1	0	0	0	0	0	0	1	1	4	0	1	4	0
Q9ULV4-3;Q9ULV4-2;Q9ULV4;Q59EA2;A0A024RBI5;B3KN06;Q53G58;B4DMH3;B4E3S0;B7Z9V0;H0YHL7;F8VV53;F8VRE9;F8VTT6;F8W1H8;F8VSA4;F8VUX3;F8VVB7;B3KRY9;B3KSZ9;J3QLV6;Q6QEF8-3;J3KSS5;Q6QEF8-2;Q6QEF8-4;Q6QEF8-5;Q6QEF8	Q9ULV4-3;Q9ULV4-2;Q9ULV4;Q59EA2;A0A024RBI5;B3KN06;Q53G58;B4DMH3;B4E3S0;B7Z9V0;H0YHL7	16;16;16;16;16;16;15;14;14;13;8;4;3;3;3;3;3;3;1;1;1;1;1;1;1;1;1	16;16;16;16;16;16;15;14;14;13;8;4;3;3;3;3;3;3;1;1;1;1;1;1;1;1;1	16;16;16;16;16;16;15;14;14;13;8;4;3;3;3;3;3;3;1;1;1;1;1;1;1;1;1	Coronin-1C;Coronin	CORO1C	sp|Q9ULV4-3|COR1C_HUMAN Isoform 3 of Coronin-1C OS=Homo sapiens OX=9606 GN=CORO1C;sp|Q9ULV4-2|COR1C_HUMAN Isoform 2 of Coronin-1C OS=Homo sapiens OX=9606 GN=CORO1C;sp|Q9ULV4|COR1C_HUMAN Coronin-1C OS=Homo sapiens OX=9606 GN=CORO1C PE=1 SV=1;tr|Q59EA2|Q59EA	27	16	16	16	0	7	5	7	0	6	10	2	0	7	4	0	5	3	14	0	7	5	7	0	6	10	2	0	7	4	0	5	3	14	0	7	5	7	0	6	10	2
F5H0U5;A0A024RBI7;Q9NZD2;H0YFS9;E7CEM8;F5GZ49;I3P687	F5H0U5;A0A024RBI7;Q9NZD2;H0YFS9	4;4;4;3;1;1;1	4;4;4;3;1;1;1	4;4;4;3;1;1;1	Glycolipid transfer protein	GLTP	tr|F5H0U5|F5H0U5_HUMAN Glycolipid transfer protein OS=Homo sapiens OX=9606 GN=GLTP PE=1 SV=1;tr|A0A024RBI7|A0A024RBI7_HUMAN Glycolipid transfer protein, isoform CRA_a OS=Homo sapiens OX=9606 GN=GLTP PE=4 SV=1;sp|Q9NZD2|GLTP_HUMAN Glycolipid transfer protei	7	4	4	4	0	1	0	1	0	0	1	0	0	2	0	0	0	0	3	0	1	0	1	0	0	1	0	0	2	0	0	0	0	3	0	1	0	1	0	0	1	0
Q8TBK5;Q8N5Z7;A0A024RBK3;Q9HBB3;Q02878;B2R4K7;B4DRX3;F8VZ45;U3KQR5;F8VR69;F8VZA3;F8VWR1;F8VU16;B4DNY8	Q8TBK5;Q8N5Z7;A0A024RBK3;Q9HBB3;Q02878;B2R4K7;B4DRX3	16;16;16;16;16;14;13;5;5;3;2;2;2;1	16;16;16;16;16;14;13;5;5;3;2;2;2;1	16;16;16;16;16;14;13;5;5;3;2;2;2;1	60S ribosomal protein L6	RPL6	tr|Q8TBK5|Q8TBK5_HUMAN 60S ribosomal protein L6 OS=Homo sapiens OX=9606 GN=RPL6 PE=2 SV=1;tr|Q8N5Z7|Q8N5Z7_HUMAN 60S ribosomal protein L6 OS=Homo sapiens OX=9606 GN=RPL6 PE=2 SV=1;tr|A0A024RBK3|A0A024RBK3_HUMAN 60S ribosomal protein L6 OS=Homo sapiens OX=9	14	16	16	16	0	5	7	7	2	5	11	6	1	9	6	0	9	1	3	0	5	7	7	2	5	11	6	1	9	6	0	9	1	3	0	5	7	7	2	5	11	6
Q16881;E9PIR7;B2R5P6;A0A024RBK9;B7Z2S5;A0A087WSW9;A0A087WSY9;A0A182DWI3;Q16881-5;A0A140VKC9;Q16881-4;Q16881-2;Q16881-3;Q16881-6;F8W809;Q6ZR44;Q16881-7;E2QRB9;E9PKD3;A0A0B4J225;E9PIZ5;E9PLT3;E9PKI4;E9PQI3;Q17RE6;A0A182DWF2;B3KUQ5;A0A096LPK7;E9PRI8;D3YTF8;Q59ET7;A0A182DWF3;E7EWK1;Q9NNW7;Q9NNW7-2;Q6M1B7;A0A096LPD9;A4FTY4	Q16881;E9PIR7;B2R5P6;A0A024RBK9;B7Z2S5;A0A087WSW9;A0A087WSY9;A0A182DWI3;Q16881-5;A0A140VKC9;Q16881-4;Q16881-2;Q16881-3;Q16881-6;F8W809;Q6ZR44;Q16881-7;E2QRB9;E9PKD3	19;19;19;19;19;19;19;19;19;19;19;19;19;19;19;17;16;16;10;6;6;4;4;3;1;1;1;1;1;1;1;1;1;1;1;1;1;1	19;19;19;19;19;19;19;19;19;19;19;19;19;19;19;17;16;16;10;6;6;4;4;3;1;1;1;1;1;1;1;1;1;1;1;1;1;1	19;19;19;19;19;19;19;19;19;19;19;19;19;19;19;17;16;16;10;6;6;4;4;3;1;1;1;1;1;1;1;1;1;1;1;1;1;1	Thioredoxin reductase 1, cytoplasmic	TXNRD1	sp|Q16881|TRXR1_HUMAN Thioredoxin reductase 1, cytoplasmic OS=Homo sapiens OX=9606 GN=TXNRD1 PE=1 SV=3;tr|E9PIR7|E9PIR7_HUMAN Thioredoxin reductase 1, cytoplasmic OS=Homo sapiens OX=9606 GN=TXNRD1 PE=1 SV=1;tr|B2R5P6|B2R5P6_HUMAN cDNA, FLJ92557, highly sim	38	19	19	19	0	10	7	14	1	9	16	0	1	14	1	3	0	1	13	0	10	7	14	1	9	16	0	1	14	1	3	0	1	13	0	10	7	14	1	9	16	0
F8VXK3;A0A024RBL0;Q9NPF2-2;Q9NPF2	F8VXK3;A0A024RBL0;Q9NPF2-2;Q9NPF2	3;3;3;3	3;3;3;3	3;3;3;3	Carbohydrate sulfotransferase 11	CHST11	tr|F8VXK3|F8VXK3_HUMAN Carbohydrate sulfotransferase (Fragment) OS=Homo sapiens OX=9606 GN=CHST11 PE=1 SV=1;tr|A0A024RBL0|A0A024RBL0_HUMAN Carbohydrate sulfotransferase OS=Homo sapiens OX=9606 GN=CHST11 PE=3 SV=1;sp|Q9NPF2-2|CHSTB_HUMAN Isoform 2 of Carboh	4	3	3	3	0	1	0	2	0	1	0	0	0	1	1	0	0	0	0	0	1	0	2	0	1	0	0	0	1	1	0	0	0	0	0	1	0	2	0	1	0	0
Q9UPN1;F8VYE8;A0A024RBP2;P36873;P36873-2;F8W0W8;F8VR82;A0A087WYY5;B4DNE3;C4TNW6;H0Y3Y6;F8W1A0;C4TNW5;F8W0V8;F8WE71	Q9UPN1;F8VYE8;A0A024RBP2;P36873;P36873-2;F8W0W8;F8VR82;A0A087WYY5	16;16;16;16;16;15;14;8;4;2;2;2;1;1;1	2;2;2;2;2;1;2;2;0;0;0;0;0;0;0	2;2;2;2;2;1;2;2;0;0;0;0;0;0;0	Serine/threonine-protein phosphatase;Serine/threonine-protein phosphatase PP1-gamma catalytic subunit	PPP1CC	tr|Q9UPN1|Q9UPN1_HUMAN Serine/threonine-protein phosphatase (Fragment) OS=Homo sapiens OX=9606 GN=PPP1CC PE=3 SV=1;tr|F8VYE8|F8VYE8_HUMAN Serine/threonine-protein phosphatase OS=Homo sapiens OX=9606 GN=PPP1CC PE=1 SV=1;tr|A0A024RBP2|A0A024RBP2_HUMAN Serine	15	16	2	2	2	9	6	13	3	8	14	7	1	11	6	1	8	5	10	2	2	1	2	1	2	2	1	0	1	1	0	1	1	2	2	2	1	2	1	2	2	1
A0A024RBR1;P30622-2;P30622-1;P30622;J3KP58;F5H6A0;Q6P5Z9;F5H0N7;Q59GJ4;F5H1T5;Q86WU4;A0A3B3ITA2;F5H367;F5H270	A0A024RBR1;P30622-2;P30622-1;P30622;J3KP58;F5H6A0;Q6P5Z9;F5H0N7;Q59GJ4	9;9;9;9;8;7;5;5;5;4;4;4;1;1	9;9;9;9;8;7;5;5;5;4;4;4;1;1	8;8;8;8;7;6;4;5;5;3;3;4;1;1	CAP-Gly domain-containing linker protein 1	RSN;CLIP1	tr|A0A024RBR1|A0A024RBR1_HUMAN Restin (Reed-Steinberg cell-expressed intermediate filament-associated protein), isoform CRA_b OS=Homo sapiens OX=9606 GN=RSN PE=4 SV=1;sp|P30622-2|CLIP1_HUMAN Isoform 3 of CAP-Gly domain-containing linker protein 1 OS=Homo s	14	9	9	8	0	0	0	3	0	1	7	0	0	2	0	0	0	0	2	0	0	0	3	0	1	7	0	0	2	0	0	0	0	2	0	0	0	2	0	1	6	0
O43583;A0A024RBR3;F8VVL1	O43583;A0A024RBR3;F8VVL1	4;4;3	4;4;3	4;4;3	Density-regulated protein	DENR	sp|O43583|DENR_HUMAN Density-regulated protein OS=Homo sapiens OX=9606 GN=DENR PE=1 SV=2;tr|A0A024RBR3|A0A024RBR3_HUMAN Density-regulated protein OS=Homo sapiens OX=9606 GN=DENR PE=3 SV=1;tr|F8VVL1|F8VVL1_HUMAN Density-regulated protein OS=Homo sapiens OX=	3	4	4	4	0	3	3	2	1	3	3	0	1	4	0	0	0	0	1	0	3	3	2	1	3	3	0	1	4	0	0	0	0	1	0	3	3	2	1	3	3	0
P05388;A8K4Z4;A0A024RBS2;Q53HW2;P05388-2;Q53HK9;F8VWS0;Q6NSF2;F8VU65;B4E3D5;F8VW21;G3V210;F8VPE8;Q8NHW5;F8VRK7;F8VQY6;F8VZS0;F8VWV4;F8VS58;Q3MHV2;F8W1K8	P05388;A8K4Z4;A0A024RBS2;Q53HW2;P05388-2;Q53HK9;F8VWS0;Q6NSF2;F8VU65;B4E3D5;F8VW21;G3V210;F8VPE8;Q8NHW5;F8VRK7;F8VQY6;F8VZS0;F8VWV4	14;14;14;14;13;13;13;13;11;11;11;10;10;10;9;9;7;7;6;3;3	14;14;14;14;13;13;13;13;11;11;11;10;10;10;9;9;7;7;6;3;3	14;14;14;14;13;13;13;13;11;11;11;10;10;10;9;9;7;7;6;3;3	60S acidic ribosomal protein P0;60S acidic ribosomal protein P0-like	RPLP0;RPLP0P6	sp|P05388|RLA0_HUMAN 60S acidic ribosomal protein P0 OS=Homo sapiens OX=9606 GN=RPLP0 PE=1 SV=1;tr|A8K4Z4|A8K4Z4_HUMAN 60S acidic ribosomal protein P0 OS=Homo sapiens OX=9606 PE=2 SV=1;tr|A0A024RBS2|A0A024RBS2_HUMAN 60S acidic ribosomal protein P0 OS=Homo	21	14	14	14	6	11	9	13	6	12	9	9	6	12	9	5	10	5	11	6	11	9	13	6	12	9	9	6	12	9	5	10	5	11	6	11	9	13	6	12	9	9
Q8N0W4;Q8N0W4-2;A0A024RBV0;B3KP11;A8K4S1;Q8NFZ3;Q8NFZ3-2;B4DHI3;A0A024R9E7;A6NMU8;B3KMT6;X5DRC3;X5D7L6;A0A2R8YCI5;B7Z3P8;X5DNV3;X5D2P6;J3KQ19;B7Z610;Q8N2Q7;Q9NZ94;Q8N2Q7-2;Q9NZ94-2;Q9NZ94-3;A0A087WW27;Q4G160;E7EVK0;B7Z5Y1;X5D307;X5D9J9;Q6MZK0	Q8N0W4;Q8N0W4-2;A0A024RBV0;B3KP11;A8K4S1;Q8NFZ3;Q8NFZ3-2;B4DHI3;A0A024R9E7;A6NMU8;B3KMT6	14;14;14;14;14;11;11;11;11;10;7;2;2;2;2;2;2;2;2;2;2;2;2;2;1;1;1;1;1;1;1	14;14;14;14;14;11;11;11;11;10;7;2;2;2;2;2;2;2;2;2;2;2;2;2;1;1;1;1;1;1;1	11;11;11;11;11;8;8;8;8;7;5;1;1;2;1;1;1;0;1;0;1;0;1;1;0;0;0;0;0;0;0	Neuroligin-4, X-linked;Neuroligin-4, Y-linked	NLGN4X;NLGN4Y	sp|Q8N0W4|NLGNX_HUMAN Neuroligin-4, X-linked OS=Homo sapiens OX=9606 GN=NLGN4X PE=1 SV=1;sp|Q8N0W4-2|NLGNX_HUMAN Isoform 2 of Neuroligin-4, X-linked OS=Homo sapiens OX=9606 GN=NLGN4X;tr|A0A024RBV0|A0A024RBV0_HUMAN Neuroligin 4, X-linked, isoform CRA_a OS=H	31	14	14	11	2	7	6	10	2	9	10	7	3	4	5	2	3	2	5	2	7	6	10	2	9	10	7	3	4	5	2	3	2	5	1	5	3	8	1	7	7	5
A0A024RBX6;O00625	A0A024RBX6;O00625	6;6	6;6	6;6	Pirin	PIR	tr|A0A024RBX6|A0A024RBX6_HUMAN Pirin (Iron-binding nuclear protein), isoform CRA_a OS=Homo sapiens OX=9606 GN=PIR PE=3 SV=1;sp|O00625|PIR_HUMAN Pirin OS=Homo sapiens OX=9606 GN=PIR PE=1 SV=1	2	6	6	6	0	1	0	5	0	1	5	0	0	5	0	0	0	0	2	0	1	0	5	0	1	5	0	0	5	0	0	0	0	2	0	1	0	5	0	1	5	0
Q549M9;A0A024RBX8;P56377;Q7Z677;H0Y673;A0A5F9ZHX2;A6NH01;A0A5F9ZHW1;B4DIM6;P56377-2;F6SFB5	Q549M9;A0A024RBX8;P56377;Q7Z677;H0Y673;A0A5F9ZHX2;A6NH01;A0A5F9ZHW1;B4DIM6;P56377-2	3;3;3;2;2;2;2;2;2;2;1	3;3;3;2;2;2;2;2;2;2;1	1;1;1;0;0;0;0;0;0;0;0	AP-1 complex subunit sigma-2	AP1S2;DKFZp779P0659	tr|Q549M9|Q549M9_HUMAN AP complex subunit sigma OS=Homo sapiens OX=9606 GN=AP1S2 PE=2 SV=1;tr|A0A024RBX8|A0A024RBX8_HUMAN AP complex subunit sigma OS=Homo sapiens OX=9606 GN=AP1S2 PE=3 SV=1;sp|P56377|AP1S2_HUMAN AP-1 complex subunit sigma-2 OS=Homo sapiens	11	3	3	1	1	1	1	2	1	1	3	0	1	1	0	1	0	1	2	1	1	1	2	1	1	3	0	1	1	0	1	0	1	2	0	1	0	1	0	1	1	0
Q9NRF8;A0A024RC00;Q9H6Q0	Q9NRF8;A0A024RC00	8;8;2	7;7;2	7;7;2	CTP synthase 2;CTP synthase	CTPS2	sp|Q9NRF8|PYRG2_HUMAN CTP synthase 2 OS=Homo sapiens OX=9606 GN=CTPS2 PE=1 SV=1;tr|A0A024RC00|A0A024RC00_HUMAN CTP synthase OS=Homo sapiens OX=9606 GN=CTPS2 PE=3 SV=1	3	8	7	7	0	0	1	3	0	0	5	1	0	6	1	0	1	0	2	0	0	1	2	0	0	4	0	0	5	0	0	0	0	1	0	0	1	2	0	0	4	0
A0A024RC29;Q14574-2;Q14574	A0A024RC29;Q14574-2;Q14574	8;8;8	1;1;1	1;1;1	Desmocollin-3	DSC3	tr|A0A024RC29|A0A024RC29_HUMAN Desmocollin 3, isoform CRA_b OS=Homo sapiens OX=9606 GN=DSC3 PE=4 SV=1;sp|Q14574-2|DSC3_HUMAN Isoform 3B of Desmocollin-3 OS=Homo sapiens OX=9606 GN=DSC3;sp|Q14574|DSC3_HUMAN Desmocollin-3 OS=Homo sapiens OX=9606 GN=DSC3 PE=1	3	8	1	1	0	4	2	3	0	2	4	5	1	0	3	1	4	0	5	0	1	1	1	0	1	1	1	1	0	1	1	1	0	1	0	1	1	1	0	1	1	1
A0A024RC33;Q15555-4;Q15555-5;Q15555-3;Q15555	A0A024RC33;Q15555-4;Q15555-5;Q15555-3;Q15555	1;1;1;1;1	1;1;1;1;1	1;1;1;1;1	Microtubule-associated protein RP/EB family member 2	MAPRE2	tr|A0A024RC33|A0A024RC33_HUMAN Microtubule-associated protein, RP/EB family, member 2, isoform CRA_a OS=Homo sapiens OX=9606 GN=MAPRE2 PE=4 SV=1;sp|Q15555-4|MARE2_HUMAN Isoform 4 of Microtubule-associated protein RP/EB family member 2 OS=Homo sapiens OX=96	5	1	1	1	0	0	0	0	0	0	0	0	0	1	0	0	0	0	0	0	0	0	0	0	0	0	0	0	1	0	0	0	0	0	0	0	0	0	0	0	0	0
A0A0C4DGQ6;A0A024RC37;Q96P16-3;Q96P16;K7EP82	A0A0C4DGQ6;A0A024RC37;Q96P16-3;Q96P16;K7EP82	2;2;2;2;1	2;2;2;2;1	2;2;2;2;1	Regulation of nuclear pre-mRNA domain-containing protein 1A	RPRD1A;P15RS	tr|A0A0C4DGQ6|A0A0C4DGQ6_HUMAN Regulation of nuclear pre-mRNA domain-containing protein 1A OS=Homo sapiens OX=9606 GN=RPRD1A PE=1 SV=1;tr|A0A024RC37|A0A024RC37_HUMAN CID domain-containing protein OS=Homo sapiens OX=9606 GN=P15RS PE=4 SV=1;sp|Q96P16-3|RPR1A	5	2	2	2	0	0	0	1	0	0	1	0	0	2	0	0	0	0	1	0	0	0	1	0	0	1	0	0	2	0	0	0	0	1	0	0	0	1	0	0	1	0
Q15532-2;A4PIW0;Q4VAX0;A4PIV7;A8K0E5;A0A024RC40;J3QQW2;J3KT74;J3QQM2;X6R3J2;J3QS72;J3KRP6;A4PIV8;A4PIV9;Q15532;Q4VAX2;Q8TDQ9;J3QSB3;B4DLD3;Q6FGL9;F5GWN1;J3QQX5;J3QLJ7;J3QQW6;J3QSG1;J3KT22	Q15532-2;A4PIW0;Q4VAX0;A4PIV7;A8K0E5;A0A024RC40;J3QQW2;J3KT74;J3QQM2;X6R3J2;J3QS72;J3KRP6;A4PIV8;A4PIV9;Q15532;Q4VAX2;Q8TDQ9;J3QSB3;B4DLD3;Q6FGL9;F5GWN1;J3QQX5;J3QLJ7;J3QQW6;J3QSG1;J3KT22	2;2;2;2;2;2;2;2;2;2;2;2;2;2;2;2;1;1;1;1;1;1;1;1;1;1	2;2;2;2;2;2;2;2;2;2;2;2;2;2;2;2;1;1;1;1;1;1;1;1;1;1	2;2;2;2;2;2;2;2;2;2;2;2;2;2;2;2;1;1;1;1;1;1;1;1;1;1	Protein SSXT	SS18;SYT-SSX2;SYT-SSX1;SYT	sp|Q15532-2|SSXT_HUMAN Isoform 2 of Protein SSXT OS=Homo sapiens OX=9606 GN=SS18;tr|A4PIW0|A4PIW0_HUMAN Fusion protein SYT-SSX2 OS=Homo sapiens OX=9606 GN=SYT-SSX2 PE=1 SV=1;tr|Q4VAX0|Q4VAX0_HUMAN Synovial sarcoma translocation, chromosome 18 OS=Homo sapie	26	2	2	2	1	0	0	0	0	1	0	0	0	0	0	0	0	0	0	1	0	0	0	0	1	0	0	0	0	0	0	0	0	0	1	0	0	0	0	1	0	0
A0A024RC42;P19022;P19022-2;C9J8J8;C9J126;C9JMH2	A0A024RC42;P19022;P19022-2;C9J8J8	23;23;21;14;7;6	23;23;21;14;7;6	23;23;21;14;7;6	Cadherin-2	CDH2	tr|A0A024RC42|A0A024RC42_HUMAN Cadherin 2, type 1, N-cadherin (Neuronal), isoform CRA_b OS=Homo sapiens OX=9606 GN=CDH2 PE=4 SV=1;sp|P19022|CADH2_HUMAN Cadherin-2 OS=Homo sapiens OX=9606 GN=CDH2 PE=1 SV=4;sp|P19022-2|CADH2_HUMAN Isoform 2 of Cadherin-2 OS=	6	23	23	23	6	12	12	9	7	14	14	6	8	8	8	6	13	14	19	6	12	12	9	7	14	14	6	8	8	8	6	13	14	19	6	12	12	9	7	14	14	6
A0A024RC48;Q10472;Q05BM8;A8KAJ7;K7EJV8;Q68VJ7;A0A1L4BJB0;A0A1L4BJC0;A0A1L4BJA6;B3KY85;Q8IUC8-2;Q8IUC8;Q8IUC8-3	A0A024RC48;Q10472;Q05BM8;A8KAJ7;K7EJV8	8;8;7;7;4;3;2;2;2;2;2;2;2	8;8;7;7;4;3;2;2;2;2;2;2;2	8;8;7;7;4;3;2;2;2;2;2;2;2	Polypeptide N-acetylgalactosaminyltransferase;Polypeptide N-acetylgalactosaminyltransferase 1;Polypeptide N-acetylgalactosaminyltransferase 1 soluble form	GALNT1	tr|A0A024RC48|A0A024RC48_HUMAN Polypeptide N-acetylgalactosaminyltransferase OS=Homo sapiens OX=9606 GN=GALNT1 PE=3 SV=1;sp|Q10472|GALT1_HUMAN Polypeptide N-acetylgalactosaminyltransferase 1 OS=Homo sapiens OX=9606 GN=GALNT1 PE=1 SV=1;tr|Q05BM8|Q05BM8_HUMA	13	8	8	8	0	4	0	1	0	4	4	0	0	0	0	0	0	0	4	0	4	0	1	0	4	4	0	0	0	0	0	0	0	4	0	4	0	1	0	4	4	0
A0A024RC55;Q08431;B3KTQ2;B4E396;Q08431-4;A0A024RC59;Q08431-3;Q08431-2;H0YKS8;A0A087WUV5	A0A024RC55;Q08431;B3KTQ2;B4E396;Q08431-4;A0A024RC59;Q08431-3;Q08431-2;H0YKS8	23;23;22;20;20;19;19;18;14;4	23;23;22;20;20;19;19;18;14;4	23;23;22;20;20;19;19;18;14;4	Lactadherin;Lactadherin short form;Medin	MFGE8	tr|A0A024RC55|A0A024RC55_HUMAN Milk fat globule-EGF factor 8 protein, isoform CRA_a OS=Homo sapiens OX=9606 GN=MFGE8 PE=4 SV=1;sp|Q08431|MFGM_HUMAN Lactadherin OS=Homo sapiens OX=9606 GN=MFGE8 PE=1 SV=3;tr|B3KTQ2|B3KTQ2_HUMAN cDNA FLJ38589 fis, clone HCHON	10	23	23	23	5	16	14	17	12	18	20	15	15	18	16	11	12	13	16	5	16	14	17	12	18	20	15	15	18	16	11	12	13	16	5	16	14	17	12	18	20	15
A8K7T8;A0A024RC58;H3BTH8;Q96S86;H3BRY4;H3BT26;A0A494C0A0;A0A494C0Y2;Q86UW8	A8K7T8;A0A024RC58;H3BTH8;Q96S86;H3BRY4;H3BT26	13;13;13;13;7;7;1;1;1	13;13;13;13;7;7;1;1;1	12;12;12;12;6;6;0;0;1	Hyaluronan and proteoglycan link protein 3	HAPLN3	tr|A8K7T8|A8K7T8_HUMAN cDNA FLJ77776, highly similar to Homo sapiens hyaluronan and proteoglycan link protein 3 (HAPLN3), mRNA OS=Homo sapiens OX=9606 PE=2 SV=1;tr|A0A024RC58|A0A024RC58_HUMAN Hyaluronan and proteoglycan link protein 3, isoform CRA_a OS=Hom	9	13	13	12	3	8	5	10	3	8	9	7	5	7	6	3	6	5	5	3	8	5	10	3	8	9	7	5	7	6	3	6	5	5	3	8	5	9	3	8	9	7
P46940;A4QPB0;A0A024RC65;A0A0J9YXZ5;H0YLE8;B4E2M0;Q6P1N4;Q5FWG8;B4DNP4;Q05DN7;Q96PA3;A2RRC9;F2Z2E2;H0YKA5;A0A087WWP1;Q86VI3;A0A087X225;E9PDT6	P46940;A4QPB0;A0A024RC65;A0A0J9YXZ5;H0YLE8;B4E2M0;Q6P1N4	61;61;61;43;40;37;32;11;11;11;3;2;2;2;2;2;1;1	61;61;61;43;40;37;32;11;11;11;3;2;2;2;2;2;1;1	60;60;60;42;39;36;32;11;11;11;3;1;1;2;2;1;1;0	Ras GTPase-activating-like protein IQGAP1	IQGAP1;hCG_1991735	sp|P46940|IQGA1_HUMAN Ras GTPase-activating-like protein IQGAP1 OS=Homo sapiens OX=9606 GN=IQGAP1 PE=1 SV=1;tr|A4QPB0|A4QPB0_HUMAN IQ motif containing GTPase activating protein 1 OS=Homo sapiens OX=9606 GN=IQGAP1 PE=1 SV=1;tr|A0A024RC65|A0A024RC65_HUMAN HC	18	61	61	60	3	21	31	36	3	30	48	12	2	39	12	3	15	10	40	3	21	31	36	3	30	48	12	2	39	12	3	15	10	40	3	20	31	35	3	29	47	12
A0A024RC67;O43663-3;O43663-2;O43663-4;O43663;H0YLA0;H0YM42	A0A024RC67;O43663-3;O43663-2;O43663-4;O43663	3;3;3;3;3;1;1	3;3;3;3;3;1;1	3;3;3;3;3;1;1	Protein regulator of cytokinesis 1	PRC1	tr|A0A024RC67|A0A024RC67_HUMAN Protein regulator of cytokinesis 1, isoform CRA_e OS=Homo sapiens OX=9606 GN=PRC1 PE=4 SV=1;sp|O43663-3|PRC1_HUMAN Isoform 3 of Protein regulator of cytokinesis 1 OS=Homo sapiens OX=9606 GN=PRC1;sp|O43663-2|PRC1_HUMAN Isoform	7	3	3	3	0	2	0	2	0	0	1	0	0	0	0	0	1	0	1	0	2	0	2	0	0	1	0	0	0	0	0	1	0	1	0	2	0	2	0	0	1	0
A0A024RC70;P09958;H0YKB2;H0YLH7	A0A024RC70;P09958;H0YKB2;H0YLH7	2;2;1;1	2;2;1;1	2;2;1;1	Furin	FURIN	tr|A0A024RC70|A0A024RC70_HUMAN Furin (Paired basic amino acid cleaving enzyme), isoform CRA_a OS=Homo sapiens OX=9606 GN=FURIN PE=3 SV=1;sp|P09958|FURIN_HUMAN Furin OS=Homo sapiens OX=9606 GN=FURIN PE=1 SV=2;tr|H0YKB2|H0YKB2_HUMAN Furin (Fragment) OS=Homo	4	2	2	2	0	0	0	0	0	0	0	0	0	0	0	0	0	0	2	0	0	0	0	0	0	0	0	0	0	0	0	0	0	2	0	0	0	0	0	0	0	0
A0A024RC87;A0A140VJT8;P13489;H0YCR7;E9PMJ3;E9PLZ3;E9PIM9;E9PMN0;E9PIK5;E9PMA9	A0A024RC87;A0A140VJT8;P13489;H0YCR7	12;12;12;7;4;4;4;3;3;2	12;12;12;7;4;4;4;3;3;2	12;12;12;7;4;4;4;3;3;2	Ribonuclease inhibitor	RNH1	tr|A0A024RC87|A0A024RC87_HUMAN Ribonuclease/angiogenin inhibitor 1, isoform CRA_a OS=Homo sapiens OX=9606 GN=RNH1 PE=4 SV=1;tr|A0A140VJT8|A0A140VJT8_HUMAN Testicular tissue protein Li 164 OS=Homo sapiens OX=9606 PE=2 SV=1;sp|P13489|RINI_HUMAN Ribonuclease	10	12	12	12	0	4	4	9	2	7	5	1	2	10	1	1	0	4	6	0	4	4	9	2	7	5	1	2	10	1	1	0	4	6	0	4	4	9	2	7	5	1
A0A024RCA7;P05387;H0YDD8;P05386-2	A0A024RCA7;P05387;H0YDD8	6;6;4;1	6;6;4;1	5;5;3;0	60S acidic ribosomal protein P2	RPLP2	tr|A0A024RCA7|A0A024RCA7_HUMAN Ribosomal protein, large, P2, isoform CRA_a OS=Homo sapiens OX=9606 GN=RPLP2 PE=3 SV=1;sp|P05387|RLA2_HUMAN 60S acidic ribosomal protein P2 OS=Homo sapiens OX=9606 GN=RPLP2 PE=1 SV=1;tr|H0YDD8|H0YDD8_HUMAN 60S acidic ribosoma	4	6	6	5	0	4	2	5	1	5	6	4	3	4	3	3	3	1	4	0	4	2	5	1	5	6	4	3	4	3	3	3	1	4	0	3	1	4	0	4	5	3
A0A024RCB5;B7Z705;B4DN31;Q9BWS9-3;Q9BWS9;Q9BWS9-2;E9PI70;E9PIP0;E9PRL3;E9PPH0;E9PPA0	A0A024RCB5;B7Z705;B4DN31;Q9BWS9-3;Q9BWS9;Q9BWS9-2;E9PI70;E9PIP0;E9PRL3;E9PPH0;E9PPA0	2;2;2;2;2;2;1;1;1;1;1	2;2;2;2;2;2;1;1;1;1;1	2;2;2;2;2;2;1;1;1;1;1	Chitinase domain-containing protein 1	CHID1	tr|A0A024RCB5|A0A024RCB5_HUMAN Chitinase domain containing 1, isoform CRA_a OS=Homo sapiens OX=9606 GN=CHID1 PE=3 SV=1;tr|B7Z705|B7Z705_HUMAN cDNA FLJ56160 OS=Homo sapiens OX=9606 PE=2 SV=1;tr|B4DN31|B4DN31_HUMAN cDNA FLJ55809 OS=Homo sapiens OX=9606 PE=2	11	2	2	2	0	0	0	1	0	0	0	0	0	0	0	0	1	2	0	0	0	0	1	0	0	0	0	0	0	0	0	1	2	0	0	0	0	1	0	0	0	0
E9PJK1;E9PRJ8;H0YDL9;H0YDJ9;A0A024RCB7;E9PIF1;A6NMH8;P60033	E9PJK1;E9PRJ8;H0YDL9;H0YDJ9;A0A024RCB7;E9PIF1;A6NMH8;P60033	3;3;3;3;3;3;3;3	3;3;3;3;3;3;3;3	2;2;2;2;2;2;2;2	Tetraspanin;CD81 antigen	CD81	tr|E9PJK1|E9PJK1_HUMAN Tetraspanin OS=Homo sapiens OX=9606 GN=CD81 PE=1 SV=1;tr|E9PRJ8|E9PRJ8_HUMAN Tetraspanin (Fragment) OS=Homo sapiens OX=9606 GN=CD81 PE=1 SV=1;tr|H0YDL9|H0YDL9_HUMAN Tetraspanin (Fragment) OS=Homo sapiens OX=9606 GN=CD81 PE=1 SV=1;tr|	8	3	3	2	0	0	0	0	0	0	0	0	0	0	0	0	0	0	3	0	0	0	0	0	0	0	0	0	0	0	0	0	0	3	0	0	0	0	0	0	0	0
B4DWF8;A8KA17;A0A024RCC4;A0A3B3ITD8;P52948-4;P52948-3;P52948-6;P52948-2;P52948-5;P52948;A0A1D8GZ64;A0A1D8GZ55;A0A1D8GZ56	B4DWF8;A8KA17;A0A024RCC4;A0A3B3ITD8;P52948-4;P52948-3;P52948-6;P52948-2;P52948-5;P52948;A0A1D8GZ64;A0A1D8GZ55;A0A1D8GZ56	2;2;2;2;2;2;2;2;2;2;1;1;1	2;2;2;2;2;2;2;2;2;2;1;1;1	1;1;1;1;1;1;1;1;1;1;0;0;0	Nuclear pore complex protein Nup98-Nup96;Nuclear pore complex protein Nup98;Nuclear pore complex protein Nup96	NUP98	tr|B4DWF8|B4DWF8_HUMAN cDNA FLJ53414, highly similar to Nuclear pore complex protein Nup98-Nup96precursor OS=Homo sapiens OX=9606 PE=2 SV=1;tr|A8KA17|A8KA17_HUMAN cDNA FLJ77211, highly similar to Homo sapiens nucleoporin 98kDa (NUP98), transcript variant 3	13	2	2	1	0	0	1	2	0	1	1	0	0	1	0	0	0	0	1	0	0	1	2	0	1	1	0	0	1	0	0	0	0	1	0	0	0	1	0	0	0	0
A0A024RCG3;P49589;P49589-3;A8MVQ3;B4DKY1;P49589-2;A8K067;B4DI19;Q53HG6;B4DPV7;Q59HE5;C9JLN0;E9PRS8;E9PLP0	A0A024RCG3;P49589;P49589-3;A8MVQ3;B4DKY1;P49589-2;A8K067;B4DI19;Q53HG6;B4DPV7	21;21;21;20;20;20;19;19;19;18;6;1;1;1	21;21;21;20;20;20;19;19;19;18;6;1;1;1	21;21;21;20;20;20;19;19;19;18;6;1;1;1	Cysteine--tRNA ligase, cytoplasmic	CARS	tr|A0A024RCG3|A0A024RCG3_HUMAN Cysteinyl-tRNA synthetase, isoform CRA_a OS=Homo sapiens OX=9606 GN=CARS PE=3 SV=1;sp|P49589|SYCC_HUMAN Cysteine--tRNA ligase, cytoplasmic OS=Homo sapiens OX=9606 GN=CARS1 PE=1 SV=3;sp|P49589-3|SYCC_HUMAN Isoform 3 of Cystein	14	21	21	21	1	8	6	9	1	9	15	0	0	12	0	0	0	1	11	1	8	6	9	1	9	15	0	0	12	0	0	0	1	11	1	8	6	9	1	9	15	0
A0A024RCG7;A8K5M7;Q7L311	A0A024RCG7;A8K5M7;Q7L311	1;1;1	1;1;1	1;1;1	Armadillo repeat-containing X-linked protein 2	ARMCX2	tr|A0A024RCG7|A0A024RCG7_HUMAN Armadillo repeat containing, X-linked 2, isoform CRA_a OS=Homo sapiens OX=9606 GN=ARMCX2 PE=4 SV=1;tr|A8K5M7|A8K5M7_HUMAN cDNA FLJ76303, highly similar to Homo sapiens armadillo repeat containing, X-linked 2 (ARMCX2), mRNA OS	3	1	1	1	1	0	0	0	0	0	0	0	0	0	0	0	0	0	0	1	0	0	0	0	0	0	0	0	0	0	0	0	0	0	1	0	0	0	0	0	0	0
A0A087WYV6;A0A087WZU5;A0A024RCI0;B4DRB0;B4DUZ1;B3KQJ7;Q59ED5;O43657	A0A087WYV6;A0A087WZU5;A0A024RCI0;B4DRB0;B4DUZ1;B3KQJ7;Q59ED5;O43657	2;2;2;2;2;2;2;2	2;2;2;2;2;2;2;2	2;2;2;2;2;2;2;2	Tetraspanin;Tetraspanin-6	TSPAN6	tr|A0A087WYV6|A0A087WYV6_HUMAN Tetraspanin-6 OS=Homo sapiens OX=9606 GN=TSPAN6 PE=1 SV=1;tr|A0A087WZU5|A0A087WZU5_HUMAN Tetraspanin-6 OS=Homo sapiens OX=9606 GN=TSPAN6 PE=1 SV=1;tr|A0A024RCI0|A0A024RCI0_HUMAN Tetraspanin 6, isoform CRA_a OS=Homo sapiens OX	8	2	2	2	0	0	0	0	0	0	1	0	0	0	0	0	0	1	0	0	0	0	0	0	0	1	0	0	0	0	0	0	1	0	0	0	0	0	0	0	1	0
Q08345-5;Q08345-2;A0A024RCL1;A0A024RCQ1;A0A1U9X7K3;A0A1U9X7L5;A0A1U9X7M1;A0A0A0MSX3;Q08345;A0A0G2JNZ7;Q08345-6;A0A024RCJ0;B7Z3A2;E7EQ30;E7EPH4;Q08345-4;A2ABL2;A0A0G2JIZ7;A0A0G2JIA2;E7EPN2;E7EUP7;E7ERI6;E7ETI3;H0Y717;Q6ZNR9;A2ABM8;E7ETX3;A0A140T972;E7ERN0;A2ABL0;E7ESR9;A0A0G2JHK4;E7EVW6;E7EUD5;E7ES06;E7EVT1;E7EN94;E7ENJ2;D6RGW5;E7EX99;E7EQ23;E7EXB0;A0A0G2JJA0	Q08345-5;Q08345-2;A0A024RCL1;A0A024RCQ1;A0A1U9X7K3;A0A1U9X7L5;A0A1U9X7M1;A0A0A0MSX3;Q08345;A0A0G2JNZ7;Q08345-6;A0A024RCJ0;B7Z3A2;E7EQ30;E7EPH4;Q08345-4;A2ABL2;A0A0G2JIZ7;A0A0G2JIA2;E7EPN2;E7EUP7;E7ERI6;E7ETI3;H0Y717	10;10;10;10;10;10;10;10;10;10;10;10;7;7;7;7;7;7;6;6;6;5;5;5;3;3;3;3;3;3;3;3;3;3;3;3;3;2;1;1;1;1;1	10;10;10;10;10;10;10;10;10;10;10;10;7;7;7;7;7;7;6;6;6;5;5;5;3;3;3;3;3;3;3;3;3;3;3;3;3;2;1;1;1;1;1	10;10;10;10;10;10;10;10;10;10;10;10;7;7;7;7;7;7;6;6;6;5;5;5;3;3;3;3;3;3;3;3;3;3;3;3;3;2;1;1;1;1;1	Epithelial discoidin domain-containing receptor 1	DDR1	sp|Q08345-5|DDR1_HUMAN Isoform 4 of Epithelial discoidin domain-containing receptor 1 OS=Homo sapiens OX=9606 GN=DDR1;sp|Q08345-2|DDR1_HUMAN Isoform 2 of Epithelial discoidin domain-containing receptor 1 OS=Homo sapiens OX=9606 GN=DDR1;tr|A0A024RCL1|A0A024	43	10	10	10	2	4	2	3	0	4	4	3	0	1	3	2	3	0	4	2	4	2	3	0	4	4	3	0	1	3	2	3	0	4	2	4	2	3	0	4	4	3
A0A024RCJ2;Q16778;P33778;P23527;P06899;Q8N257;Q6DRA6;Q6DN03	A0A024RCJ2;Q16778;P33778;P23527;P06899;Q8N257	7;7;7;7;7;6;3;3	7;7;7;7;7;6;3;3	2;2;2;2;2;2;2;2	Histone H2B;Histone H2B type 2-E;Histone H2B type 1-B;Histone H2B type 1-O;Histone H2B type 1-J;Histone H2B type 3-B	HIST1H2BJ;HIST2H2BE;HIST1H2BB;HIST1H2BO;HIST3H2BB	tr|A0A024RCJ2|A0A024RCJ2_HUMAN Histone H2B OS=Homo sapiens OX=9606 GN=HIST1H2BJ PE=3 SV=1;sp|Q16778|H2B2E_HUMAN Histone H2B type 2-E OS=Homo sapiens OX=9606 GN=HIST2H2BE PE=1 SV=3;sp|P33778|H2B1B_HUMAN Histone H2B type 1-B OS=Homo sapiens OX=9606 GN=HIST1H	8	7	7	2	1	2	4	2	3	2	3	2	2	4	2	1	2	3	4	1	2	4	2	3	2	3	2	2	4	2	1	2	3	4	0	1	1	1	1	0	1	0
Q13838-2;Q13838;A0A024RCM3;Q5STU3;A0A0G2JJZ9;A0A140T9X3;F6WLT2;B4DP52;F6TRA5;A0A0A0MT12;F6S4E6;A0A140T996;O00148;Q59G92;F6UJC5;A0A140TA18;B4DX78;A0A140T9X9;A0A140T9L4;A0A140T9K1;B4DIJ6;A0A140T973;B4DIZ8;O00148-2;F6R6M7;O00148-3;A0A024R7H0;K7EQN7;F6QYI9;A0A0G2JJL7;Q69YT6;A0A140T9K2;K7EPJ3;Q7KYK3;A0A140T9N3;F6S2B7;A0A0G2JHN7;K7EN69;F6U6E2;F6SXL5;B4DH55;H0YCC6;K7EIL8;A0A286SD52;K7ENP6;K7EL56;A0A286S…	Q13838-2;Q13838;A0A024RCM3;Q5STU3;A0A0G2JJZ9;A0A140T9X3;F6WLT2;B4DP52;F6TRA5;A0A0A0MT12;F6S4E6;A0A140T996;O00148;Q59G92;F6UJC5;A0A140TA18;B4DX78;A0A140T9X9	23;23;23;22;19;18;18;18;15;15;15;14;14;14;13;13;13;13;11;11;11;11;10;10;9;9;9;8;8;8;5;5;5;5;5;4;4;4;4;3;3;3;3;3;3;3;2;2;2;2;2;2;2	23;23;23;22;19;18;18;18;15;15;15;14;14;14;13;13;13;13;11;11;11;11;10;10;9;9;9;8;8;8;5;5;5;5;5;4;4;4;4;3;3;3;3;3;3;3;2;2;2;2;2;2;2	14;14;14;14;10;10;14;10;12;12;12;10;6;11;10;10;5;10;8;8;8;8;8;6;6;6;6;5;5;5;0;2;4;4;2;4;4;3;4;3;3;2;3;3;3;3;2;2;2;2;2;2;2	Spliceosome RNA helicase DDX39B;ATP-dependent RNA helicase DDX39A	DDX39B;hCG_2005638;DDX39A	sp|Q13838-2|DX39B_HUMAN Isoform 2 of Spliceosome RNA helicase DDX39B OS=Homo sapiens OX=9606 GN=DDX39B;sp|Q13838|DX39B_HUMAN Spliceosome RNA helicase DDX39B OS=Homo sapiens OX=9606 GN=DDX39B PE=1 SV=1;tr|A0A024RCM3|A0A024RCM3_HUMAN DDX39B OS=Homo sapiens O	53	23	23	14	1	11	10	17	4	9	18	9	6	20	10	5	7	6	8	1	11	10	17	4	9	18	9	6	20	10	5	7	6	8	0	6	4	11	1	5	11	3
A0A1U9X9C4;A0A1U9X9A3;P26640;A0A024RCN6;A0A1U9X9D5;A0A1U9X9C8;A0A1U9X9C7;A0A1U9X9C1;A0A1U9X9A1;A0A140T936;B4DT32;P26640-2;A0A140T954;A2ABF4;A0A0G2JJT9;H0Y426;A0A140T904	A0A1U9X9C4;A0A1U9X9A3;P26640;A0A024RCN6;A0A1U9X9D5;A0A1U9X9C8;A0A1U9X9C7;A0A1U9X9C1;A0A1U9X9A1;A0A140T936	17;17;17;17;17;17;17;17;17;15;8;5;5;3;3;2;1	17;17;17;17;17;17;17;17;17;15;8;5;5;3;3;2;1	17;17;17;17;17;17;17;17;17;15;8;5;5;3;3;2;1	Valine--tRNA ligase	VARS	tr|A0A1U9X9C4|A0A1U9X9C4_HUMAN VARS OS=Homo sapiens OX=9606 PE=1 SV=1;tr|A0A1U9X9A3|A0A1U9X9A3_HUMAN VARS OS=Homo sapiens OX=9606 PE=1 SV=1;sp|P26640|SYVC_HUMAN Valine--tRNA ligase OS=Homo sapiens OX=9606 GN=VARS1 PE=1 SV=4;tr|A0A024RCN6|A0A024RCN6_HUMAN V	17	17	17	17	0	5	7	9	0	9	14	0	1	12	2	0	2	1	8	0	5	7	9	0	9	14	0	1	12	2	0	2	1	8	0	5	7	9	0	9	14	0
Q9UMR5-3;A0A140T9Y1;A0A1U9X8D2;A0A024RCQ8;A0A0G2JH76;A0A0G2JLA3;A0A0G2JLL3;A8K358;A0A0G2JKR3;A0A0G2JHB6;A0A0G2JIU6;G8JLL2;A0A0G2JK02;A0A140T8X7;Q9UMR5-2;Q9UMR5;A0A0G2JLK6;A0A0G2JLK3	Q9UMR5-3;A0A140T9Y1;A0A1U9X8D2;A0A024RCQ8;A0A0G2JH76;A0A0G2JLA3;A0A0G2JLL3;A8K358;A0A0G2JKR3;A0A0G2JHB6;A0A0G2JIU6;G8JLL2;A0A0G2JK02;A0A140T8X7;Q9UMR5-2;Q9UMR5;A0A0G2JLK6;A0A0G2JLK3	2;2;2;2;2;2;2;2;2;2;2;2;2;2;2;2;1;1	2;2;2;2;2;2;2;2;2;2;2;2;2;2;2;2;1;1	2;2;2;2;2;2;2;2;2;2;2;2;2;2;2;2;1;1	Lysosomal thioesterase PPT2	PPT2;hCG_1999928	sp|Q9UMR5-3|PPT2_HUMAN Isoform 3 of Lysosomal thioesterase PPT2 OS=Homo sapiens OX=9606 GN=PPT2;tr|A0A140T9Y1|A0A140T9Y1_HUMAN Lysosomal thioesterase PPT2 (Fragment) OS=Homo sapiens OX=9606 GN=PPT2 PE=1 SV=1;tr|A0A1U9X8D2|A0A1U9X8D2_HUMAN PPT2 OS=Homo sapi	18	2	2	2	0	0	0	1	0	0	0	0	0	1	0	0	0	0	2	0	0	0	1	0	0	0	0	0	1	0	0	0	0	2	0	0	0	1	0	0	0	0
P46379-3;P46379;P46379-2;A0A0G2JK23;A0A024RCR6;A0A1U9X7A6;A0A1U9X7A9;P46379-5;A0A0G2JL47;P46379-4;X6REW1;A0A0G2JJM1;F6S6P2;F6UR09;F6VEM6;F6X9W3;F6U341;F6WML8;A0A1B0GX79;A0A0G2JJR8;F6XTU0;F6U1F2;H0Y710;F6TC96	P46379-3;P46379;P46379-2;A0A0G2JK23;A0A024RCR6;A0A1U9X7A6;A0A1U9X7A9;P46379-5;A0A0G2JL47;P46379-4	7;7;7;7;7;7;7;6;6;5;3;3;3;2;2;2;2;2;2;2;2;2;1;1	7;7;7;7;7;7;7;6;6;5;3;3;3;2;2;2;2;2;2;2;2;2;1;1	7;7;7;7;7;7;7;6;6;5;3;3;3;2;2;2;2;2;2;2;2;2;1;1	Large proline-rich protein BAG6	BAG6;BAT3	sp|P46379-3|BAG6_HUMAN Isoform 3 of Large proline-rich protein BAG6 OS=Homo sapiens OX=9606 GN=BAG6;sp|P46379|BAG6_HUMAN Large proline-rich protein BAG6 OS=Homo sapiens OX=9606 GN=BAG6 PE=1 SV=2;sp|P46379-2|BAG6_HUMAN Isoform 2 of Large proline-rich protei	24	7	7	7	0	0	4	2	0	0	5	0	1	6	1	0	1	1	1	0	0	4	2	0	0	5	0	1	6	1	0	1	1	1	0	0	4	2	0	0	5	0
Q96SB4-3;Q96SB4-4;Q96SB4;H3BLV9;A0A024RCU9;A8K8B2;A0A024R704;D6RBM8;H7C521;H7C5L6;Q59GF4;A8MPP7;A8MPY5;H7C2I2;D6RBF8;P78362-2;P78362;Q9UPE1;Q9UPE1-4;Q9UPE1-3;Q9UPE1-2;E7ETV6	Q96SB4-3;Q96SB4-4;Q96SB4;H3BLV9;A0A024RCU9;A8K8B2	5;5;5;5;5;4;1;1;1;1;1;1;1;1;1;1;1;1;1;1;1;1	5;5;5;5;5;4;1;1;1;1;1;1;1;1;1;1;1;1;1;1;1;1	5;5;5;5;5;4;1;1;1;1;1;1;1;1;1;1;1;1;1;1;1;1	SRSF protein kinase 1	SRPK1	sp|Q96SB4-3|SRPK1_HUMAN Isoform 1 of SRSF protein kinase 1 OS=Homo sapiens OX=9606 GN=SRPK1;sp|Q96SB4-4|SRPK1_HUMAN Isoform 3 of SRSF protein kinase 1 OS=Homo sapiens OX=9606 GN=SRPK1;sp|Q96SB4|SRPK1_HUMAN SRSF protein kinase 1 OS=Homo sapiens OX=9606 GN=S	22	5	5	5	0	2	1	1	0	2	4	0	0	1	0	0	0	0	2	0	2	1	1	0	2	4	0	0	1	0	0	0	0	2	0	2	1	1	0	2	4	0
A0A024RCX8;Q9Y3C6	A0A024RCX8;Q9Y3C6	5;5	5;5	5;5	Peptidyl-prolyl cis-trans isomerase;Peptidyl-prolyl cis-trans isomerase-like 1	PPIL1	tr|A0A024RCX8|A0A024RCX8_HUMAN Peptidyl-prolyl cis-trans isomerase OS=Homo sapiens OX=9606 GN=PPIL1 PE=3 SV=1;sp|Q9Y3C6|PPIL1_HUMAN Peptidyl-prolyl cis-trans isomerase-like 1 OS=Homo sapiens OX=9606 GN=PPIL1 PE=1 SV=1	2	5	5	5	1	3	1	3	1	3	5	2	1	4	2	3	2	2	5	1	3	1	3	1	3	5	2	1	4	2	3	2	2	5	1	3	1	3	1	3	5	2
C9JNE2;A0A024RCY9;Q9Y530;C9JA90;C9J5P1;C9IZY1;C9JXC3	C9JNE2;A0A024RCY9;Q9Y530;C9JA90;C9J5P1;C9IZY1	3;3;3;2;2;2;1	3;3;3;2;2;2;1	3;3;3;2;2;2;1	O-acetyl-ADP-ribose deacetylase 1	OARD1;C6orf130	tr|C9JNE2|C9JNE2_HUMAN ADP-ribose glycohydrolase OARD1 (Fragment) OS=Homo sapiens OX=9606 GN=OARD1 PE=1 SV=1;tr|A0A024RCY9|A0A024RCY9_HUMAN Chromosome 6 open reading frame 130, isoform CRA_b OS=Homo sapiens OX=9606 GN=C6orf130 PE=4 SV=1;sp|Q9Y530|OARD1_HUM	7	3	3	3	0	0	0	0	0	1	1	0	0	0	1	0	0	0	0	0	0	0	0	0	1	1	0	0	0	1	0	0	0	0	0	0	0	0	0	1	1	0
D6RBV0;A0A220T1R7;A0A024RCZ1;Q8NC56	D6RBV0;A0A220T1R7;A0A024RCZ1;Q8NC56	1;1;1;1	1;1;1;1	1;1;1;1	LEM domain-containing protein 2	LEMD2	tr|D6RBV0|D6RBV0_HUMAN LEM domain-containing protein 2 OS=Homo sapiens OX=9606 GN=LEMD2 PE=1 SV=1;tr|A0A220T1R7|A0A220T1R7_HUMAN LEMD2 OS=Homo sapiens OX=9606 GN=LEMD2 PE=2 SV=1;tr|A0A024RCZ1|A0A024RCZ1_HUMAN LEM domain containing 2, isoform CRA_a OS=Homo	4	1	1	1	0	0	0	1	0	0	1	0	0	0	0	0	0	0	0	0	0	0	1	0	0	1	0	0	0	0	0	0	0	0	0	0	0	1	0	0	1	0
C9J7M8;A0A0A0MRR3;A0A024RD01;Q7Z7C8;Q7Z7C8-2;Q7Z7C8-4	C9J7M8;A0A0A0MRR3;A0A024RD01;Q7Z7C8;Q7Z7C8-2;Q7Z7C8-4	1;1;1;1;1;1	1;1;1;1;1;1	1;1;1;1;1;1	Transcription initiation factor TFIID subunit 8	TAF8;TBN	tr|C9J7M8|C9J7M8_HUMAN Transcription initiation factor TFIID subunit 8 OS=Homo sapiens OX=9606 GN=TAF8 PE=1 SV=1;tr|A0A0A0MRR3|A0A0A0MRR3_HUMAN Transcription initiation factor TFIID subunit 8 OS=Homo sapiens OX=9606 GN=TAF8 PE=1 SV=1;tr|A0A024RD01|A0A024RD	6	1	1	1	0	0	0	1	0	0	1	0	0	1	0	0	0	0	1	0	0	0	1	0	0	1	0	0	1	0	0	0	0	1	0	0	0	1	0	0	1	0
Q9BT09;A0A024RD07;A0A024RCZ2	Q9BT09;A0A024RD07;A0A024RCZ2	2;2;1	2;2;1	2;2;1	Protein canopy homolog 3	CNPY3;TNRC5	sp|Q9BT09|CNPY3_HUMAN Protein canopy homolog 3 OS=Homo sapiens OX=9606 GN=CNPY3 PE=1 SV=1;tr|A0A024RD07|A0A024RD07_HUMAN Trinucleotide repeat containing 5, isoform CRA_c OS=Homo sapiens OX=9606 GN=TNRC5 PE=4 SV=1;tr|A0A024RCZ2|A0A024RCZ2_HUMAN Trinucleotid	3	2	2	2	0	0	0	0	0	0	1	0	0	1	0	0	0	0	1	0	0	0	0	0	0	1	0	0	1	0	0	0	0	1	0	0	0	0	0	0	1	0
Q14738;Q14738-2;E9PFR3;B4DSD7;Q14738-3;A0A024RD11;H0Y8C4;Q59EF0;Q7L7W2;A8K6Y2;H0YJ75;Q86U13;H0YJ35;Q96L52;Q96B13;Q13362-3;Q13362;Q13362-4;Q13362-5;Q13362-2;Q96L51	Q14738;Q14738-2;E9PFR3;B4DSD7;Q14738-3;A0A024RD11;H0Y8C4;Q59EF0;Q7L7W2;A8K6Y2;H0YJ75;Q86U13;H0YJ35;Q96L52;Q96B13;Q13362-3;Q13362;Q13362-4;Q13362-5;Q13362-2;Q96L51	2;2;2;2;2;2;2;2;1;1;1;1;1;1;1;1;1;1;1;1;1	2;2;2;2;2;2;2;2;1;1;1;1;1;1;1;1;1;1;1;1;1	2;2;2;2;2;2;2;2;1;1;1;1;1;1;1;1;1;1;1;1;1	Serine/threonine-protein phosphatase 2A 56 kDa regulatory subunit delta isoform;Serine/threonine-protein phosphatase 2A 56 kDa regulatory subunit gamma isoform	PPP2R5D;PPP2R5C	sp|Q14738|2A5D_HUMAN Serine/threonine-protein phosphatase 2A 56 kDa regulatory subunit delta isoform OS=Homo sapiens OX=9606 GN=PPP2R5D PE=1 SV=1;sp|Q14738-2|2A5D_HUMAN Isoform Delta-2 of Serine/threonine-protein phosphatase 2A 56 kDa regulatory subunit de	21	2	2	2	0	1	2	2	0	1	1	0	0	1	0	0	0	0	0	0	1	2	2	0	1	1	0	0	1	0	0	0	0	0	0	1	2	2	0	1	1	0
H0Y398;E2QRF5;A0A024RD12;Q9H8U3	H0Y398;E2QRF5;A0A024RD12;Q9H8U3	1;1;1;1	1;1;1;1	1;1;1;1	AN1-type zinc finger protein 3	ZFAND3	tr|H0Y398|H0Y398_HUMAN AN1-type zinc finger protein 3 (Fragment) OS=Homo sapiens OX=9606 GN=ZFAND3 PE=1 SV=1;tr|E2QRF5|E2QRF5_HUMAN AN1-type zinc finger protein 3 OS=Homo sapiens OX=9606 GN=ZFAND3 PE=1 SV=1;tr|A0A024RD12|A0A024RD12_HUMAN Zinc finger, AN1-t	4	1	1	1	0	0	0	1	0	0	0	0	0	0	0	0	0	0	0	0	0	0	1	0	0	0	0	0	0	0	0	0	0	0	0	0	0	1	0	0	0	0
A0A024RD40;B3KMB6;A0A024RD71;O75509	A0A024RD40;B3KMB6;A0A024RD71;O75509	4;4;4;4	4;4;4;4	4;4;4;4	Tumor necrosis factor receptor superfamily member 21	TNFRSF21	tr|A0A024RD40|A0A024RD40_HUMAN Tumor necrosis factor receptor superfamily, member 21, isoform CRA_a OS=Homo sapiens OX=9606 GN=TNFRSF21 PE=4 SV=1;tr|B3KMB6|B3KMB6_HUMAN cDNA FLJ10642 fis, clone NT2RP2005752, highly similar to Tumor necrosis factor receptor	4	4	4	4	3	1	0	1	0	1	1	0	0	1	0	0	0	0	2	3	1	0	1	0	1	1	0	0	1	0	0	0	0	2	3	1	0	1	0	1	1	0
A0A024RD80;P08238;B4DMA2;B4DGL0;Q6PK50;A8K3W9;Q9H6X9;O14942;Q58FF4;Q58FG1	A0A024RD80;P08238;B4DMA2;B4DGL0	66;66;62;60;31;29;28;9;1;1	66;66;62;60;31;29;28;9;1;1	25;25;23;24;7;16;15;1;1;0	Heat shock protein HSP 90-beta	HSP90AB1	tr|A0A024RD80|A0A024RD80_HUMAN Heat shock protein 90kDa alpha (Cytosolic), class B member 1, isoform CRA_a OS=Homo sapiens OX=9606 GN=HSP90AB1 PE=3 SV=1;sp|P08238|HS90B_HUMAN Heat shock protein HSP 90-beta OS=Homo sapiens OX=9606 GN=HSP90AB1 PE=1 SV=4;tr|B	10	66	66	25	27	48	43	54	27	56	52	39	35	52	42	31	39	36	47	27	48	43	54	27	56	52	39	35	52	42	31	39	36	47	7	13	9	18	9	19	17	13
A8K6V7;A0A024RDB2;A0A024RDE5;Q9UN86-2;Q9UN86;D6RAC7;D6RB17;D6RGJ4;D6RBM9;D6REX8;D6RBR0;D6RE13;D6RBW8;D6R9X5;D6R9A4;E5RH00	A8K6V7;A0A024RDB2;A0A024RDE5;Q9UN86-2;Q9UN86;D6RAC7;D6RB17	13;13;13;13;13;7;7;6;4;4;4;4;4;2;2;1	11;11;11;11;11;6;6;5;3;3;3;3;3;1;1;0	11;11;11;11;11;6;6;5;3;3;3;3;3;1;1;0	Ras GTPase-activating protein-binding protein 2	G3BP2	tr|A8K6V7|A8K6V7_HUMAN cDNA FLJ76053, highly similar to Homo sapiens Ras-GTPase activating protein SH3 domain-binding protein 2 (G3BP2), transcript variant 3, mRNA OS=Homo sapiens OX=9606 PE=2 SV=1;tr|A0A024RDB2|A0A024RDB2_HUMAN Ras-GTPase activating prote	16	13	11	11	3	3	7	9	2	5	10	2	4	8	2	3	3	4	9	2	2	6	8	1	4	8	1	3	7	1	2	1	3	8	2	2	6	8	1	4	8	1
Q12771;B4DTC3;A0A024RDB4;Q14103-4;Q14103-2;H0YA96;B4E0W4;D6RF44;D6RBQ9	Q12771;B4DTC3;A0A024RDB4;Q14103-4;Q14103-2;H0YA96;B4E0W4;D6RF44	23;23;23;23;23;22;13;12;10	1;1;1;1;1;0;0;0;1	1;1;1;1;1;0;0;0;1	Heterogeneous nuclear ribonucleoprotein D0	HNRPD;HNRNPD	tr|Q12771|Q12771_HUMAN p37 AUF1 OS=Homo sapiens OX=9606 PE=2 SV=1;tr|B4DTC3|B4DTC3_HUMAN cDNA FLJ54150, highly similar to Heterogeneous nuclear ribonucleoprotein D0 OS=Homo sapiens OX=9606 PE=2 SV=1;tr|A0A024RDB4|A0A024RDB4_HUMAN Heterogeneous nuclear ribo	9	23	1	1	2	13	10	20	6	17	18	9	4	19	8	4	13	6	16	0	0	0	1	0	0	1	0	0	0	0	0	1	0	0	0	0	0	1	0	0	1	0
A0A087WUK2;A0A024RDB5;O14979;B4DTA2;B4DGN3	A0A087WUK2;A0A024RDB5;O14979;B4DTA2	15;15;15;14;3	1;1;1;0;0	1;1;1;0;0	Heterogeneous nuclear ribonucleoprotein D-like	HNRNPDL	tr|A0A087WUK2|A0A087WUK2_HUMAN Heterogeneous nuclear ribonucleoprotein D-like OS=Homo sapiens OX=9606 GN=HNRNPDL PE=1 SV=1;tr|A0A024RDB5|A0A024RDB5_HUMAN Heterogeneous nuclear ribonucleoprotein D-like, isoform CRA_a OS=Homo sapiens OX=9606 GN=HNRPDL PE=4 S	5	15	1	1	1	7	7	10	2	8	13	4	2	12	5	1	4	3	6	0	0	0	0	0	0	1	0	0	1	0	0	0	0	0	0	0	0	0	0	0	1	0
F2YQ21;A0A024RDE2;P10451-4;P10451;B7Z351;P10451-2;A6XMV6;Q3LGB0;A0A024RDJ0;P10451-3;D6R9C5;C4B6Q2;F2YBS5;CON__P31096	F2YQ21;A0A024RDE2;P10451-4;P10451;B7Z351;P10451-2;A6XMV6;Q3LGB0;A0A024RDJ0;P10451-3;D6R9C5	13;13;13;13;12;12;11;10;10;10;8;6;1;1	1;1;1;1;1;0;1;0;0;0;0;0;1;0	1;1;1;1;1;0;1;0;0;0;0;0;1;0	Osteopontin	SPP1;opn	tr|F2YQ21|F2YQ21_HUMAN Osteopontin-D OS=Homo sapiens OX=9606 PE=2 SV=1;tr|A0A024RDE2|A0A024RDE2_HUMAN Secreted phosphoprotein 1 (Osteopontin, bone sialoprotein I, early T-lymphocyte activation 1), isoform CRA_b OS=Homo sapiens OX=9606 GN=SPP1 PE=4 SV=1;sp|	14	13	1	1	8	7	9	8	7	6	8	5	6	8	5	5	6	10	12	0	0	0	0	0	0	0	0	0	0	0	0	0	1	1	0	0	0	0	0	0	0	0
A0A024RDE6;P10451-5	A0A024RDE6;P10451-5	13;13	13;13	1;1	Osteopontin	SPP1	tr|A0A024RDE6|A0A024RDE6_HUMAN Secreted phosphoprotein 1 (Osteopontin, bone sialoprotein I, early T-lymphocyte activation 1), isoform CRA_c OS=Homo sapiens OX=9606 GN=SPP1 PE=4 SV=1;sp|P10451-5|OSTP_HUMAN Isoform 5 of Osteopontin OS=Homo sapiens OX=9606 GN	2	13	13	1	8	7	9	8	7	6	8	5	6	8	5	5	6	9	12	8	7	9	8	7	6	8	5	6	8	5	5	6	9	12	0	0	0	0	0	0	0	0
Q96HC4;A0A024RDE8;Q96HC4-6;Q96HC4-4;Q96HC4-7;Q96HC4-2;Q96HC4-3;Q4W5K9;A0A0D9SFR4;H0Y8Y3;A0A0A0MSP3;H0Y929;H0YBI4;A0A0D9SFW3;D6RGG6;Q96HC4-5;D6RAA1	Q96HC4;A0A024RDE8;Q96HC4-6;Q96HC4-4;Q96HC4-7	16;16;13;13;13;7;7;7;7;6;6;4;4;1;1;1;1	16;16;13;13;13;7;7;7;7;6;6;4;4;1;1;1;1	3;3;0;0;0;0;0;3;3;0;0;0;0;0;0;0;0	PDZ and LIM domain protein 5	PDLIM5	sp|Q96HC4|PDLI5_HUMAN PDZ and LIM domain protein 5 OS=Homo sapiens OX=9606 GN=PDLIM5 PE=1 SV=5;tr|A0A024RDE8|A0A024RDE8_HUMAN PDZ and LIM domain 5, isoform CRA_c OS=Homo sapiens OX=9606 GN=PDLIM5 PE=4 SV=1;sp|Q96HC4-6|PDLI5_HUMAN Isoform 6 of PDZ and LIM d	17	16	16	3	0	4	6	9	0	11	8	1	3	5	1	1	2	2	12	0	4	6	9	0	11	8	1	3	5	1	1	2	2	12	0	0	1	1	0	2	1	0
A0A024RDF4;A1LU37;Q14103-3;Q14103;D6RAF8;D6RD83	A0A024RDF4;A1LU37;Q14103-3;Q14103;D6RAF8	24;24;24;24;18;8	24;24;24;24;18;8	1;1;1;1;1;1	Heterogeneous nuclear ribonucleoprotein D0	HNRPD;HNRNPD	tr|A0A024RDF4|A0A024RDF4_HUMAN Heterogeneous nuclear ribonucleoprotein D (AU-rich element RNA binding protein 1, 37kDa), isoform CRA_e OS=Homo sapiens OX=9606 GN=HNRPD PE=4 SV=1;tr|A1LU37|A1LU37_HUMAN Heterogeneous nuclear ribonucleoprotein D (AU-rich elem	6	24	24	1	2	15	12	21	8	19	19	11	5	21	10	4	14	7	18	2	15	12	21	8	19	19	11	5	21	10	4	14	7	18	0	1	1	1	1	1	1	1
P61077;P61077-2;A0A024RDH2;P61077-3;P62837-2;A0A0A0MQU3;H9KV45;D6RAH7;A0A087WY85;D6RFM0;D6RAW0;D6RA11;D6RGD0;D6R980;D6R9F6;D6RIZ3;A0A024RDJ6;D6R933	P61077;P61077-2;A0A024RDH2;P61077-3;P62837-2;A0A0A0MQU3;H9KV45;D6RAH7;A0A087WY85;D6RFM0;D6RAW0;D6RA11	4;4;4;3;3;3;3;3;3;3;2;2;1;1;1;1;1;1	4;4;4;3;3;3;3;3;3;3;2;2;1;1;1;1;1;1	1;1;1;0;0;0;0;0;0;0;0;1;1;1;1;1;1;1	Ubiquitin-conjugating enzyme E2 D3;Ubiquitin-conjugating enzyme E2 D2	UBE2D3;UBE2D2	sp|P61077|UB2D3_HUMAN Ubiquitin-conjugating enzyme E2 D3 OS=Homo sapiens OX=9606 GN=UBE2D3 PE=1 SV=1;sp|P61077-2|UB2D3_HUMAN Isoform 2 of Ubiquitin-conjugating enzyme E2 D3 OS=Homo sapiens OX=9606 GN=UBE2D3;tr|A0A024RDH2|A0A024RDH2_HUMAN Ubiquitin-conjugat	18	4	4	1	0	2	2	4	1	3	4	4	2	3	2	1	2	0	2	0	2	2	4	1	3	4	4	2	3	2	1	2	0	2	0	1	1	1	0	1	1	1
A0A024RDH5;H0YA82;Q4G0J3-2;Q4G0J3;Q4G0J3-3;D6R9Z6	A0A024RDH5;H0YA82;Q4G0J3-2;Q4G0J3;Q4G0J3-3;D6R9Z6	5;5;5;5;5;3	5;5;5;5;5;3	5;5;5;5;5;3	La-related protein 7	HDCMA18P;LARP7	tr|A0A024RDH5|A0A024RDH5_HUMAN HDCMA18P protein, isoform CRA_a OS=Homo sapiens OX=9606 GN=HDCMA18P PE=4 SV=1;tr|H0YA82|H0YA82_HUMAN La-related protein 7 (Fragment) OS=Homo sapiens OX=9606 GN=LARP7 PE=1 SV=1;sp|Q4G0J3-2|LARP7_HUMAN Isoform 2 of La-related p	6	5	5	5	0	0	1	3	0	1	5	0	0	1	0	0	0	0	0	0	0	1	3	0	1	5	0	0	1	0	0	0	0	0	0	0	1	3	0	1	5	0
O94979-8;O94979-6;A1LU61;A0A024RDH6;H7BXG7;A0A1S5UZ19;O94979-7;D6REX3;O94979-3;O94979-10;O94979-4;O94979-9;O94979-2;O94979;D6RHZ5;H0YAB3;O94979-5;H0Y9K1;H0Y8W8;H0Y8V7;H0YAF5;H0Y9V3	O94979-8;O94979-6;A1LU61;A0A024RDH6;H7BXG7;A0A1S5UZ19;O94979-7;D6REX3;O94979-3;O94979-10;O94979-4;O94979-9;O94979-2;O94979;D6RHZ5;H0YAB3	11;11;11;11;11;11;11;11;11;11;11;11;11;11;7;6;4;4;4;3;3;1	11;11;11;11;11;11;11;11;11;11;11;11;11;11;7;6;4;4;4;3;3;1	11;11;11;11;11;11;11;11;11;11;11;11;11;11;7;6;4;4;4;3;3;1	Protein transport protein Sec31A	SEC31A;SEC31L1	sp|O94979-8|SC31A_HUMAN Isoform 8 of Protein transport protein Sec31A OS=Homo sapiens OX=9606 GN=SEC31A;sp|O94979-6|SC31A_HUMAN Isoform 6 of Protein transport protein Sec31A OS=Homo sapiens OX=9606 GN=SEC31A;tr|A1LU61|A1LU61_HUMAN SEC31-like 1 (S. cerevisi	22	11	11	11	0	2	2	5	0	2	6	0	0	5	0	0	1	0	6	0	2	2	5	0	2	6	0	0	5	0	0	1	0	6	0	2	2	5	0	2	6	0
A0A0S2Z5Q3;A8MXB9;Q8NBJ7;Q8NBJ7-2;J3KQJ1;A0A024RDK8;A0A494C1B1;A0A0S2Z548;A0A384ME15;B4DLK7;C9J660;Q75LP3;H7C3B2;A0A0S2Z5C4;C9JL30;J3QT17;B4DQ27;E9PBT8;F8WA42;Q8NBJ7-5;Q8NBJ7-3	A0A0S2Z5Q3;A8MXB9;Q8NBJ7;Q8NBJ7-2;J3KQJ1;A0A024RDK8;A0A494C1B1;A0A0S2Z548;A0A384ME15;B4DLK7;C9J660;Q75LP3;H7C3B2;A0A0S2Z5C4;C9JL30;J3QT17;B4DQ27;E9PBT8;F8WA42;Q8NBJ7-5;Q8NBJ7-3	2;2;2;2;2;2;2;2;2;2;1;1;1;1;1;1;1;1;1;1;1	2;2;2;2;2;2;2;2;2;2;1;1;1;1;1;1;1;1;1;1;1	2;2;2;2;2;2;2;2;2;2;1;1;1;1;1;1;1;1;1;1;1	Sulfatase-modifying factor 2	SUMF2;DKFZP566I1024	tr|A0A0S2Z5Q3|A0A0S2Z5Q3_HUMAN Sulfatase modifying factor 2 isoform 2 OS=Homo sapiens OX=9606 GN=SUMF2 PE=2 SV=1;tr|A8MXB9|A8MXB9_HUMAN Inactive C-alpha-formylglycine-generating enzyme 2 OS=Homo sapiens OX=9606 GN=SUMF2 PE=1 SV=3;sp|Q8NBJ7|SUMF2_HUMAN Inac	21	2	2	2	0	0	0	0	0	0	0	0	0	0	0	0	0	1	1	0	0	0	0	0	0	0	0	0	0	0	0	0	1	1	0	0	0	0	0	0	0	0
B2R9K8;A0A024RDL1;P40227;B4DPJ8;Q59ET3;A1JUI8;P40227-2;B4DN39;Q92526-2;Q92526;Q92526-3;J3KRI6	B2R9K8;A0A024RDL1;P40227;B4DPJ8;Q59ET3;A1JUI8;P40227-2;B4DN39	23;23;23;22;22;21;21;15;3;3;2;1	23;23;23;22;22;21;21;15;3;3;2;1	23;23;23;22;22;21;21;15;3;3;2;1	T-complex protein 1 subunit zeta	CCT6A	tr|B2R9K8|B2R9K8_HUMAN cDNA, FLJ94440, highly similar to Homo sapiens chaperonin containing TCP1, subunit 6A (zeta 1)(CCT6A), mRNA OS=Homo sapiens OX=9606 PE=2 SV=1;tr|A0A024RDL1|A0A024RDL1_HUMAN Chaperonin containing TCP1, subunit 6A (Zeta 1), isoform CRA	12	23	23	23	1	15	10	18	0	16	19	6	2	18	6	0	5	1	17	1	15	10	18	0	16	19	6	2	18	6	0	5	1	17	1	15	10	18	0	16	19	6
A0A024RDL3;P78330;C9JBI3;Q53EY1;A0A024RDL9;A0A1D5RMN5;C9JEJ7;F8WD74	A0A024RDL3;P78330;C9JBI3;Q53EY1;A0A024RDL9	10;10;9;9;9;1;1;1	10;10;9;9;9;1;1;1	10;10;9;9;9;1;1;1	Phosphoserine phosphatase	PSPH	tr|A0A024RDL3|A0A024RDL3_HUMAN Phosphoserine phosphatase, isoform CRA_a OS=Homo sapiens OX=9606 GN=PSPH PE=4 SV=1;sp|P78330|SERB_HUMAN Phosphoserine phosphatase OS=Homo sapiens OX=9606 GN=PSPH PE=1 SV=2;tr|C9JBI3|C9JBI3_HUMAN Phosphoserine phosphatase (Fra	8	10	10	10	1	5	5	5	1	8	7	5	2	5	4	2	1	4	8	1	5	5	5	1	8	7	5	2	5	4	2	1	4	8	1	5	5	5	1	8	7	5
A0A5F9ZHM8;A0A0S2Z316;A0A024RDL8;P04424-3;P04424-2;P04424;B4DU69;A0A0S2Z3B0;Q6XYD2;A0A5F9ZHC6;F8W943;A0A5F9ZI35;H7C0S8	A0A5F9ZHM8;A0A0S2Z316;A0A024RDL8;P04424-3;P04424-2;P04424;B4DU69;A0A0S2Z3B0;Q6XYD2;A0A5F9ZHC6;F8W943	5;5;5;5;5;5;4;4;3;3;3;1;1	5;5;5;5;5;5;4;4;3;3;3;1;1	5;5;5;5;5;5;4;4;3;3;3;1;1	Argininosuccinate lyase	ASL	tr|A0A5F9ZHM8|A0A5F9ZHM8_HUMAN Argininosuccinate lyase (Fragment) OS=Homo sapiens OX=9606 GN=ASL PE=1 SV=1;tr|A0A0S2Z316|A0A0S2Z316_HUMAN Argininosuccinate lyase isoform 2 (Fragment) OS=Homo sapiens OX=9606 GN=ASL PE=2 SV=1;tr|A0A024RDL8|A0A024RDL8_HUMAN A	13	5	5	5	0	0	0	5	0	0	1	0	0	3	0	0	0	0	0	0	0	0	5	0	0	1	0	0	3	0	0	0	0	0	0	0	0	5	0	0	1	0
A0A024RDP4;B4DWI8;Q8WXF1-2;Q8WXF1;X6RDA4	A0A024RDP4;B4DWI8;Q8WXF1-2;Q8WXF1;X6RDA4	9;9;9;9;6	9;9;9;9;6	9;9;9;9;6	Paraspeckle component 1	PSPC1	tr|A0A024RDP4|A0A024RDP4_HUMAN Paraspeckle component 1, isoform CRA_b OS=Homo sapiens OX=9606 GN=PSPC1 PE=4 SV=1;tr|B4DWI8|B4DWI8_HUMAN cDNA FLJ57805, highly similar to Homo sapiens paraspeckle component 1 (PSPC1), transcript variant alpha, mRNA OS=Homo sa	5	9	9	9	0	2	4	7	1	4	6	0	0	4	1	0	1	1	4	0	2	4	7	1	4	6	0	0	4	1	0	1	1	4	0	2	4	7	1	4	6	0
A0A024RDQ0;A0A024RDS1;Q92598-2;Q92598-3;Q92598;Q92598-4;A0A0A0MSM0;B4DF68;B4DY72;B4DZB4;R4GN69;Q5TBM3;B4DXT2;B4DZP3	A0A024RDQ0;A0A024RDS1;Q92598-2;Q92598-3;Q92598;Q92598-4;A0A0A0MSM0;B4DF68;B4DY72	26;26;26;26;26;25;23;21;19;11;5;4;3;1	23;23;23;23;23;22;20;18;16;9;5;4;1;1	22;22;22;22;22;21;19;17;15;9;5;4;0;1	Heat shock protein 105 kDa	HSPH1	tr|A0A024RDQ0|A0A024RDQ0_HUMAN Heat shock 105kDa/110kDa protein 1, isoform CRA_a OS=Homo sapiens OX=9606 GN=HSPH1 PE=4 SV=1;tr|A0A024RDS1|A0A024RDS1_HUMAN Heat shock 105kDa/110kDa protein 1, isoform CRA_c OS=Homo sapiens OX=9606 GN=HSPH1 PE=4 SV=1;sp|Q9259	14	26	23	22	3	8	11	14	3	10	20	10	2	16	6	3	9	2	13	2	5	9	12	1	7	17	8	0	13	5	1	7	1	10	2	5	8	11	1	7	16	8
A0A024RDR0;P09429;Q5T7C4;B7Z965;Q59GW1;A0A286R9D9;B3KQ05;B2RPK0;D3DQY9;Q75MM1;Q9NYD7;A0A286R9F1;Q53TD0;P23497	A0A024RDR0;P09429;Q5T7C4;B7Z965;Q59GW1;A0A286R9D9;B3KQ05;B2RPK0	24;24;22;22;22;15;14;13;9;9;8;5;3;3	24;24;22;22;22;15;14;13;9;9;8;5;3;3	20;20;19;19;19;15;13;10;8;8;5;5;3;3	High mobility group protein B1;Putative high mobility group protein B1-like 1	HMGB1;HMGB1P1	tr|A0A024RDR0|A0A024RDR0_HUMAN High-mobility group box 1, isoform CRA_a OS=Homo sapiens OX=9606 GN=HMGB1 PE=4 SV=1;sp|P09429|HMGB1_HUMAN High mobility group protein B1 OS=Homo sapiens OX=9606 GN=HMGB1 PE=1 SV=3;tr|Q5T7C4|Q5T7C4_HUMAN High mobility group pr	14	24	24	20	4	12	17	20	8	18	20	17	10	19	16	8	15	11	17	4	12	17	20	8	18	20	17	10	19	16	8	15	11	17	4	11	15	17	6	16	18	15
V9HWJ7;Q53FI1;A0A024RDT4;P13796;Q59GX5;Q5TBN3;B3KUI1;P13796-2;Q5TBN5	V9HWJ7;Q53FI1;A0A024RDT4;P13796;Q59GX5	36;36;36;36;30;12;10;7;3	36;36;36;36;30;12;10;7;3	29;29;29;29;23;9;7;7;3	Plastin-2	HEL-S-37;LCP1	tr|V9HWJ7|V9HWJ7_HUMAN Epididymis secretory protein Li 37 OS=Homo sapiens OX=9606 GN=HEL-S-37 PE=2 SV=1;tr|Q53FI1|Q53FI1_HUMAN L-plastin variant (Fragment) OS=Homo sapiens OX=9606 PE=2 SV=1;tr|A0A024RDT4|A0A024RDT4_HUMAN Lymphocyte cytosolic protein 1 (L-p	9	36	36	29	16	27	25	28	8	31	12	3	11	3	0	0	14	13	31	16	27	25	28	8	31	12	3	11	3	0	0	14	13	31	11	21	20	22	7	25	6	1
A0A024RDU9;P13984	A0A024RDU9;P13984	7;7	7;7	7;7	General transcription factor IIF subunit 2	GTF2F2	tr|A0A024RDU9|A0A024RDU9_HUMAN General transcription factor IIF subunit 2 OS=Homo sapiens OX=9606 GN=GTF2F2 PE=3 SV=1;sp|P13984|T2FB_HUMAN General transcription factor IIF subunit 2 OS=Homo sapiens OX=9606 GN=GTF2F2 PE=1 SV=2	2	7	7	7	0	1	2	3	0	3	5	1	0	4	0	0	0	0	2	0	1	2	3	0	3	5	1	0	4	0	0	0	0	2	0	1	2	3	0	3	5	1
A0A024RDV7;O00505;Q53F09;H0Y4S9	A0A024RDV7;O00505;Q53F09	10;10;8;2	6;6;5;2	6;6;5;2	Importin subunit alpha;Importin subunit alpha-4	KPNA3	tr|A0A024RDV7|A0A024RDV7_HUMAN Importin subunit alpha OS=Homo sapiens OX=9606 GN=KPNA3 PE=3 SV=1;sp|O00505|IMA4_HUMAN Importin subunit alpha-4 OS=Homo sapiens OX=9606 GN=KPNA3 PE=1 SV=2;tr|Q53F09|Q53F09_HUMAN Karyopherin alpha 3 variant (Fragment) OS=Homo	4	10	6	6	0	3	2	2	0	7	5	0	1	6	1	1	1	0	8	0	1	1	1	0	3	2	0	0	3	1	0	0	0	4	0	1	1	1	0	3	2	0
A8K6Q9;A0A024RDV9;Q8N0X7;A0A0S2Z510;B3KMI3;B4DXT5;B3KML8	A8K6Q9;A0A024RDV9;Q8N0X7;A0A0S2Z510;B3KMI3	6;6;6;4;4;2;2	6;6;6;4;4;2;2	6;6;6;4;4;2;2	Spartin	SPG20	tr|A8K6Q9|A8K6Q9_HUMAN cDNA FLJ75882, highly similar to Homo sapiens spastic paraplegia 20, spartin (Troyer syndrome) (SPG20), mRNA OS=Homo sapiens OX=9606 PE=2 SV=1;tr|A0A024RDV9|A0A024RDV9_HUMAN Spastic paraplegia 20 isoform 1 OS=Homo sapiens OX=9606 GN=	7	6	6	6	0	0	0	1	0	0	0	0	0	0	0	0	0	0	5	0	0	0	1	0	0	0	0	0	0	0	0	0	0	5	0	0	0	1	0	0	0	0
A0A024RDW8;P08572;B4DH43;A0A3B3IS47;A0A3B3ITQ8;A0A3B3ITN7;A0A3B3IRV2;A2A352;A0A3B3IT80;A0A087WY39	A0A024RDW8;P08572;B4DH43	18;18;14;5;3;1;1;1;1;1	18;18;14;5;3;1;1;1;1;1	18;18;14;5;3;1;1;1;1;1	Collagen alpha-2(IV) chain;Canstatin	COL4A2	tr|A0A024RDW8|A0A024RDW8_HUMAN Collagen, type IV, alpha 2, isoform CRA_a OS=Homo sapiens OX=9606 GN=COL4A2 PE=4 SV=1;sp|P08572|CO4A2_HUMAN Collagen alpha-2(IV) chain OS=Homo sapiens OX=9606 GN=COL4A2 PE=1 SV=4;tr|B4DH43|B4DH43_HUMAN cDNA FLJ56433, highly s	10	18	18	18	5	8	10	6	4	4	8	6	3	9	5	2	4	4	13	5	8	10	6	4	4	8	6	3	9	5	2	4	4	13	5	8	10	6	4	4	8	6
O00410;A0A024RDY0;O00410-3;H0Y8C6;O00410-2;B4E0R6;B3KWG6;E7ETV3;E7EQT5;E7EV12;H0Y3V4;Q9BVS9;E7EX05;E7EWK4;E7ESZ1;E7ETV8;C9JZD8;C9JQT6;C9J875;C9JXE0;C9JZ53;F8WF30;O60518;C9J583	O00410;A0A024RDY0;O00410-3;H0Y8C6;O00410-2;B4E0R6;B3KWG6	46;46;45;43;41;37;27;12;10;10;8;7;6;6;5;5;5;5;4;3;1;1;1;1	46;46;45;43;41;37;27;12;10;10;8;7;6;6;5;5;5;5;4;3;1;1;1;1	46;46;45;43;41;37;27;12;10;10;8;7;6;6;5;5;5;5;4;3;1;1;1;1	Importin-5	IPO5;RANBP5	sp|O00410|IPO5_HUMAN Importin-5 OS=Homo sapiens OX=9606 GN=IPO5 PE=1 SV=4;tr|A0A024RDY0|A0A024RDY0_HUMAN RAN binding protein 5, isoform CRA_d OS=Homo sapiens OX=9606 GN=RANBP5 PE=4 SV=1;sp|O00410-3|IPO5_HUMAN Isoform 3 of Importin-5 OS=Homo sapiens OX=9606	24	46	46	46	12	25	33	32	13	30	41	20	11	40	25	9	23	12	35	12	25	33	32	13	30	41	20	11	40	25	9	23	12	35	12	25	33	32	13	30	41	20
B3KRY3;A0A024RDY3;P11279;P11279-2;Q59FZ0	B3KRY3;A0A024RDY3;P11279;P11279-2	4;4;4;3;1	4;4;4;3;1	4;4;4;3;1	Lysosome-associated membrane glycoprotein 1	LAMP1	tr|B3KRY3|B3KRY3_HUMAN cDNA FLJ35079 fis, clone PLACE6005283, highly similar to Lysosome-associated membrane glycoprotein 1 OS=Homo sapiens OX=9606 PE=2 SV=1;tr|A0A024RDY3|A0A024RDY3_HUMAN Lysosomal-associated membrane protein 1, isoform CRA_a OS=Homo sapi	5	4	4	4	1	2	3	3	1	0	4	0	1	4	0	0	1	1	0	1	2	3	3	1	0	4	0	1	4	0	0	1	1	0	1	2	3	3	1	0	4	0
Q14155;Q14155-1;B1ALK7;B7Z6G2;Q14155-6;A0A2R8YG42;Q14155-5;Q14155-2;A0A2X0SF98;Q14155-3;A0A024RDY9;Q5W9H1;E7EUY6;E9PDQ5;B7Z344;A0A2X0SSH0;C9JDI6;B7Z3C7;C9JAD7;Q8N4Q3;E7EU80;E7ENL8;B1ANY6;Q15052-2;Q15052;B7Z6D9	Q14155;Q14155-1;B1ALK7;B7Z6G2;Q14155-6;A0A2R8YG42;Q14155-5;Q14155-2;A0A2X0SF98;Q14155-3;A0A024RDY9;Q5W9H1;E7EUY6;E9PDQ5;B7Z344	4;4;4;4;4;4;4;4;4;4;4;3;3;3;2;1;1;1;1;1;1;1;1;1;1;1	4;4;4;4;4;4;4;4;4;4;4;3;3;3;2;1;1;1;1;1;1;1;1;1;1;1	4;4;4;4;4;4;4;4;4;4;4;3;3;3;2;1;1;1;1;1;1;1;1;1;1;1	Rho guanine nucleotide exchange factor 7	ARHGEF7;KIAA0142	sp|Q14155|ARHG7_HUMAN Rho guanine nucleotide exchange factor 7 OS=Homo sapiens OX=9606 GN=ARHGEF7 PE=1 SV=2;sp|Q14155-1|ARHG7_HUMAN Isoform 1 of Rho guanine nucleotide exchange factor 7 OS=Homo sapiens OX=9606 GN=ARHGEF7;tr|B1ALK7|B1ALK7_HUMAN Rho guanine	26	4	4	4	0	0	0	2	0	1	4	0	0	2	0	0	0	0	0	0	0	0	2	0	1	4	0	0	2	0	0	0	0	0	0	0	0	2	0	1	4	0
A0A024RE14;Q49AR2;A0A024RE20;Q49AR2-2;E5RFG1;B4DR92;E5RHP8	A0A024RE14;Q49AR2;A0A024RE20;Q49AR2-2	3;3;2;2;1;1;1	3;3;2;2;1;1;1	3;3;2;2;1;1;1	UPF0489 protein C5orf22	FLJ11193;C5orf22	tr|A0A024RE14|A0A024RE14_HUMAN Uncharacterized protein OS=Homo sapiens OX=9606 GN=FLJ11193 PE=4 SV=1;sp|Q49AR2|CE022_HUMAN UPF0489 protein C5orf22 OS=Homo sapiens OX=9606 GN=C5orf22 PE=1 SV=2;tr|A0A024RE20|A0A024RE20_HUMAN Uncharacterized protein OS=Homo s	7	3	3	3	0	0	0	1	0	0	3	0	0	2	0	0	0	0	1	0	0	0	1	0	0	3	0	0	2	0	0	0	0	1	0	0	0	1	0	0	3	0
A0A024RE24;Q96GK7;C9JGM0;D3DXG4;D3DXG5;Q6P2I3	A0A024RE24;Q96GK7;C9JGM0;D3DXG4;D3DXG5;Q6P2I3	4;4;2;2;2;2	4;4;2;2;2;2	4;4;2;2;2;2	Fumarylacetoacetate hydrolase domain-containing protein 2A;Fumarylacetoacetate hydrolase domain-containing protein 2B	FAHD2A;hCG_2002650;FAHD2B	tr|A0A024RE24|A0A024RE24_HUMAN Fumarylacetoacetate hydrolase domain containing 2A, isoform CRA_a OS=Homo sapiens OX=9606 GN=FAHD2A PE=4 SV=1;sp|Q96GK7|FAH2A_HUMAN Fumarylacetoacetate hydrolase domain-containing protein 2A OS=Homo sapiens OX=9606 GN=FAHD2A	6	4	4	4	0	0	1	2	0	1	3	0	0	3	0	1	0	1	3	0	0	1	2	0	1	3	0	0	3	0	1	0	1	3	0	0	1	2	0	1	3	0
A0A0S4XQX3;A0A2H4WPX7;A0A1W1RMZ0;X5MPH4;A0A140T9Z6;A0A2K4N833;X5JBB1;T2MKA2;A0A1G4HPW8;A0A191XZB8;A0A223FL07;A0A0U5PZ83;K7X0G5;B6VA00;C6H0P2;A0A061DEB5;A0A1A8H5D0;I6S4P2;E0WN82;A0A223FKW9;A0A2I6J4B6;F6IR30;A0A2I6J4C1;B0UXQ0;A0A0S4XQZ1;A0A5A4LIA6;A0A4P9D486;A0A4P2SS62;A0A4P2SQS1;A0A5A4LIB2;A0A410R970;A0A1V0EFF2;A0A0S4XQV3;A0A2P9FIH8;A0A3S6RFB0;A0A5H2UF09;A0A2P9FIL6;I6R4N3;I6QSJ6;Q6EXB0;A0A2H4V664;…	A0A0S4XQX3;A0A2H4WPX7;A0A1W1RMZ0;X5MPH4;A0A140T9Z6;A0A2K4N833;X5JBB1;T2MKA2;A0A1G4HPW8;A0A191XZB8;A0A223FL07;A0A0U5PZ83;K7X0G5;B6VA00;C6H0P2;A0A061DEB5;A0A1A8H5D0;I6S4P2;E0WN82;A0A223FKW9;A0A2I6J4B6;F6IR30;A0A2I6J4C1;B0UXQ0;A0A0S4XQZ1;A0A5A4LIA6;A0A4P9D486;A0A4P2SS62;A0A4P2SQS1;A0A5A4LIB2;A0A410R970;A0A1V0EFF2;A0A0S4XQV3;A0A2P9FIH8;A0A3S6RFB0;A0A5H2UF09;A0A2P9FIL6;I6R4N3;I6QSJ6;Q6EXB0;A0A2H4V664;…	8;8;8;8;8;8;8;8;8;8;8;8;8;8;8;8;8;8;8;8;8;8;8;8;8;8;8;8;8;8;8;8;8;8;8;8;8;8;8;8;8;8;8;8;8;8;8;8;8;8;7;7;7;7;7;7;7;7;7;7;7;7;7;7;7;7;7;7;7;7;7;7;7;7;7;7;7;7;7;7;7;7;7;7;7;7;7;7;7;7;7;7;7;7;7;7;7;7;7;7;7;7;7;7;7;7;7;7;7;7;7;7;7;7;7;7;7;7;7;7;7;7;7;7;7;7;7;7;7;7;7;7;7;7;7;7;7;7;7;7;7;7;7;7;7;7;7;7;7;7;7;7;7;7;7;7;7;7;7;7;7;7;7;7;7;7;7;7;7;7;7;7;7;7;7;7;7;7;7;7;7;7;7;7;7;7;7;7;7;7;7;7;7;7;7;7;7;7;7;7…	1;1;1;1;1;1;1;1;1;1;1;1;1;1;1;1;1;1;1;1;1;1;1;1;1;1;1;1;1;1;1;1;1;1;1;1;1;1;1;1;1;1;1;1;1;1;1;1;1;1;0;0;1;0;0;0;0;0;0;0;0;0;0;0;1;0;0;0;0;0;0;0;1;0;0;0;0;0;0;0;0;0;0;0;0;0;0;0;0;0;0;0;0;0;0;0;0;0;1;0;0;0;0;0;0;0;0;0;0;0;0;0;0;0;0;0;0;0;0;1;0;0;0;0;0;0;0;0;0;1;1;0;0;0;0;0;0;0;1;0;0;0;0;0;0;0;0;0;0;0;0;0;0;0;0;0;0;0;0;0;0;1;0;0;0;0;0;1;1;0;0;0;0;0;0;0;0;0;0;0;0;0;0;0;0;0;0;0;0;0;0;0;0;0;0;0;0;0;0;0…	0;0;0;0;0;0;0;0;0;0;0;0;0;0;0;0;0;0;0;0;0;0;0;0;0;0;0;0;0;0;0;0;0;0;0;0;0;0;0;0;0;0;0;0;0;0;0;0;0;0;0;0;0;0;0;0;0;0;0;0;0;0;0;0;0;0;0;0;0;0;0;0;0;0;0;0;0;0;0;0;0;0;0;0;0;0;0;0;0;0;0;0;0;0;0;0;0;0;0;0;0;0;0;0;0;0;0;0;0;0;0;0;0;0;0;0;0;0;0;0;0;0;0;0;0;0;0;0;0;0;0;0;0;0;0;0;0;0;0;0;0;0;0;0;0;0;0;0;0;0;0;0;0;0;0;0;0;0;0;0;0;0;0;0;0;0;0;0;0;0;0;0;0;0;0;0;0;0;0;0;0;0;0;0;0;0;0;0;0;0;0;0;0;0;0;0;0;0;0;0…		HLA-A;HLA-A*31;HLA;HLA-DQB1;HLA-A*33;HLA-B	tr|A0A0S4XQX3|A0A0S4XQX3_HUMAN MHC class I antigen OS=Homo sapiens OX=9606 GN=HLA-A PE=3 SV=1;tr|A0A2H4WPX7|A0A2H4WPX7_HUMAN MHC class I antigen OS=Homo sapiens OX=9606 GN=HLA-A PE=3 SV=1;tr|A0A1W1RMZ0|A0A1W1RMZ0_HUMAN MHC class I antigen OS=Homo sapiens O	2278	8	1	0	2	3	3	2	1	3	2	1	1	2	3	1	3	1	5	0	0	1	0	0	0	0	0	0	0	0	0	0	0	0	0	0	0	0	0	0	0	0
B7Z6S9;A0A0G2JLB3;B2R6A7;D3DV87;B7Z6E6;A0A068F658;B7Z7G9;A0A068F579;A0A0G2JNZ5;A0A068FB60;A0A223PQI4;P04062;P04062-2;P04062-4;A0A068F4C8;B7Z731;B4DHT6;B3KQW3;A0A068F753;A0A068F661;B4DMV8;A0A0G2JNZ0;P04062-3;P04062-5	B7Z6S9;A0A0G2JLB3;B2R6A7;D3DV87;B7Z6E6;A0A068F658;B7Z7G9;A0A068F579;A0A0G2JNZ5;A0A068FB60;A0A223PQI4;P04062;P04062-2;P04062-4;A0A068F4C8;B7Z731;B4DHT6;B3KQW3;A0A068F753;A0A068F661;B4DMV8;A0A0G2JNZ0;P04062-3;P04062-5	3;3;3;3;3;3;3;3;3;3;3;3;3;3;2;2;2;2;2;2;2;2;2;2	3;3;3;3;3;3;3;3;3;3;3;3;3;3;2;2;2;2;2;2;2;2;2;2	3;3;3;3;3;3;3;3;3;3;3;3;3;3;2;2;2;2;2;2;2;2;2;2	Glucosylceramidase	GBA	tr|B7Z6S9|B7Z6S9_HUMAN Glucosylceramidase OS=Homo sapiens OX=9606 PE=2 SV=1;tr|A0A0G2JLB3|A0A0G2JLB3_HUMAN Glucosylceramidase OS=Homo sapiens OX=9606 GN=GBA PE=1 SV=1;tr|B2R6A7|B2R6A7_HUMAN Glucosylceramidase OS=Homo sapiens OX=9606 PE=2 SV=1;tr|D3DV87|D3D	24	3	3	3	0	2	0	3	0	1	2	0	0	2	1	0	1	0	1	0	2	0	3	0	1	2	0	0	2	1	0	1	0	1	0	2	0	3	0	1	2	0
S4R460;A0A5C2GX35;A0A5C2GDR5;A0A5C2GHW0;A0A5C2GN03;A0A5C2GMQ8;A0A5C2G9W7;A0A5C2GWR7;A0A5C2GQY9;A0A5C2GRT6;A0A5C2GNS3;A0A5C2GNE4;A0A5C2GP54;A0A1W6IYJ3;A0A5C2GE10;A0A5C2GB94;A0A5C2GF21;A0A5C2GQG1;A0A5C2GQC2;A0A5C2G7C4;A0A5C2GHI3;A0A5C2GF64;A0A5C2GEG0;A0A5C2GRZ7;A0A5C2GKG1;A0A5C2GPY1;A0A5C2GEJ8;A0A5C2GHD5;A0A5C2GL36;A0A5C2GWZ7;A0A5C2GUE9;A0A5C2GUU0;A0A5C2GLJ9;A0A5C2GE39;A0A5C2GV90;A0A5C2GRI7;A0A5C2G…	S4R460;A0A5C2GX35;A0A5C2GDR5;A0A5C2GHW0;A0A5C2GN03;A0A5C2GMQ8;A0A5C2G9W7;A0A5C2GWR7;A0A5C2GQY9;A0A5C2GRT6;A0A5C2GNS3;A0A5C2GNE4;A0A5C2GP54;A0A1W6IYJ3;A0A5C2GE10;A0A5C2GB94;A0A5C2GF21;A0A5C2GQG1;A0A5C2GQC2;A0A5C2G7C4;A0A5C2GHI3;A0A5C2GF64;A0A5C2GEG0;A0A5C2GRZ7;A0A5C2GKG1;A0A5C2GPY1;A0A5C2GEJ8;A0A5C2GHD5;A0A5C2GL36;A0A5C2GWZ7;A0A5C2GUE9;A0A5C2GUU0;A0A5C2GLJ9;A0A5C2GE39;A0A5C2GV90;A0A5C2GRI7;A0A5C2G…	1;1;1;1;1;1;1;1;1;1;1;1;1;1;1;1;1;1;1;1;1;1;1;1;1;1;1;1;1;1;1;1;1;1;1;1;1;1;1;1;1;1;1;1;1;1;1;1;1;1;1;1;1;1;1;1;1;1;1;1;1;1;1;1;1;1;1;1;1;1;1;1;1;1;1;1;1;1;1;1;1;1;1;1;1;1;1;1;1;1;1;1;1;1;1;1;1;1;1;1;1;1;1;1;1;1;1;1;1;1;1;1;1;1;1;1;1;1;1;1;1;1;1;1;1;1;1;1;1;1;1;1;1;1;1;1;1;1;1;1;1;1;1;1;1;1;1;1;1;1;1;1;1;1;1;1;1;1;1;1;1;1;1;1;1;1;1;1;1;1;1;1;1;1;1;1;1;1;1;1;1;1;1;1;1;1;1;1;1;1	1;1;1;1;1;1;1;1;1;1;1;1;1;1;1;1;1;1;1;1;1;1;1;1;1;1;1;1;1;1;1;1;1;1;1;1;1;1;1;1;1;1;1;1;1;1;1;1;1;1;1;1;1;1;1;1;1;1;1;1;1;1;1;1;1;1;1;1;1;1;1;1;1;1;1;1;1;1;1;1;1;1;1;1;1;1;1;1;1;1;1;1;1;1;1;1;1;1;1;1;1;1;1;1;1;1;1;1;1;1;1;1;1;1;1;1;1;1;1;1;1;1;1;1;1;1;1;1;1;1;1;1;1;1;1;1;1;1;1;1;1;1;1;1;1;1;1;1;1;1;1;1;1;1;1;1;1;1;1;1;1;1;1;1;1;1;1;1;1;1;1;1;1;1;1;1;1;1;1;1;1;1;1;1;1;1;1;1;1;1	1;1;1;1;1;1;1;1;1;1;1;1;1;1;1;1;1;1;1;1;1;1;1;1;1;1;1;1;1;1;1;1;1;1;1;1;1;1;1;1;1;1;1;1;1;1;1;1;1;1;1;1;1;1;1;1;1;1;1;1;1;1;1;1;1;1;1;1;1;1;1;1;1;1;1;1;1;1;1;1;1;1;1;1;1;1;1;1;1;1;1;1;1;1;1;1;1;1;1;1;1;1;1;1;1;1;1;1;1;1;1;1;1;1;1;1;1;1;1;1;1;1;1;1;1;1;1;1;1;1;1;1;1;1;1;1;1;1;1;1;1;1;1;1;1;1;1;1;1;1;1;1;1;1;1;1;1;1;1;1;1;1;1;1;1;1;1;1;1;1;1;1;1;1;1;1;1;1;1;1;1;1;1;1;1;1;1;1;1;1		IGHV3OR16-9	tr|S4R460|S4R460_HUMAN Immunoglobulin heavy variable 3/OR16-9 (non-functional) OS=Homo sapiens OX=9606 GN=IGHV3OR16-9 PE=1 SV=2;tr|A0A5C2GX35|A0A5C2GX35_HUMAN IG c1147_heavy_IGHV3-48_IGHD3-3_IGHJ3 (Fragment) OS=Homo sapiens OX=9606 PE=2 SV=1;tr|A0A5C2GDR5|	190	1	1	1	0	0	0	0	0	0	0	1	0	0	0	0	1	0	0	0	0	0	0	0	0	0	1	0	0	0	0	1	0	0	0	0	0	0	0	0	0	1
H0Y7V4;A0A075B6F3;Q96JB1-2;Q96JB1	H0Y7V4;A0A075B6F3;Q96JB1-2;Q96JB1	1;1;1;1	1;1;1;1	1;1;1;1	Dynein heavy chain 8, axonemal	DNAH8	tr|H0Y7V4|H0Y7V4_HUMAN Dynein heavy chain 8, axonemal OS=Homo sapiens OX=9606 GN=DNAH8 PE=1 SV=1;tr|A0A075B6F3|A0A075B6F3_HUMAN Dynein heavy chain 8, axonemal OS=Homo sapiens OX=9606 GN=DNAH8 PE=1 SV=2;sp|Q96JB1-2|DYH8_HUMAN Isoform 2 of Dynein heavy chain	4	1	1	1	0	0	0	0	0	0	0	1	0	0	0	0	0	0	0	0	0	0	0	0	0	0	1	0	0	0	0	0	0	0	0	0	0	0	0	0	0	1
P11532-3;A0A087WTU7;A0A5H1ZRP8;A0A087WV90;P11532-2;P11532-11;P11532;P11532-4;A0A075B6G3;Q59HC3;H0Y304;Q7Z4G3;A0A5H1ZRP7;Q8WYC2;Q14205;Q8WYD2;A0A0S2Z3B2;A0A0S2Z3J7;A0A0S2Z3B5;P11532-18;P11532-5;P11532-9;P11532-17;P11532-8;P11532-7;P11532-6;B4DSV7	P11532-3;A0A087WTU7;A0A5H1ZRP8;A0A087WV90;P11532-2;P11532-11;P11532;P11532-4;A0A075B6G3;Q59HC3;H0Y304	3;3;3;3;3;3;3;3;3;2;2;1;1;1;1;1;1;1;1;1;1;1;1;1;1;1;1	3;3;3;3;3;3;3;3;3;2;2;1;1;1;1;1;1;1;1;1;1;1;1;1;1;1;1	1;1;1;1;1;1;1;1;1;0;0;0;0;0;0;1;0;0;0;0;0;0;0;0;0;0;0	Dystrophin	DMD	sp|P11532-3|DMD_HUMAN Isoform 5 of Dystrophin OS=Homo sapiens OX=9606 GN=DMD;tr|A0A087WTU7|A0A087WTU7_HUMAN Dystrophin OS=Homo sapiens OX=9606 GN=DMD PE=1 SV=1;tr|A0A5H1ZRP8|A0A5H1ZRP8_HUMAN Dystrophin OS=Homo sapiens OX=9606 GN=DMD PE=1 SV=1;tr|A0A087WV90	27	3	3	1	0	1	1	2	1	1	2	1	1	1	1	0	1	1	1	0	1	1	2	1	1	2	1	1	1	1	0	1	1	1	0	1	1	1	1	1	1	1
A0A075B730;P58107	A0A075B730;P58107	4;4	3;3	3;3	Epiplakin	EPPK1	tr|A0A075B730|A0A075B730_HUMAN Epiplakin OS=Homo sapiens OX=9606 GN=EPPK1 PE=1 SV=2;sp|P58107|EPIPL_HUMAN Epiplakin OS=Homo sapiens OX=9606 GN=EPPK1 PE=1 SV=3	2	4	3	3	0	0	0	0	0	2	0	0	0	0	0	0	0	0	4	0	0	0	0	0	1	0	0	0	0	0	0	0	0	3	0	0	0	0	0	1	0	0
Q5VZB4;B4DDU0;B7Z3G4;A0A075B7B5;A0A1S5UZH8;Q5VZB5;G5EA48;B7ZM87;A0A2X0SFI2;Q7Z6B7-2;O75044;Q7Z6B7	Q5VZB4;B4DDU0;B7Z3G4;A0A075B7B5;A0A1S5UZH8;Q5VZB5;G5EA48;B7ZM87;A0A2X0SFI2;Q7Z6B7-2;O75044;Q7Z6B7	1;1;1;1;1;1;1;1;1;1;1;1	1;1;1;1;1;1;1;1;1;1;1;1	1;1;1;1;1;1;1;1;1;1;1;1	SLIT-ROBO Rho GTPase-activating protein 1;SLIT-ROBO Rho GTPase-activating protein 2	SRGAP2;SRGAP1	tr|Q5VZB4|Q5VZB4_HUMAN SLIT-ROBO Rho GTPase-activating protein 2 (Fragment) OS=Homo sapiens OX=9606 GN=SRGAP2 PE=1 SV=1;tr|B4DDU0|B4DDU0_HUMAN cDNA FLJ61210, highly similar to SLIT-ROBO Rho GTPase-activating protein 2 OS=Homo sapiens OX=9606 PE=2 SV=1;tr|B	12	1	1	1	0	0	0	0	0	0	1	0	0	0	0	0	0	0	0	0	0	0	0	0	0	1	0	0	0	0	0	0	0	0	0	0	0	0	0	0	1	0
U3KQE2;K7EIV0;A0A075B7C0;A0A0C4DGQ5;P04632;U3KPR7;K7EM73;K7EKD8;K7ELJ7;Q96L46	U3KQE2;K7EIV0;A0A075B7C0;A0A0C4DGQ5;P04632;U3KPR7;K7EM73;K7EKD8;K7ELJ7	4;4;4;4;4;3;3;3;3;1	4;4;4;4;4;3;3;3;3;1	4;4;4;4;4;3;3;3;3;1	Calpain small subunit 1	CAPNS1	tr|U3KQE2|U3KQE2_HUMAN Calpain small subunit 1 (Fragment) OS=Homo sapiens OX=9606 GN=CAPNS1 PE=1 SV=1;tr|K7EIV0|K7EIV0_HUMAN Calpain small subunit 1 (Fragment) OS=Homo sapiens OX=9606 GN=CAPNS1 PE=1 SV=2;tr|A0A075B7C0|A0A075B7C0_HUMAN Calpain small subunit	10	4	4	4	1	1	2	2	1	1	4	1	1	3	1	2	0	1	2	1	1	2	2	1	1	4	1	1	3	1	2	0	1	2	1	1	2	2	1	1	4	1
A0A075B7D9;Q92804-2;Q92804;B4E312;A0A075B7E4;A0A075B7F4;A0A075B7F2	A0A075B7D9;Q92804-2;Q92804;B4E312	5;5;5;4;1;1;1	3;3;3;2;1;1;1	3;3;3;2;1;1;1	TATA-binding protein-associated factor 2N	TAF15	tr|A0A075B7D9|A0A075B7D9_HUMAN TATA-binding protein-associated factor 2N OS=Homo sapiens OX=9606 GN=TAF15 PE=1 SV=1;sp|Q92804-2|RBP56_HUMAN Isoform Short of TATA-binding protein-associated factor 2N OS=Homo sapiens OX=9606 GN=TAF15;sp|Q92804|RBP56_HUMAN TA	7	5	3	3	1	0	1	2	1	2	3	1	1	1	1	1	1	1	0	0	0	1	1	0	1	2	0	0	0	0	0	0	0	0	0	0	1	1	0	1	2	0
A0A087WSY5;Q96IY4	A0A087WSY5;Q96IY4	1;1	1;1	1;1	Carboxypeptidase B2	CPB2	tr|A0A087WSY5|A0A087WSY5_HUMAN Carboxypeptidase B2 OS=Homo sapiens OX=9606 GN=CPB2 PE=1 SV=1;sp|Q96IY4|CBPB2_HUMAN Carboxypeptidase B2 OS=Homo sapiens OX=9606 GN=CPB2 PE=1 SV=2	2	1	1	1	0	1	0	0	0	0	0	1	1	0	1	0	1	0	0	0	1	0	0	0	0	0	1	1	0	1	0	1	0	0	0	1	0	0	0	0	0	1
K7ERP4;A0A087X2I2;A0A087WT12;P36969-2;P36969;K7EKX7;R4GNE4;K7ENB4;Q6PI42;K7EJ20;A0A0A0MTT1;Q6PJX4;A0A087X247	K7ERP4;A0A087X2I2;A0A087WT12;P36969-2;P36969;K7EKX7;R4GNE4;K7ENB4;Q6PI42;K7EJ20;A0A0A0MTT1	4;4;4;4;4;3;3;3;3;3;2;1;1	4;4;4;4;4;3;3;3;3;3;2;1;1	4;4;4;4;4;3;3;3;3;3;2;1;1	Glutathione peroxidase;Phospholipid hydroperoxide glutathione peroxidase, mitochondrial	GPX4	tr|K7ERP4|K7ERP4_HUMAN Glutathione peroxidase (Fragment) OS=Homo sapiens OX=9606 GN=GPX4 PE=1 SV=1;tr|A0A087X2I2|A0A087X2I2_HUMAN Glutathione peroxidase OS=Homo sapiens OX=9606 GN=GPX4 PE=1 SV=1;tr|A0A087WT12|A0A087WT12_HUMAN Glutathione peroxidase OS=Homo	13	4	4	4	0	0	0	2	0	1	3	0	0	2	1	0	1	0	1	0	0	0	2	0	1	3	0	0	2	1	0	1	0	1	0	0	0	2	0	1	3	0
A0A087WXD2;H7C5T8;H7C4U7;H7C535;A0A087WT53;A0A455I2N7;Q96QZ7-3;Q96QZ7-5;Q96QZ7-6;Q96QZ7-2;Q96QZ7;V9P4H4;Q96QZ7-4;Q96QZ7-7	A0A087WXD2;H7C5T8;H7C4U7;H7C535;A0A087WT53;A0A455I2N7;Q96QZ7-3;Q96QZ7-5;Q96QZ7-6;Q96QZ7-2;Q96QZ7;V9P4H4;Q96QZ7-4;Q96QZ7-7	6;6;6;6;6;6;6;6;6;6;6;5;5;5	6;6;6;6;6;6;6;6;6;6;6;5;5;5	6;6;6;6;6;6;6;6;6;6;6;5;5;5	Membrane-associated guanylate kinase, WW and PDZ domain-containing protein 1	MAGI1	tr|A0A087WXD2|A0A087WXD2_HUMAN Membrane-associated guanylate kinase, WW and PDZ domain-containing protein 1 OS=Homo sapiens OX=9606 GN=MAGI1 PE=1 SV=1;tr|H7C5T8|H7C5T8_HUMAN Membrane-associated guanylate kinase, WW and PDZ domain-containing protein 1 (Frag	14	6	6	6	0	0	1	3	0	3	4	0	0	4	0	0	0	0	3	0	0	1	3	0	3	4	0	0	4	0	0	0	0	3	0	0	1	3	0	3	4	0
A0A087WTA8;A0A384MDU2;A0A0S2Z3H5;P08123;A0A0S2Z3K0;B4DTF5;B4DN66;Q75N18	A0A087WTA8;A0A384MDU2;A0A0S2Z3H5;P08123	26;26;26;26;6;3;2;1	26;26;26;26;6;3;2;1	24;24;24;24;6;3;2;1	Collagen alpha-2(I) chain	COL1A2	tr|A0A087WTA8|A0A087WTA8_HUMAN Collagen alpha-2(I) chain OS=Homo sapiens OX=9606 GN=COL1A2 PE=1 SV=1;tr|A0A384MDU2|A0A384MDU2_HUMAN Collagen, type I, alpha 2, isoform CRA_c OS=Homo sapiens OX=9606 GN=COL1A2 PE=2 SV=1;tr|A0A0S2Z3H5|A0A0S2Z3H5_HUMAN Collagen	8	26	26	24	10	13	15	8	8	12	15	12	7	7	10	5	13	15	22	10	13	15	8	8	12	15	12	7	7	10	5	13	15	22	9	11	13	8	7	10	13	11
P13591;H7BYX6;P13591-1;P13591-3;P13591-4;P13591-5;A0A087WV75;A0A087WWD4;A0A087WX77;A0A087WTF6;A0A087WTE4;P13591-6;B7Z8D6;A0A0C4DGS4;A0A0D9SF98;O00557;A0A087WWJ5;A0A087WVU1;A0A087X1V2;B4DSQ7	P13591;H7BYX6;P13591-1;P13591-3;P13591-4;P13591-5;A0A087WV75;A0A087WWD4;A0A087WX77;A0A087WTF6;A0A087WTE4;P13591-6	4;4;4;4;4;4;4;4;4;4;4;3;1;1;1;1;1;1;1;1	4;4;4;4;4;4;4;4;4;4;4;3;1;1;1;1;1;1;1;1	4;4;4;4;4;4;4;4;4;4;4;3;1;1;1;1;1;1;1;1	Neural cell adhesion molecule 1	NCAM1	sp|P13591|NCAM1_HUMAN Neural cell adhesion molecule 1 OS=Homo sapiens OX=9606 GN=NCAM1 PE=1 SV=3;tr|H7BYX6|H7BYX6_HUMAN Neural cell adhesion molecule 1 OS=Homo sapiens OX=9606 GN=NCAM1 PE=1 SV=2;sp|P13591-1|NCAM1_HUMAN Isoform 2 of Neural cell adhesion mol	20	4	4	4	0	1	3	1	0	2	3	1	0	3	0	0	1	0	0	0	1	3	1	0	2	3	1	0	3	0	0	1	0	0	0	1	3	1	0	2	3	1
Q12955;A0A087WTF3;Q12955-4;Q12955-5;Q12955-7;Q12955-6;Q6ZT73;A8KA62;A0A087WZ65;Q59G01;Q8NAK2;H0Y3A4;B1AQT0;H0Y951;A0A087WWI5;A0A087WVC2;H0YAH5;B3KW60;H0YA66;A0A087WY90;A0A087WX55;A0A087WTE8	Q12955;A0A087WTF3;Q12955-4;Q12955-5;Q12955-7;Q12955-6;Q6ZT73;A8KA62;A0A087WZ65;Q59G01;Q8NAK2	6;6;5;5;5;5;5;5;5;3;3;2;2;1;1;1;1;1;1;1;1;1	6;6;5;5;5;5;5;5;5;3;3;2;2;1;1;1;1;1;1;1;1;1	6;6;5;5;5;5;5;5;5;3;3;2;2;1;1;1;1;1;1;1;1;1	Ankyrin-3	ANK3	sp|Q12955|ANK3_HUMAN Ankyrin-3 OS=Homo sapiens OX=9606 GN=ANK3 PE=1 SV=3;tr|A0A087WTF3|A0A087WTF3_HUMAN Ankyrin-3 (Fragment) OS=Homo sapiens OX=9606 GN=ANK3 PE=1 SV=1;sp|Q12955-4|ANK3_HUMAN Isoform 2 of Ankyrin-3 OS=Homo sapiens OX=9606 GN=ANK3;sp|Q12955-5	22	6	6	6	1	2	1	3	0	1	3	1	1	1	0	0	0	0	3	1	2	1	3	0	1	3	1	1	1	0	0	0	0	3	1	2	1	3	0	1	3	1
Q9NPR5;A0A087WTK0;A0A087WVC6;Q12913-2;Q12913;E9PPH3	Q9NPR5;A0A087WTK0;A0A087WVC6;Q12913-2;Q12913	7;7;7;7;7;1	7;7;7;7;7;1	7;7;7;7;7;1	Protein-tyrosine-phosphatase;Receptor-type tyrosine-protein phosphatase eta	PTPRJ	tr|Q9NPR5|Q9NPR5_HUMAN PTPRJ, protein tyrosine phosphatase receptor J, eta (Fragment) OS=Homo sapiens OX=9606 PE=2 SV=1;tr|A0A087WTK0|A0A087WTK0_HUMAN Receptor-type tyrosine-protein phosphatase eta OS=Homo sapiens OX=9606 GN=PTPRJ PE=1 SV=1;tr|A0A087WVC6|A	6	7	7	7	3	3	5	1	1	5	4	2	1	4	3	1	3	3	5	3	3	5	1	1	5	4	2	1	4	3	1	3	3	5	3	3	5	1	1	5	4	2
Q9Y6N7-2;Q9Y6N7;Q9Y6N7-3;Q9Y6N7-4;Q9Y6N7-5;Q9Y6N7-6;Q2M1J3;A0A087WTM1;Q1RMC8;A0A0A0MSX4;A0A087WZ85;B7Z687;B4DMJ0;B4DVQ1;R4GMM8;F8W703;F8WBR3;Q9HCK4-3;Q9HCK4;Q9HCK4-2;H7C4Y7	Q9Y6N7-2;Q9Y6N7;Q9Y6N7-3;Q9Y6N7-4;Q9Y6N7-5;Q9Y6N7-6;Q2M1J3;A0A087WTM1;Q1RMC8;A0A0A0MSX4;A0A087WZ85	13;13;13;13;13;13;13;13;13;10;10;5;3;2;2;2;2;2;2;2;1	13;13;13;13;13;13;13;13;13;10;10;5;3;2;2;2;2;2;2;2;1	13;13;13;13;13;13;13;13;13;10;10;5;3;2;2;2;2;2;2;2;1	Roundabout homolog 1	ROBO1	sp|Q9Y6N7-2|ROBO1_HUMAN Isoform 2 of Roundabout homolog 1 OS=Homo sapiens OX=9606 GN=ROBO1;sp|Q9Y6N7|ROBO1_HUMAN Roundabout homolog 1 OS=Homo sapiens OX=9606 GN=ROBO1 PE=1 SV=1;sp|Q9Y6N7-3|ROBO1_HUMAN Isoform 3 of Roundabout homolog 1 OS=Homo sapiens OX=96	21	13	13	13	1	8	5	3	1	6	10	6	2	2	6	1	4	2	3	1	8	5	3	1	6	10	6	2	2	6	1	4	2	3	1	8	5	3	1	6	10	6
A0A384P5V3;A0A087WTP3;Q92945;B4DV73;M0R0I5;M0QYH3;M0QYG1;M0QXW7;M0R0C6;M0R3J3	A0A384P5V3;A0A087WTP3;Q92945;B4DV73;M0R0I5	20;20;20;12;10;4;3;3;3;3	17;17;17;10;8;4;2;3;2;2	17;17;17;10;8;4;2;3;2;2	Far upstream element-binding protein 2	KHSRP	tr|A0A384P5V3|A0A384P5V3_HUMAN Epididymis secretory sperm binding protein OS=Homo sapiens OX=9606 PE=2 SV=1;tr|A0A087WTP3|A0A087WTP3_HUMAN Far upstream element-binding protein 2 OS=Homo sapiens OX=9606 GN=KHSRP PE=1 SV=1;sp|Q92945|FUBP2_HUMAN Far upstream	10	20	17	17	5	10	13	13	2	15	18	2	3	18	2	1	3	4	15	3	9	10	11	2	13	15	1	1	15	1	0	2	3	12	3	9	10	11	2	13	15	1
A0A087WVR3;A0A087WTW0;Q96T88;Q96T88-2;A0A087WWG9	A0A087WVR3;A0A087WTW0;Q96T88;Q96T88-2	4;4;4;4;1	4;4;4;4;1	4;4;4;4;1	E3 ubiquitin-protein ligase UHRF1	UHRF1	tr|A0A087WVR3|A0A087WVR3_HUMAN E3 ubiquitin-protein ligase UHRF1 OS=Homo sapiens OX=9606 GN=UHRF1 PE=1 SV=1;tr|A0A087WTW0|A0A087WTW0_HUMAN E3 ubiquitin-protein ligase UHRF1 OS=Homo sapiens OX=9606 GN=UHRF1 PE=1 SV=1;sp|Q96T88|UHRF1_HUMAN E3 ubiquitin-prote	5	4	4	4	0	0	1	1	0	0	4	0	0	1	0	0	0	0	0	0	0	1	1	0	0	4	0	0	1	0	0	0	0	0	0	0	1	1	0	0	4	0
A0A087WTY9;B3KQA0;Q9Y605	A0A087WTY9;B3KQA0;Q9Y605	1;1;1	1;1;1	1;1;1	MORF4 family-associated protein 1	MRFAP1	tr|A0A087WTY9|A0A087WTY9_HUMAN MORF4 family-associated protein 1 OS=Homo sapiens OX=9606 GN=MRFAP1 PE=1 SV=1;tr|B3KQA0|B3KQA0_HUMAN cDNA FLJ90015 fis, clone HEMBA1000634, highly similar to Homo sapiens Mof4 family associated protein 1 (MRFAP1), mRNA OS=Hom	3	1	1	1	0	1	0	1	0	1	1	0	0	1	0	0	0	0	1	0	1	0	1	0	1	1	0	0	1	0	0	0	0	1	0	1	0	1	0	1	1	0
A0A087WU64;A6NMQ1;P09884	A0A087WU64;A6NMQ1;P09884	4;4;4	4;4;4	4;4;4	DNA polymerase;DNA polymerase alpha catalytic subunit	POLA1	tr|A0A087WU64|A0A087WU64_HUMAN DNA polymerase OS=Homo sapiens OX=9606 GN=POLA1 PE=1 SV=1;tr|A6NMQ1|A6NMQ1_HUMAN DNA polymerase OS=Homo sapiens OX=9606 GN=POLA1 PE=1 SV=1;sp|P09884|DPOLA_HUMAN DNA polymerase alpha catalytic subunit OS=Homo sapiens OX=9606 G	3	4	4	4	0	0	0	1	0	1	0	0	0	3	0	0	0	0	0	0	0	0	1	0	1	0	0	0	3	0	0	0	0	0	0	0	0	1	0	1	0	0
A0A087WUB9;Q8WYA6-4;Q8WYA6;Q8WYA6-3;Q8WYA6-2;A2A2P1	A0A087WUB9;Q8WYA6-4;Q8WYA6;Q8WYA6-3;Q8WYA6-2	3;3;3;2;2;1	3;3;3;2;2;1	3;3;3;2;2;1	Beta-catenin-like protein 1	CTNNBL1	tr|A0A087WUB9|A0A087WUB9_HUMAN Beta-catenin-like protein 1 OS=Homo sapiens OX=9606 GN=CTNNBL1 PE=1 SV=1;sp|Q8WYA6-4|CTBL1_HUMAN Isoform 4 of Beta-catenin-like protein 1 OS=Homo sapiens OX=9606 GN=CTNNBL1;sp|Q8WYA6|CTBL1_HUMAN Beta-catenin-like protein 1 OS	6	3	3	3	0	1	0	1	0	2	1	0	0	2	0	0	0	0	1	0	1	0	1	0	2	1	0	0	2	0	0	0	0	1	0	1	0	1	0	2	1	0
A0A087WUI8;A0A384MDS7;Q96IJ6;Q96IJ6-2;A0A0U1RRC2;C9JAH0;F8WD54	A0A087WUI8;A0A384MDS7;Q96IJ6;Q96IJ6-2;A0A0U1RRC2;C9JAH0;F8WD54	2;2;2;2;1;1;1	2;2;2;2;1;1;1	2;2;2;2;1;1;1	Mannose-1-phosphate guanyltransferase alpha	GMPPA	tr|A0A087WUI8|A0A087WUI8_HUMAN Mannose-1-phosphate guanyltransferase alpha OS=Homo sapiens OX=9606 GN=GMPPA PE=1 SV=1;tr|A0A384MDS7|A0A384MDS7_HUMAN Epididymis secretory sperm binding protein OS=Homo sapiens OX=9606 GN=GMPPA PE=2 SV=1;sp|Q96IJ6|GMPPA_HUMAN	7	2	2	2	0	0	0	1	0	0	0	0	0	0	0	0	0	0	1	0	0	0	1	0	0	0	0	0	0	0	0	0	0	1	0	0	0	1	0	0	0	0
A0A087WUN7;H0YJ40;G3V4X6;G3V2S9;Q9GZT3-2;Q9GZT3;H0YJI1;H0YJW7	A0A087WUN7;H0YJ40;G3V4X6;G3V2S9;Q9GZT3-2;Q9GZT3;H0YJI1;H0YJW7	2;2;2;2;2;2;1;1	2;2;2;2;2;2;1;1	2;2;2;2;2;2;1;1	SRA stem-loop-interacting RNA-binding protein, mitochondrial	SLIRP	tr|A0A087WUN7|A0A087WUN7_HUMAN SRA stem-loop-interacting RNA-binding protein, mitochondrial OS=Homo sapiens OX=9606 GN=SLIRP PE=1 SV=1;tr|H0YJ40|H0YJ40_HUMAN SRA stem-loop-interacting RNA-binding protein, mitochondrial (Fragment) OS=Homo sapiens OX=9606 GN	8	2	2	2	0	0	0	0	0	0	1	0	0	2	0	0	0	0	0	0	0	0	0	0	0	1	0	0	2	0	0	0	0	0	0	0	0	0	0	0	1	0
Q8N5A0;A0A087WUT6;O60841;Q05CQ1;A0JLR8;B3KM86;D3DVI5	Q8N5A0;A0A087WUT6;O60841;Q05CQ1	25;25;25;13;12;9;9	25;25;25;13;12;9;9	25;25;25;13;12;9;9	Eukaryotic translation initiation factor 5B	EIF5B	tr|Q8N5A0|Q8N5A0_HUMAN Eukaryotic translation initiation factor 5B OS=Homo sapiens OX=9606 GN=EIF5B PE=1 SV=1;tr|A0A087WUT6|A0A087WUT6_HUMAN Eukaryotic translation initiation factor 5B OS=Homo sapiens OX=9606 GN=EIF5B PE=1 SV=1;sp|O60841|IF2P_HUMAN Eukaryo	7	25	25	25	2	6	5	11	3	8	20	4	2	14	3	0	5	2	6	2	6	5	11	3	8	20	4	2	14	3	0	5	2	6	2	6	5	11	3	8	20	4
Q6IB68;A0A087WV05;Q99417;A0A0D9SEI7	Q6IB68;A0A087WV05;Q99417	3;3;3;1	3;3;3;1	3;3;3;1	C-Myc-binding protein	MYCBP	tr|Q6IB68|Q6IB68_HUMAN MYCBP protein OS=Homo sapiens OX=9606 GN=MYCBP PE=2 SV=1;tr|A0A087WV05|A0A087WV05_HUMAN Uncharacterized protein OS=Homo sapiens OX=9606 PE=4 SV=1;sp|Q99417|MYCBP_HUMAN c-Myc-binding protein OS=Homo sapiens OX=9606 GN=MYCBP PE=1 SV=3	4	3	3	3	0	1	0	0	0	2	0	0	1	1	0	0	0	0	3	0	1	0	0	0	2	0	0	1	1	0	0	0	0	3	0	1	0	0	0	2	0	0
A0A087WV46;C9JXA7;Q0VGL1	A0A087WV46;C9JXA7;Q0VGL1	1;1;1	1;1;1	1;1;1	Ragulator complex protein LAMTOR4;Ragulator complex protein LAMTOR4, N-terminally processed	LAMTOR4	tr|A0A087WV46|A0A087WV46_HUMAN Ragulator complex protein LAMTOR4 OS=Homo sapiens OX=9606 GN=LAMTOR4 PE=1 SV=1;tr|C9JXA7|C9JXA7_HUMAN Ragulator complex protein LAMTOR4 OS=Homo sapiens OX=9606 GN=LAMTOR4 PE=1 SV=1;sp|Q0VGL1|LTOR4_HUMAN Ragulator complex prot	3	1	1	1	0	1	0	1	0	1	1	0	1	1	0	0	0	0	1	0	1	0	1	0	1	1	0	1	1	0	0	0	0	1	0	1	0	1	0	1	1	0
A0A087WVD4;Q9HBK9-2;Q9HBK9	A0A087WVD4;Q9HBK9-2;Q9HBK9	1;1;1	1;1;1	1;1;1	Arsenite methyltransferase	AS3MT	tr|A0A087WVD4|A0A087WVD4_HUMAN Arsenite methyltransferase OS=Homo sapiens OX=9606 GN=AS3MT PE=1 SV=1;sp|Q9HBK9-2|AS3MT_HUMAN Isoform 2 of Arsenite methyltransferase OS=Homo sapiens OX=9606 GN=AS3MT;sp|Q9HBK9|AS3MT_HUMAN Arsenite methyltransferase OS=Homo s	3	1	1	1	0	0	0	1	0	0	0	0	0	0	0	0	0	0	0	0	0	0	1	0	0	0	0	0	0	0	0	0	0	0	0	0	0	1	0	0	0	0
B3KPU0;A0A087WVI1;Q96JY6;Q96JY6-5;E5RGS7;Q96JY6-3;H0YBP7;A0A087WUQ1;C9JS55;H7C1D1;Q96JY6-4	B3KPU0;A0A087WVI1;Q96JY6;Q96JY6-5;E5RGS7;Q96JY6-3;H0YBP7	4;4;4;4;3;3;2;1;1;1;1	4;4;4;4;3;3;2;1;1;1;1	4;4;4;4;3;3;2;1;1;1;1	PDZ and LIM domain protein 2	PDLIM2	tr|B3KPU0|B3KPU0_HUMAN PDZ and LIM domain protein 2 OS=Homo sapiens OX=9606 GN=PDLIM2 PE=1 SV=1;tr|A0A087WVI1|A0A087WVI1_HUMAN PDZ and LIM domain protein 2 OS=Homo sapiens OX=9606 GN=PDLIM2 PE=1 SV=1;sp|Q96JY6|PDLI2_HUMAN PDZ and LIM domain protein 2 OS=Ho	11	4	4	4	0	0	1	1	0	0	0	0	0	3	1	0	0	0	1	0	0	1	1	0	0	0	0	0	3	1	0	0	0	1	0	0	1	1	0	0	0	0
A0A087WVP1;Q14517;D6RCE4;Q9UEJ6	A0A087WVP1;Q14517	35;35;4;1	35;35;4;1	35;35;4;1	Protocadherin Fat 1;Protocadherin Fat 1, nuclear form	FAT1	tr|A0A087WVP1|A0A087WVP1_HUMAN Protocadherin Fat 1 OS=Homo sapiens OX=9606 GN=FAT1 PE=1 SV=1;sp|Q14517|FAT1_HUMAN Protocadherin Fat 1 OS=Homo sapiens OX=9606 GN=FAT1 PE=1 SV=2	4	35	35	35	0	3	11	7	1	9	23	4	1	12	3	0	7	0	4	0	3	11	7	1	9	23	4	1	12	3	0	7	0	4	0	3	11	7	1	9	23	4
Q00610;Q00610-2;A0A087WVQ6;P53675;P53675-2;A0A087WX41;J3KS13;A4FU99;K7EJJ5;J3KSQ2;A0A087WV74;A0A087WXH4;B7Z2Y4;B7Z1Z7;F5H5N6;J3KRF5;J3QL20	Q00610;Q00610-2;A0A087WVQ6	61;61;61;18;18;16;15;6;5;3;2;2;2;1;1;1;1	61;61;61;18;18;16;15;6;5;3;2;2;2;1;1;1;1	61;61;61;18;18;16;15;6;5;3;2;2;2;1;1;1;1	Clathrin heavy chain 1;Clathrin heavy chain	CLTC	sp|Q00610|CLH1_HUMAN Clathrin heavy chain 1 OS=Homo sapiens OX=9606 GN=CLTC PE=1 SV=5;sp|Q00610-2|CLH1_HUMAN Isoform 2 of Clathrin heavy chain 1 OS=Homo sapiens OX=9606 GN=CLTC;tr|A0A087WVQ6|A0A087WVQ6_HUMAN Clathrin heavy chain OS=Homo sapiens OX=9606 GN=	17	61	61	61	6	25	28	34	12	31	46	20	14	46	22	7	19	11	38	6	25	28	34	12	31	46	20	14	46	22	7	19	11	38	6	25	28	34	12	31	46	20
A0A087WVZ9;E5KT65;P19388;B4DJ89;A0A087WWX0;A0A0A0MQR7;A0A087WVN5	A0A087WVZ9;E5KT65;P19388;B4DJ89;A0A087WWX0;A0A0A0MQR7	6;6;6;5;5;5;2	6;6;6;5;5;5;2	6;6;6;5;5;5;2	DNA-directed RNA polymerases I, II, and III subunit RPABC1	POLR2E	tr|A0A087WVZ9|A0A087WVZ9_HUMAN DNA-directed RNA polymerases I, II, and III subunit RPABC1 OS=Homo sapiens OX=9606 GN=POLR2E PE=1 SV=1;tr|E5KT65|E5KT65_HUMAN DNA-directed RNA polymerase subunit RPABC1 OS=Homo sapiens OX=9606 PE=3 SV=1;sp|P19388|RPAB1_HUMAN	7	6	6	6	0	3	2	2	1	4	5	0	1	3	1	1	0	1	1	0	3	2	2	1	4	5	0	1	3	1	1	0	1	1	0	3	2	2	1	4	5	0
B2R6D0;A0A087WW66;Q99460;Q99460-2;Q05CW6;Q05BX4;H7C378;H7BZR6	B2R6D0;A0A087WW66;Q99460;Q99460-2;Q05CW6;Q05BX4	20;20;20;19;17;16;5;3	20;20;20;19;17;16;5;3	20;20;20;19;17;16;5;3	26S proteasome non-ATPase regulatory subunit 1	PSMD1	tr|B2R6D0|B2R6D0_HUMAN 26S proteasome non-ATPase regulatory subunit 1 OS=Homo sapiens OX=9606 PE=2 SV=1;tr|A0A087WW66|A0A087WW66_HUMAN 26S proteasome non-ATPase regulatory subunit 1 OS=Homo sapiens OX=9606 GN=PSMD1 PE=1 SV=1;sp|Q99460|PSMD1_HUMAN 26S prote	8	20	20	20	1	3	3	13	0	3	17	2	1	16	2	1	3	1	3	1	3	3	13	0	3	17	2	1	16	2	1	3	1	3	1	3	3	13	0	3	17	2
A0A087WWJ1;Q1L838;A0A494C0M1;P52701-2;P52701;C9JH55;C9J8Y8;C9J7Y7;Q3SWU9;P52701-4;P52701-3;F8WAX8	A0A087WWJ1;Q1L838;A0A494C0M1;P52701-2;P52701;C9JH55;C9J8Y8;C9J7Y7;Q3SWU9;P52701-4;P52701-3	4;4;4;4;4;2;2;2;2;2;2;1	4;4;4;4;4;2;2;2;2;2;2;1	4;4;4;4;4;2;2;2;2;2;2;1	DNA mismatch repair protein Msh6	MSH6;GTBP	tr|A0A087WWJ1|A0A087WWJ1_HUMAN DNA mismatch repair protein Msh6 OS=Homo sapiens OX=9606 GN=MSH6 PE=1 SV=1;tr|Q1L838|Q1L838_HUMAN GTBP-ALT OS=Homo sapiens OX=9606 GN=GTBP PE=4 SV=1;tr|A0A494C0M1|A0A494C0M1_HUMAN DNA mismatch repair protein OS=Homo sapiens O	12	4	4	4	0	0	0	2	0	0	1	2	0	1	0	0	0	0	0	0	0	0	2	0	0	1	2	0	1	0	0	0	0	0	0	0	0	2	0	0	1	2
Q9P2T1-2;Q9P2T1;Q6PKC0;H0YNJ6;F8WAN9;A0A087WWM4;H0YLV5;H0YMB3;Q9P2T1-3;Q7Z527;Q86SZ5;H0YK71;H0YK13;H0YNH0;H0YLB8;H0YMR9;H0YMV5;H0YNS9;P36959;H0YMW6;H0YN74;H0YKK3;H0YMG3;A0A0B4J281;H0YN22;H0YKE1;H0YL68	Q9P2T1-2;Q9P2T1;Q6PKC0;H0YNJ6;F8WAN9;A0A087WWM4;H0YLV5;H0YMB3;Q9P2T1-3;Q7Z527;Q86SZ5	9;9;9;9;9;9;9;9;8;8;6;4;4;4;4;3;3;3;3;2;2;2;2;2;2;1;1	9;9;9;9;9;9;9;9;8;8;6;4;4;4;4;3;3;3;3;2;2;2;2;2;2;1;1	9;9;9;9;9;9;9;9;8;8;6;4;4;4;4;3;3;3;3;2;2;2;2;2;2;1;1	GMP reductase 2;GMP reductase	GMPR2	sp|Q9P2T1-2|GMPR2_HUMAN Isoform 2 of GMP reductase 2 OS=Homo sapiens OX=9606 GN=GMPR2;sp|Q9P2T1|GMPR2_HUMAN GMP reductase 2 OS=Homo sapiens OX=9606 GN=GMPR2 PE=1 SV=1;tr|Q6PKC0|Q6PKC0_HUMAN GMP reductase OS=Homo sapiens OX=9606 GN=GMPR2 PE=2 SV=1;tr|H0YNJ6	27	9	9	9	0	2	3	6	0	4	4	0	0	3	0	0	0	0	7	0	2	3	6	0	4	4	0	0	3	0	0	0	0	7	0	2	3	6	0	4	4	0
A0A494C001;A0A499FJY3;A0A087WWP4;Q96T37-4;Q96T37-2;Q96T37-3;Q96T37	A0A494C001;A0A499FJY3;A0A087WWP4;Q96T37-4;Q96T37-2;Q96T37-3;Q96T37	1;1;1;1;1;1;1	1;1;1;1;1;1;1	1;1;1;1;1;1;1	Putative RNA-binding protein 15	RBM15	tr|A0A494C001|A0A494C001_HUMAN RNA-binding protein 15 OS=Homo sapiens OX=9606 GN=RBM15 PE=1 SV=2;tr|A0A499FJY3|A0A499FJY3_HUMAN RNA-binding protein 15 OS=Homo sapiens OX=9606 GN=RBM15 PE=4 SV=1;tr|A0A087WWP4|A0A087WWP4_HUMAN RNA-binding protein 15 OS=Homo	7	1	1	1	0	0	1	1	0	0	1	0	0	0	0	0	0	0	0	0	0	1	1	0	0	1	0	0	0	0	0	0	0	0	0	0	1	1	0	0	1	0
A0A087WYF1;A0A087WX80;P24043;Q59H37	A0A087WYF1;A0A087WX80;P24043	5;5;5;2	4;4;4;2	4;4;4;2	Laminin subunit alpha-2	LAMA2	tr|A0A087WYF1|A0A087WYF1_HUMAN Laminin subunit alpha-2 OS=Homo sapiens OX=9606 GN=LAMA2 PE=1 SV=1;tr|A0A087WX80|A0A087WX80_HUMAN Laminin subunit alpha-2 OS=Homo sapiens OX=9606 GN=LAMA2 PE=1 SV=1;sp|P24043|LAMA2_HUMAN Laminin subunit alpha-2 OS=Homo sapien	4	5	4	4	1	1	1	1	1	1	1	1	1	1	1	1	2	3	3	0	0	0	0	0	0	0	0	0	0	0	0	1	2	2	0	0	0	0	0	0	0	0
A0A087WXE2;Q8IZ73;B4DWW6;B4DW61;Q8IZ73-2	A0A087WXE2;Q8IZ73;B4DWW6;B4DW61	3;3;2;2;1	3;3;2;2;1	3;3;2;2;1	RNA pseudouridylate synthase domain-containing protein 2	RPUSD2	tr|A0A087WXE2|A0A087WXE2_HUMAN RNA pseudouridylate synthase domain-containing protein 2 (Fragment) OS=Homo sapiens OX=9606 GN=RPUSD2 PE=1 SV=1;sp|Q8IZ73|RUSD2_HUMAN RNA pseudouridylate synthase domain-containing protein 2 OS=Homo sapiens OX=9606 GN=RPUSD2	5	3	3	3	0	0	0	3	0	0	0	0	0	0	0	0	0	0	1	0	0	0	3	0	0	0	0	0	0	0	0	0	0	1	0	0	0	3	0	0	0	0
B3GN61;D3XNU5;A0A0U2ZQU7;Q9UII7;A0A087WXI5;P12830;A0A0E3XJU3;A5D8W4;A0A087WX17;A0A087WU43;P12830-2;H3BNC6;H3BVI7;B4DNH0;J3QKP1	B3GN61;D3XNU5;A0A0U2ZQU7;Q9UII7;A0A087WXI5;P12830;A0A0E3XJU3;A5D8W4;A0A087WX17;A0A087WU43;P12830-2;H3BNC6;H3BVI7;B4DNH0	15;15;15;15;15;15;14;13;13;13;13;12;9;9;5	15;15;15;15;15;15;14;13;13;13;13;12;9;9;5	15;15;15;15;15;15;14;13;13;13;13;12;9;9;5	Cadherin-1;E-Cad/CTF1;E-Cad/CTF2;E-Cad/CTF3	CDH1	tr|B3GN61|B3GN61_HUMAN Truncated E-cadherin OS=Homo sapiens OX=9606 GN=CDH1 PE=2 SV=1;tr|D3XNU5|D3XNU5_HUMAN E-cadherin 1 OS=Homo sapiens OX=9606 GN=CDH1 PE=4 SV=1;tr|A0A0U2ZQU7|A0A0U2ZQU7_HUMAN E-cadherin 1 OS=Homo sapiens OX=9606 GN=CDH1 PE=2 SV=1;tr|Q9U	15	15	15	15	3	12	7	10	4	13	10	8	4	5	8	6	7	4	12	3	12	7	10	4	13	10	8	4	5	8	6	7	4	12	3	12	7	10	4	13	10	8
A0A087WXK8;Q9H4H8-2;Q9H4H8	A0A087WXK8;Q9H4H8-2;Q9H4H8	1;1;1	1;1;1	1;1;1	Protein FAM83D	FAM83D	tr|A0A087WXK8|A0A087WXK8_HUMAN Chromosome 20 open reading frame 129 OS=Homo sapiens OX=9606 GN=FAM83D PE=1 SV=1;sp|Q9H4H8-2|FA83D_HUMAN Isoform 2 of Protein FAM83D OS=Homo sapiens OX=9606 GN=FAM83D;sp|Q9H4H8|FA83D_HUMAN Protein FAM83D OS=Homo sapiens OX=96	3	1	1	1	0	0	1	1	0	0	1	0	0	0	0	0	0	0	0	0	0	1	1	0	0	1	0	0	0	0	0	0	0	0	0	0	1	1	0	0	1	0
P50895;A0A0A1TTQ0;G0TQY6;I7KDP0;I7L574;A0A087WXM8;A0A068W6H0;K7ENU8;A0A1Z1VXG5;A0A142CG40;A9YWT4;A0A172M5V3;A0A1Z1VXG4;A9LST5;A0A0U3LNL0;K7ERB7;A0A0U4CBV7;D0AB07	P50895;A0A0A1TTQ0;G0TQY6;I7KDP0;I7L574;A0A087WXM8;A0A068W6H0;K7ENU8;A0A1Z1VXG5;A0A142CG40	24;24;24;24;24;24;22;15;13;13;6;5;4;4;4;3;2;2	24;24;24;24;24;24;22;15;13;13;6;5;4;4;4;3;2;2	1;1;1;1;1;1;1;0;0;1;1;0;0;0;0;0;0;0	Basal cell adhesion molecule	BCAM;LU	sp|P50895|BCAM_HUMAN Basal cell adhesion molecule OS=Homo sapiens OX=9606 GN=BCAM PE=1 SV=2;tr|A0A0A1TTQ0|A0A0A1TTQ0_HUMAN Lutheran blood group glycoprotein (Fragment) OS=Homo sapiens OX=9606 GN=LU PE=4 SV=1;tr|G0TQY6|G0TQY6_HUMAN Lutheran blood group OS=H	18	24	24	1	4	18	10	13	2	17	12	7	4	6	6	1	4	2	11	4	18	10	13	2	17	12	7	4	6	6	1	4	2	11	0	1	0	1	0	1	1	0
Q5TBB1;A0A2R8Y7Q3;A0A2R8YEH2;A0A2R8Y6Y1;A0A2R8YGP2;A0A2R8Y6Q6;A0A2R8YCJ4;A0A087WZJ6;A0A2R8Y761;A0A087WXR7;A0A2R8Y459;A0A2R8YCX2;A0A2R8Y883;A0A2R8Y6M7;A0A2R8YCP1;A0A2R8YE60;A0A2R8Y687;A0A2R8Y4S2;A0A2R8YEC1;A0A2R8Y7R8;Q5TBB1-2;Q8N451;A0A2R8YEU9	Q5TBB1;A0A2R8Y7Q3;A0A2R8YEH2;A0A2R8Y6Y1;A0A2R8YGP2;A0A2R8Y6Q6;A0A2R8YCJ4;A0A087WZJ6;A0A2R8Y761;A0A087WXR7;A0A2R8Y459;A0A2R8YCX2;A0A2R8Y883;A0A2R8Y6M7;A0A2R8YCP1;A0A2R8YE60;A0A2R8Y687;A0A2R8Y4S2;A0A2R8YEC1;A0A2R8Y7R8;Q5TBB1-2;Q8N451;A0A2R8YEU9	2;2;2;2;2;2;2;2;2;2;2;2;2;2;2;2;2;2;2;2;2;1;1	2;2;2;2;2;2;2;2;2;2;2;2;2;2;2;2;2;2;2;2;2;1;1	2;2;2;2;2;2;2;2;2;2;2;2;2;2;2;2;2;2;2;2;2;1;1	Ribonuclease H2 subunit B	RNASEH2B	sp|Q5TBB1|RNH2B_HUMAN Ribonuclease H2 subunit B OS=Homo sapiens OX=9606 GN=RNASEH2B PE=1 SV=1;tr|A0A2R8Y7Q3|A0A2R8Y7Q3_HUMAN Ribonuclease H2 subunit B OS=Homo sapiens OX=9606 GN=RNASEH2B PE=1 SV=1;tr|A0A2R8YEH2|A0A2R8YEH2_HUMAN Ribonuclease H2 subunit B OS	23	2	2	2	0	0	0	1	0	1	1	0	0	0	0	0	0	0	0	0	0	0	1	0	1	1	0	0	0	0	0	0	0	0	0	0	0	1	0	1	1	0
A0A087WXS7;O43681;B4DEE5;K7ERW9	A0A087WXS7;O43681;B4DEE5	5;5;4;2	5;5;4;2	5;5;4;2	ATPase ASNA1	ASNA1	tr|A0A087WXS7|A0A087WXS7_HUMAN ATPase ASNA1 OS=Homo sapiens OX=9606 GN=ASNA1 PE=1 SV=1;sp|O43681|ASNA_HUMAN ATPase ASNA1 OS=Homo sapiens OX=9606 GN=ASNA1 PE=1 SV=2;tr|B4DEE5|B4DEE5_HUMAN Arsenical pump-driving ATPase OS=Homo sapiens OX=9606 PE=2 SV=1	4	5	5	5	0	1	1	4	0	1	4	0	0	2	0	0	0	2	1	0	1	1	4	0	1	4	0	0	2	0	0	0	2	1	0	1	1	4	0	1	4	0
A0A087WY55;Q9NP79;Q9C063;Q5TGM0;Q9NP79-2	A0A087WY55;Q9NP79;Q9C063	7;7;5;3;3	7;7;5;3;3	7;7;5;3;3	Vacuolar protein sorting-associated protein VTA1 homolog	VTA1	tr|A0A087WY55|A0A087WY55_HUMAN Chromosome 6 open reading frame 55, isoform CRA_b OS=Homo sapiens OX=9606 GN=VTA1 PE=1 SV=1;sp|Q9NP79|VTA1_HUMAN Vacuolar protein sorting-associated protein VTA1 homolog OS=Homo sapiens OX=9606 GN=VTA1 PE=1 SV=1;tr|Q9C063|Q9C	5	7	7	7	1	2	1	4	1	3	2	1	0	3	1	0	1	0	5	1	2	1	4	1	3	2	1	0	3	1	0	1	0	5	1	2	1	4	1	3	2	1
A0A087WY71;E9PFW3;B4DNB9;Q96CW1-2;Q96CW1;B4DJB1;B4DFM1;B4E304;C9JJ47;B4DTI4;B7Z4N2;C9JTK4;C9JGT8;C9JJD3;C9JPV8;H7C4C3	A0A087WY71;E9PFW3;B4DNB9;Q96CW1-2;Q96CW1;B4DJB1;B4DFM1;B4E304;C9JJ47;B4DTI4;B7Z4N2	9;9;9;9;9;7;7;7;5;5;5;4;4;3;3;1	9;9;9;9;9;7;7;7;5;5;5;4;4;3;3;1	9;9;9;9;9;7;7;7;5;5;5;4;4;3;3;1	AP-2 complex subunit mu	AP2M1	tr|A0A087WY71|A0A087WY71_HUMAN AP-2 complex subunit mu OS=Homo sapiens OX=9606 GN=AP2M1 PE=1 SV=1;tr|E9PFW3|E9PFW3_HUMAN AP-2 complex subunit mu OS=Homo sapiens OX=9606 GN=AP2M1 PE=1 SV=1;tr|B4DNB9|B4DNB9_HUMAN cDNA FLJ53069, highly similar to AP-2 complex	16	9	9	9	0	2	0	2	0	2	7	0	0	3	1	0	0	0	2	0	2	0	2	0	2	7	0	0	3	1	0	0	0	2	0	2	0	2	0	2	7	0
A0A087WY99;A7E261;O14841	A0A087WY99;A7E261;O14841	1;1;1	1;1;1	1;1;1	5-oxoprolinase	OPLAH	tr|A0A087WY99|A0A087WY99_HUMAN 5-oxoprolinase (Fragment) OS=Homo sapiens OX=9606 GN=OPLAH PE=1 SV=6;tr|A7E261|A7E261_HUMAN 5-oxoprolinase (ATP-hydrolysing) OS=Homo sapiens OX=9606 GN=OPLAH PE=2 SV=1;sp|O14841|OPLA_HUMAN 5-oxoprolinase OS=Homo sapiens OX=96	3	1	1	1	0	0	0	0	0	0	1	0	0	0	0	0	0	0	0	0	0	0	0	0	0	1	0	0	0	0	0	0	0	0	0	0	0	0	0	0	1	0
A0A087WYC8;Q0VAK7;B3KSJ3;Q9BZI7-2;Q9BZI7	A0A087WYC8;Q0VAK7;B3KSJ3;Q9BZI7-2;Q9BZI7	3;3;3;3;3	3;3;3;3;3	3;3;3;3;3	Regulator of nonsense transcripts 3B	UPF3B	tr|A0A087WYC8|A0A087WYC8_HUMAN Regulator of nonsense transcripts 3B OS=Homo sapiens OX=9606 GN=UPF3B PE=1 SV=1;tr|Q0VAK7|Q0VAK7_HUMAN UPF3B protein OS=Homo sapiens OX=9606 GN=UPF3B PE=2 SV=1;tr|B3KSJ3|B3KSJ3_HUMAN cDNA FLJ36409 fis, clone THYMU2010448, hig	5	3	3	3	0	0	2	2	0	0	1	0	0	3	0	0	0	1	0	0	0	2	2	0	0	1	0	0	3	0	0	0	1	0	0	0	2	2	0	0	1	0
Q641Q2;B3KMC4;B7ZME8;A8K5W5;E7ESD2;A0A0A0MR88;J3KP36;F8W7U3;A0A087WYF6;B4DF48;A0A096LPC5;B4E255;Q9Y4N4;Q9Y4E1;Q641Q2-2;Q9Y4E1-3;Q9Y4E1-1;Q9Y4E1-2;Q9Y4E1-6;Q9Y4E1-5;B4DPK9;Q9NVB8;Q5SRD0;B1AP61	Q641Q2;B3KMC4;B7ZME8;A8K5W5;E7ESD2;A0A0A0MR88;J3KP36;F8W7U3;A0A087WYF6;B4DF48;A0A096LPC5;B4E255;Q9Y4N4;Q9Y4E1;Q641Q2-2;Q9Y4E1-3;Q9Y4E1-1;Q9Y4E1-2;Q9Y4E1-6;Q9Y4E1-5;B4DPK9;Q9NVB8;Q5SRD0;B1AP61	2;2;2;2;2;2;2;2;2;2;2;2;2;2;2;2;2;2;2;2;1;1;1;1	2;2;2;2;2;2;2;2;2;2;2;2;2;2;2;2;2;2;2;2;1;1;1;1	2;2;2;2;2;2;2;2;2;2;2;2;2;2;2;2;2;2;2;2;1;1;1;1	WASH complex subunit FAM21A;WASH complex subunit FAM21C;Putative WASH complex subunit FAM21	FAM21A;FAM21C;DKFZp434O171;FAM21D	sp|Q641Q2|WAC2A_HUMAN WASH complex subunit 2A OS=Homo sapiens OX=9606 GN=WASHC2A PE=1 SV=3;tr|B3KMC4|B3KMC4_HUMAN cDNA FLJ10683 fis, clone NT2RP3000142, highly similar to Protein FAM21C OS=Homo sapiens OX=9606 PE=2 SV=1;tr|B7ZME8|B7ZME8_HUMAN FAM21A protei	24	2	2	2	0	0	0	1	0	1	2	0	0	1	0	0	1	1	1	0	0	0	1	0	1	2	0	0	1	0	0	1	1	1	0	0	0	1	0	1	2	0
Q6UXD5;A0A087WYL5;B7Z5L4;A0A0A8K8P7;B3KNF3;X5D9C2;X5D9G4;B3KNK2;Q6UXD5-2;Q6UXD5-3;Q6UXD5-4;Q6UXD5-5;Q8NC33;Q6UXD5-6;X5D2T7;X5DNZ5;X5D7P3;H3BN26	Q6UXD5;A0A087WYL5;B7Z5L4;A0A0A8K8P7;B3KNF3;X5D9C2;X5D9G4;B3KNK2;Q6UXD5-2;Q6UXD5-3;Q6UXD5-4;Q6UXD5-5;Q8NC33;Q6UXD5-6;X5D2T7;X5DNZ5;X5D7P3;H3BN26	4;4;4;4;4;4;4;4;4;4;4;4;3;3;3;3;2;2	4;4;4;4;4;4;4;4;4;4;4;4;3;3;3;3;2;2	4;4;4;4;4;4;4;4;4;4;4;4;3;3;3;3;2;2	Seizure 6-like protein 2	SEZ6L2;PSK-1	sp|Q6UXD5|SE6L2_HUMAN Seizure 6-like protein 2 OS=Homo sapiens OX=9606 GN=SEZ6L2 PE=1 SV=2;tr|A0A087WYL5|A0A087WYL5_HUMAN Seizure 6-like protein 2 OS=Homo sapiens OX=9606 GN=SEZ6L2 PE=1 SV=1;tr|B7Z5L4|B7Z5L4_HUMAN cDNA FLJ61340, highly similar to Homo sapi	18	4	4	4	1	2	1	0	0	2	2	0	0	1	0	0	1	0	0	1	2	1	0	0	2	2	0	0	1	0	0	1	0	0	1	2	1	0	0	2	2	0
A0A087WYN9;Q7Z478	A0A087WYN9;Q7Z478	5;5	5;5	5;5	ATP-dependent RNA helicase DHX29	DHX29	tr|A0A087WYN9|A0A087WYN9_HUMAN ATP-dependent RNA helicase DHX29 OS=Homo sapiens OX=9606 GN=DHX29 PE=1 SV=1;sp|Q7Z478|DHX29_HUMAN ATP-dependent RNA helicase DHX29 OS=Homo sapiens OX=9606 GN=DHX29 PE=1 SV=2	2	5	5	5	0	0	1	2	0	1	2	0	0	3	0	0	0	0	0	0	0	1	2	0	1	2	0	0	3	0	0	0	0	0	0	0	1	2	0	1	2	0
A0A087WYP2;Q8IZQ5;A0A024R4Y9;H0YE28	A0A087WYP2;Q8IZQ5;A0A024R4Y9;H0YE28	4;4;2;2	4;4;2;2	4;4;2;2	Selenoprotein H	C11orf31;SELH	tr|A0A087WYP2|A0A087WYP2_HUMAN Selenoprotein H OS=Homo sapiens OX=9606 GN=SELENOH PE=1 SV=1;sp|Q8IZQ5|SELH_HUMAN Selenoprotein H OS=Homo sapiens OX=9606 GN=SELENOH PE=1 SV=2;tr|A0A024R4Y9|A0A024R4Y9_HUMAN Chromosome 11 open reading frame 31 OS=Homo sapiens	4	4	4	4	0	0	0	1	0	0	1	0	0	1	0	0	1	0	0	0	0	0	1	0	0	1	0	0	1	0	0	1	0	0	0	0	0	1	0	0	1	0
A0A087WYR0;P09132;A0A2U3TZN1;A0A087WWU9;D6RBG4;A0A2R8Y4M3;P09132-2	A0A087WYR0;P09132;A0A2U3TZN1;A0A087WWU9;D6RBG4;A0A2R8Y4M3;P09132-2	4;4;3;3;2;2;2	4;4;3;3;2;2;2	4;4;3;3;2;2;2	Signal recognition particle 19 kDa protein	SRP19	tr|A0A087WYR0|A0A087WYR0_HUMAN Signal recognition particle 19 kDa protein OS=Homo sapiens OX=9606 GN=SRP19 PE=1 SV=1;sp|P09132|SRP19_HUMAN Signal recognition particle 19 kDa protein OS=Homo sapiens OX=9606 GN=SRP19 PE=1 SV=3;tr|A0A2U3TZN1|A0A2U3TZN1_HUMAN	7	4	4	4	0	0	0	2	0	2	2	1	0	1	1	0	1	0	2	0	0	0	2	0	2	2	1	0	1	1	0	1	0	2	0	0	0	2	0	2	2	1
A0A087X1F5;A0A087WYV9;A0A087WX56;Q9P0S2;A0A024R670;P57105	A0A087X1F5;A0A087WYV9;A0A087WX56;Q9P0S2	4;4;3;3;1;1	4;4;3;3;1;1	4;4;3;3;1;1	Cytochrome c oxidase assembly protein COX16 homolog, mitochondrial	SYNJ2BP-COX16;COX16	tr|A0A087X1F5|A0A087X1F5_HUMAN SYNJ2BP-COX16 readthrough (Fragment) OS=Homo sapiens OX=9606 GN=SYNJ2BP-COX16 PE=4 SV=6;tr|A0A087WYV9|A0A087WYV9_HUMAN SYNJ2BP-COX16 readthrough OS=Homo sapiens OX=9606 GN=SYNJ2BP-COX16 PE=4 SV=1;tr|A0A087WX56|A0A087WX56_HUMA	6	4	4	4	0	1	0	1	0	2	1	1	1	0	0	0	1	0	3	0	1	0	1	0	2	1	1	1	0	0	0	1	0	3	0	1	0	1	0	2	1	1
Q5JPJ8;A0A087X0J3;A0A087WZ15;P40123-2;P40123;B7Z385;E9PDI2;B7Z4M3;F8WEW0;F8WDB9	Q5JPJ8;A0A087X0J3;A0A087WZ15;P40123-2;P40123;B7Z385;E9PDI2;B7Z4M3	6;6;6;6;6;5;5;5;1;1	5;5;5;5;5;4;4;4;1;1	5;5;5;5;5;4;4;4;1;1	Adenylyl cyclase-associated protein;Adenylyl cyclase-associated protein 2	DKFZp686D0714;CAP2	tr|Q5JPJ8|Q5JPJ8_HUMAN Adenylyl cyclase-associated protein OS=Homo sapiens OX=9606 GN=DKFZp686D0714 PE=2 SV=1;tr|A0A087X0J3|A0A087X0J3_HUMAN Adenylyl cyclase-associated protein OS=Homo sapiens OX=9606 GN=CAP2 PE=1 SV=1;tr|A0A087WZ15|A0A087WZ15_HUMAN Adenyl	10	6	5	5	0	0	0	4	0	0	2	0	0	5	0	0	0	0	0	0	0	0	4	0	0	1	0	0	4	0	0	0	0	0	0	0	0	4	0	0	1	0
B7Z871;A0A087WZF1;B7ZLW0;Q93052;C9JXK9;C9JUT4;B7Z8W0	B7Z871;A0A087WZF1;B7ZLW0;Q93052;C9JXK9;C9JUT4	5;5;5;5;3;3;2	5;5;5;5;3;3;2	5;5;5;5;3;3;2	Lipoma-preferred partner	LPP	tr|B7Z871|B7Z871_HUMAN cDNA FLJ50930, highly similar to Lipoma-preferred partner OS=Homo sapiens OX=9606 PE=2 SV=1;tr|A0A087WZF1|A0A087WZF1_HUMAN Lipoma-preferred partner OS=Homo sapiens OX=9606 GN=LPP PE=1 SV=1;tr|B7ZLW0|B7ZLW0_HUMAN LPP protein OS=Homo s	7	5	5	5	2	0	0	2	0	1	4	0	0	2	0	0	0	1	1	2	0	0	2	0	1	4	0	0	2	0	0	0	1	1	2	0	0	2	0	1	4	0
Q5BKY2;A0A087WZK9;Q6IB98;B3KS98;O15372;Q53HR0;Q53HG0;E5RJT0;E5RGU4;E5RHC7;E5RH59;E5RFW7;B4DJN9;E5RFH0	Q5BKY2;A0A087WZK9;Q6IB98;B3KS98;O15372;Q53HR0;Q53HG0;E5RJT0	13;13;13;13;13;12;12;9;5;1;1;1;1;1	13;13;13;13;13;12;12;9;5;1;1;1;1;1	13;13;13;13;13;12;12;9;5;1;1;1;1;1	Eukaryotic translation initiation factor 3 subunit H	EIF3H;EIF3S3	tr|Q5BKY2|Q5BKY2_HUMAN Eukaryotic translation initiation factor 3 subunit H OS=Homo sapiens OX=9606 GN=EIF3H PE=2 SV=1;tr|A0A087WZK9|A0A087WZK9_HUMAN Eukaryotic translation initiation factor 3 subunit H OS=Homo sapiens OX=9606 GN=EIF3H PE=1 SV=1;tr|Q6IB98|	14	13	13	13	1	4	2	8	0	5	9	0	2	8	1	0	1	3	6	1	4	2	8	0	5	9	0	2	8	1	0	1	3	6	1	4	2	8	0	5	9	0
D6RHI9;A0A087WZM2;A6XND5;O00584;D6REQ6;H0YAE9;J3QQ64;A0A087WWI1;Q8TCU1;O00584-2	D6RHI9;A0A087WZM2;A6XND5;O00584;D6REQ6;H0YAE9	10;10;10;10;8;6;2;2;2;2	10;10;10;10;8;6;2;2;2;2	10;10;10;10;8;6;2;2;2;2	Ribonuclease T2	RNASET2	tr|D6RHI9|D6RHI9_HUMAN Ribonuclease T2 (Fragment) OS=Homo sapiens OX=9606 GN=RNASET2 PE=1 SV=8;tr|A0A087WZM2|A0A087WZM2_HUMAN Ribonuclease T2 OS=Homo sapiens OX=9606 GN=RNASET2 PE=1 SV=1;tr|A6XND5|A6XND5_HUMAN Ribonuclease T2 OS=Homo sapiens OX=9606 PE=2 S	10	10	10	10	1	4	2	7	1	3	1	2	1	2	2	0	5	2	9	1	4	2	7	1	3	1	2	1	2	2	0	5	2	9	1	4	2	7	1	3	1	2
A0A0S2Z5I7;A0A087X020;Q9Y3A5;A0A0S2Z5F7;F8WE72	A0A0S2Z5I7;A0A087X020;Q9Y3A5	6;6;6;1;1	6;6;6;1;1	6;6;6;1;1	Ribosome maturation protein SBDS	SBDS	tr|A0A0S2Z5I7|A0A0S2Z5I7_HUMAN Shwachman-Bodian-Diamond syndrome isoform 1 (Fragment) OS=Homo sapiens OX=9606 GN=SBDS PE=2 SV=1;tr|A0A087X020|A0A087X020_HUMAN Ribosome maturation protein SBDS OS=Homo sapiens OX=9606 GN=SBDS PE=1 SV=1;sp|Q9Y3A5|SBDS_HUMAN R	5	6	6	6	0	2	2	2	0	1	2	1	0	1	2	0	0	0	3	0	2	2	2	0	1	2	1	0	1	2	0	0	0	3	0	2	2	2	0	1	2	1
C9J8Z2;F5GXM9;A0A087X1U1;A0A087X044;E7EUN2;C9J975;A0A090N7Y0;B2RZG9;H7C4F1;E7ESL9;Q53S93;Q86ST5;Q9UPQ3-3;Q96P47-6;Q96P47-3;Q9UPQ3-2;Q9UPQ3;Q96P47;Q96P47-2;Q96P47-4	C9J8Z2;F5GXM9;A0A087X1U1;A0A087X044;E7EUN2;C9J975;A0A090N7Y0;B2RZG9;H7C4F1;E7ESL9;Q53S93;Q86ST5;Q9UPQ3-3;Q96P47-6;Q96P47-3;Q9UPQ3-2;Q9UPQ3;Q96P47;Q96P47-2;Q96P47-4	2;2;2;2;2;1;1;1;1;1;1;1;1;1;1;1;1;1;1;1	2;2;2;2;2;1;1;1;1;1;1;1;1;1;1;1;1;1;1;1	2;2;2;2;2;1;1;1;1;1;1;1;1;1;1;1;1;1;1;1	Arf-GAP with GTPase, ANK repeat and PH domain-containing protein 1;Arf-GAP with GTPase, ANK repeat and PH domain-containing protein 3	AGAP1;AGAP3;CENTG3;CENTG2	tr|C9J8Z2|C9J8Z2_HUMAN Arf-GAP with GTPase, ANK repeat and PH domain-containing protein 1 (Fragment) OS=Homo sapiens OX=9606 GN=AGAP1 PE=1 SV=1;tr|F5GXM9|F5GXM9_HUMAN Arf-GAP with GTPase, ANK repeat and PH domain-containing protein 1 OS=Homo sapiens OX=960	20	2	2	2	0	0	0	1	1	0	1	0	0	1	0	0	0	0	0	0	0	0	1	1	0	1	0	0	1	0	0	0	0	0	0	0	0	1	1	0	1	0
A0A087X0D5;Q6IBC3;P09668;Q68D46;E9PKT6;A0A3B3IRM7;Q6LAF8;B7Z378	A0A087X0D5;Q6IBC3;P09668	3;3;3;1;1;1;1;1	3;3;3;1;1;1;1;1	3;3;3;1;1;1;1;1	Pro-cathepsin H;Cathepsin H mini chain;Cathepsin H;Cathepsin H heavy chain;Cathepsin H light chain	CTSH	tr|A0A087X0D5|A0A087X0D5_HUMAN Pro-cathepsin H OS=Homo sapiens OX=9606 GN=CTSH PE=1 SV=1;tr|Q6IBC3|Q6IBC3_HUMAN CTSH protein OS=Homo sapiens OX=9606 GN=CTSH PE=2 SV=1;sp|P09668|CATH_HUMAN Pro-cathepsin H OS=Homo sapiens OX=9606 GN=CTSH PE=1 SV=4	8	3	3	3	1	2	0	1	1	1	1	0	0	1	0	0	0	2	2	1	2	0	1	1	1	1	0	0	1	0	0	0	2	2	1	2	0	1	1	1	1	0
A0A087X0H9;Q5T8P6-5;Q5T8P6-4;Q5T8P6-3;Q5T8P6-2;Q5T8P6	A0A087X0H9;Q5T8P6-5;Q5T8P6-4;Q5T8P6-3;Q5T8P6-2;Q5T8P6	4;4;4;4;4;4	2;2;2;2;2;2	2;2;2;2;2;2	RNA-binding protein 26	RBM26	tr|A0A087X0H9|A0A087X0H9_HUMAN RNA-binding protein 26 OS=Homo sapiens OX=9606 GN=RBM26 PE=1 SV=1;sp|Q5T8P6-5|RBM26_HUMAN Isoform 5 of RNA-binding protein 26 OS=Homo sapiens OX=9606 GN=RBM26;sp|Q5T8P6-4|RBM26_HUMAN Isoform 4 of RNA-binding protein 26 OS=Hom	6	4	2	2	0	1	2	3	0	0	4	0	1	2	0	0	0	1	2	0	1	1	1	0	0	2	0	0	2	0	0	0	0	1	0	1	1	1	0	0	2	0
A0A087X0K4;Q7Z408;Q7Z408-4;Q5TAH7;Q7Z408-3	A0A087X0K4;Q7Z408;Q7Z408-4;Q5TAH7;Q7Z408-3	2;2;2;1;1	2;2;2;1;1	2;2;2;1;1	CUB and sushi domain-containing protein 2	CSMD2	tr|A0A087X0K4|A0A087X0K4_HUMAN CUB and sushi domain-containing protein 2 OS=Homo sapiens OX=9606 GN=CSMD2 PE=1 SV=1;sp|Q7Z408|CSMD2_HUMAN CUB and sushi domain-containing protein 2 OS=Homo sapiens OX=9606 GN=CSMD2 PE=1 SV=2;sp|Q7Z408-4|CSMD2_HUMAN Isoform 4	5	2	2	2	0	1	0	0	0	0	1	0	0	0	0	0	0	1	0	0	1	0	0	0	0	1	0	0	0	0	0	0	1	0	0	1	0	0	0	0	1	0
A0A087X0K9;Q6MZU1;G5E9E7;A9CQZ8;G3V1L9;Q07157-2;Q07157;Q68DX9;H0YKB1;B4DZK4;H0Y3R8	A0A087X0K9;Q6MZU1;G5E9E7;A9CQZ8;G3V1L9;Q07157-2;Q07157;Q68DX9	12;12;12;12;12;12;12;6;5;5;3	12;12;12;12;12;12;12;6;5;5;3	10;10;10;10;10;10;10;6;3;5;3	Tight junction protein ZO-1	TJP1;DKFZp686A1195;DKFZp686M05161	tr|A0A087X0K9|A0A087X0K9_HUMAN Tight junction protein ZO-1 OS=Homo sapiens OX=9606 GN=TJP1 PE=1 SV=1;tr|Q6MZU1|Q6MZU1_HUMAN Uncharacterized protein DKFZp686A1195 OS=Homo sapiens OX=9606 GN=DKFZp686A1195 PE=2 SV=1;tr|G5E9E7|G5E9E7_HUMAN Tight junction prote	11	12	12	10	2	2	6	4	1	3	6	2	1	3	3	1	2	1	7	2	2	6	4	1	3	6	2	1	3	3	1	2	1	7	2	2	5	4	0	3	5	0
B4DV74;A0A087X0M4;Q9BWU0;A0A087WWF4	B4DV74;A0A087X0M4;Q9BWU0;A0A087WWF4	2;2;2;1	2;2;2;1	2;2;2;1	Kanadaptin	SLC4A1AP	tr|B4DV74|B4DV74_HUMAN cDNA FLJ53855, highly similar to Kanadaptin OS=Homo sapiens OX=9606 PE=2 SV=1;tr|A0A087X0M4|A0A087X0M4_HUMAN Kanadaptin OS=Homo sapiens OX=9606 GN=SLC4A1AP PE=1 SV=1;sp|Q9BWU0|NADAP_HUMAN Kanadaptin OS=Homo sapiens OX=9606 GN=SLC4A1A	4	2	2	2	0	0	0	2	0	0	1	0	0	0	0	0	0	0	0	0	0	0	2	0	0	1	0	0	0	0	0	0	0	0	0	0	0	2	0	0	1	0
Q3SYF1;A0A087X0R6;Q9UMY4;Q9UMY4-1;Q9UMY4-3;O60493-3;O60493	Q3SYF1;A0A087X0R6;Q9UMY4;Q9UMY4-1;Q9UMY4-3	8;8;8;8;7;1;1	8;8;8;8;7;1;1	8;8;8;8;7;1;1	Sorting nexin-12	SNX12	tr|Q3SYF1|Q3SYF1_HUMAN Sorting nexin 12 OS=Homo sapiens OX=9606 GN=SNX12 PE=2 SV=1;tr|A0A087X0R6|A0A087X0R6_HUMAN Sorting nexin-12 OS=Homo sapiens OX=9606 GN=SNX12 PE=1 SV=1;sp|Q9UMY4|SNX12_HUMAN Sorting nexin-12 OS=Homo sapiens OX=9606 GN=SNX12 PE=1 SV=4;	7	8	8	8	0	2	3	6	0	3	5	1	0	4	0	1	1	0	1	0	2	3	6	0	3	5	1	0	4	0	1	1	0	1	0	2	3	6	0	3	5	1
A0A087X0S5;A0A384P5H7;P12109;D3DSM7;B4DRR8;B4DQV1;Q8TBN2;Q05BT9	A0A087X0S5;A0A384P5H7;P12109;D3DSM7;B4DRR8	35;35;35;20;19;16;15;2	35;35;35;20;19;16;15;2	35;35;35;20;19;16;15;2	Collagen alpha-1(VI) chain	COL6A1	tr|A0A087X0S5|A0A087X0S5_HUMAN Collagen alpha-1(VI) chain OS=Homo sapiens OX=9606 GN=COL6A1 PE=1 SV=1;tr|A0A384P5H7|A0A384P5H7_HUMAN Collagen, type VI, alpha 1, isoform CRA_b OS=Homo sapiens OX=9606 GN=COL6A1 PE=2 SV=1;sp|P12109|CO6A1_HUMAN Collagen alpha-	8	35	35	35	7	17	15	18	6	19	21	12	9	15	14	6	18	15	29	7	17	15	18	6	19	21	12	9	15	14	6	18	15	29	7	17	15	18	6	19	21	12
A0A087X0T8;A0A4Z1;A0A087X1W8;A0A0A0MTJ8;X5D8W0;X5DQS5;X5DQR8;X5DNF2;X5D7A8;Q9BY67-2;Q9BY67-5;Q9BY67;Q9BY67-4;Q9BY67-3;F5H8J9	A0A087X0T8;A0A4Z1;A0A087X1W8;A0A0A0MTJ8;X5D8W0;X5DQS5;X5DQR8;X5DNF2;X5D7A8;Q9BY67-2;Q9BY67-5;Q9BY67;Q9BY67-4;Q9BY67-3;F5H8J9	2;2;2;2;2;2;2;2;2;2;2;2;2;2;1	2;2;2;2;2;2;2;2;2;2;2;2;2;2;1	2;2;2;2;2;2;2;2;2;2;2;2;2;2;1	Cell adhesion molecule 1	CADM1	tr|A0A087X0T8|A0A087X0T8_HUMAN Cell adhesion molecule 1 OS=Homo sapiens OX=9606 GN=CADM1 PE=1 SV=1;tr|A0A4Z1|A0A4Z1_HUMAN CADM1 protein OS=Homo sapiens OX=9606 GN=CADM1 PE=2 SV=1;tr|A0A087X1W8|A0A087X1W8_HUMAN Cell adhesion molecule 1 OS=Homo sapiens OX=96	15	2	2	2	0	0	0	0	0	2	0	0	0	1	0	0	0	0	0	0	0	0	0	0	2	0	0	0	1	0	0	0	0	0	0	0	0	0	0	2	0	0
A0A087X142;B7ZVZ1;A6NMH6;A6NFQ9;F8W8I8;Q92599-2;Q92599-4;Q92599;Q92599-3;C9JV02;A0A0A0MRP8;C9J4G8	A0A087X142;B7ZVZ1;A6NMH6;A6NFQ9;F8W8I8;Q92599-2;Q92599-4;Q92599;Q92599-3	5;5;5;5;5;5;5;5;4;2;1;1	3;3;3;3;3;3;3;3;2;1;1;1	3;3;3;3;3;3;3;3;2;1;1;1	Septin-8	SEPT8	tr|A0A087X142|A0A087X142_HUMAN Septin-8 OS=Homo sapiens OX=9606 GN=SEPTIN8 PE=1 SV=1;tr|B7ZVZ1|B7ZVZ1_HUMAN SEPT8 protein OS=Homo sapiens OX=9606 GN=SEPT8 PE=2 SV=1;tr|A6NMH6|A6NMH6_HUMAN Septin-8 OS=Homo sapiens OX=9606 GN=SEPTIN8 PE=1 SV=1;tr|A6NFQ9|A6NF	12	5	3	3	0	1	0	3	0	1	2	0	0	3	0	0	0	0	1	0	1	0	3	0	1	2	0	0	2	0	0	0	0	0	0	1	0	3	0	1	2	0
A0A087X1C6;P60014;P60371;B9EIL2	A0A087X1C6;P60014;P60371;B9EIL2	4;4;4;3	4;4;4;3	4;4;4;3	Keratin-associated protein 10-10;Keratin-associated protein 10-6	KRTAP10-6;KRTAP10-10	tr|A0A087X1C6|A0A087X1C6_HUMAN Keratin-associated protein 10-4 OS=Homo sapiens OX=9606 GN=KRTAP10-4 PE=4 SV=3;sp|P60014|KR10A_HUMAN Keratin-associated protein 10-10 OS=Homo sapiens OX=9606 GN=KRTAP10-10 PE=2 SV=1;sp|P60371|KR106_HUMAN Keratin-associated pr	4	4	4	4	0	4	0	0	0	0	0	0	0	0	0	0	0	0	0	0	4	0	0	0	0	0	0	0	0	0	0	0	0	0	0	4	0	0	0	0	0	0
A0A087X1G7;O60613;A0A0J9YX89;A0A3B3IT39;D3DT21;A0A087WXL0;A8MZD0;O60613-2	A0A087X1G7;O60613;A0A0J9YX89;A0A3B3IT39;D3DT21;A0A087WXL0;A8MZD0;O60613-2	4;4;3;3;2;2;2;2	4;4;3;3;2;2;2;2	4;4;3;3;2;2;2;2	15 kDa selenoprotein	SEP15	tr|A0A087X1G7|A0A087X1G7_HUMAN Selenoprotein F OS=Homo sapiens OX=9606 GN=SELENOF PE=1 SV=1;sp|O60613|SEP15_HUMAN Selenoprotein F OS=Homo sapiens OX=9606 GN=SELENOF PE=1 SV=4;tr|A0A0J9YX89|A0A0J9YX89_HUMAN Selenoprotein F (Fragment) OS=Homo sapiens OX=9606	8	4	4	4	0	2	3	3	0	2	4	0	0	2	0	0	0	0	4	0	2	3	3	0	2	4	0	0	2	0	0	0	0	4	0	2	3	3	0	2	4	0
P22352;A0A087X1J7;H0YBE4	P22352;A0A087X1J7	4;4;1	4;4;1	4;4;1	Glutathione peroxidase 3;Glutathione peroxidase	GPX3	sp|P22352|GPX3_HUMAN Glutathione peroxidase 3 OS=Homo sapiens OX=9606 GN=GPX3 PE=1 SV=2;tr|A0A087X1J7|A0A087X1J7_HUMAN Glutathione peroxidase OS=Homo sapiens OX=9606 GN=GPX3 PE=1 SV=1	3	4	4	4	2	3	2	3	2	4	4	4	2	2	3	2	4	2	4	2	3	2	3	2	4	4	4	2	2	3	2	4	2	4	2	3	2	3	2	4	4	4
A0A087X1K9;Q6IAQ1;B4DJV9;O75608-2;O75608;E5RGR0;B4DP64;E5RJ48;E5RI35	A0A087X1K9;Q6IAQ1;B4DJV9;O75608-2;O75608;E5RGR0;B4DP64	6;6;6;6;6;5;4;2;1	6;6;6;6;6;5;4;2;1	6;6;6;6;6;5;4;2;1	Acyl-protein thioesterase 1	LYPLA1	tr|A0A087X1K9|A0A087X1K9_HUMAN Acyl-protein thioesterase 1 OS=Homo sapiens OX=9606 GN=LYPLA1 PE=1 SV=1;tr|Q6IAQ1|Q6IAQ1_HUMAN LYPLA1 protein OS=Homo sapiens OX=9606 GN=LYPLA1 PE=1 SV=1;tr|B4DJV9|B4DJV9_HUMAN cDNA FLJ60607, highly similar to Acyl-protein th	9	6	6	6	0	4	2	0	0	6	3	1	0	3	2	0	3	1	6	0	4	2	0	0	6	3	1	0	3	2	0	3	1	6	0	4	2	0	0	6	3	1
A0A087X1P2;Q9UN70-2;Q9UN70	A0A087X1P2;Q9UN70-2;Q9UN70	3;3;3	3;3;3	3;3;3	Protocadherin gamma-C3	PCDHGC3	tr|A0A087X1P2|A0A087X1P2_HUMAN Protocadherin gamma-C3 (Fragment) OS=Homo sapiens OX=9606 GN=PCDHGC3 PE=1 SV=1;sp|Q9UN70-2|PCDGK_HUMAN Isoform 2 of Protocadherin gamma-C3 OS=Homo sapiens OX=9606 GN=PCDHGC3;sp|Q9UN70|PCDGK_HUMAN Protocadherin gamma-C3 OS=Hom	3	3	3	3	0	0	2	1	0	1	1	0	0	0	0	0	0	0	0	0	0	2	1	0	1	1	0	0	0	0	0	0	0	0	0	0	2	1	0	1	1	0
Q86SZ7;Q2TNB3;A0A087X1Z3;Q9UL46;H0YM70;Q6FHK9;H0YLG1;H0YLD2;H0YKU2	Q86SZ7;Q2TNB3;A0A087X1Z3;Q9UL46;H0YM70;Q6FHK9	10;10;10;10;9;8;1;1;1	10;10;10;10;9;8;1;1;1	10;10;10;10;9;8;1;1;1	Proteasome activator complex subunit 2	PSME2	tr|Q86SZ7|Q86SZ7_HUMAN Full-length cDNA clone CS0DJ015YJ12 of T cells (Jurkat cell line) of Homo sapiens (human) OS=Homo sapiens OX=9606 GN=PSME2 PE=2 SV=1;tr|Q2TNB3|Q2TNB3_HUMAN Cell migration-inducing protein 22 OS=Homo sapiens OX=9606 PE=2 SV=1;tr|A0A08	9	10	10	10	2	3	5	5	3	2	8	2	2	6	2	3	2	4	6	2	3	5	5	3	2	8	2	2	6	2	3	2	4	6	2	3	5	5	3	2	8	2
A0A087X232;P09871;B3KNX0;A8K2N0;F8WCZ6;H0Y5D1;F5H7T4;B5MCV4;C9JMA2;F8W876;B4DUI7;Q5HYM1;P48740-3;P48740-4;P48740;P48740-2	A0A087X232;P09871;B3KNX0;A8K2N0;F8WCZ6	14;14;13;13;12;4;2;2;1;1;1;1;1;1;1;1	14;14;13;13;12;4;2;2;1;1;1;1;1;1;1;1	14;14;13;13;12;4;2;2;1;1;1;1;1;1;1;1	Complement C1s subcomponent;Complement C1s subcomponent heavy chain;Complement C1s subcomponent light chain	C1S	tr|A0A087X232|A0A087X232_HUMAN Complement C1s subcomponent OS=Homo sapiens OX=9606 GN=C1S PE=1 SV=1;sp|P09871|C1S_HUMAN Complement C1s subcomponent OS=Homo sapiens OX=9606 GN=C1S PE=1 SV=1;tr|B3KNX0|B3KNX0_HUMAN cDNA FLJ30621 fis, clone CTONG2001681, highl	16	14	14	14	2	6	4	7	2	5	6	6	5	4	7	4	2	4	5	2	6	4	7	2	5	6	6	5	4	7	4	2	4	5	2	6	4	7	2	5	6	6
A0A087X240;D6RDV5;P52803	A0A087X240;D6RDV5;P52803	3;3;3	3;3;3	3;3;3	Ephrin-A5	EFNA5	tr|A0A087X240|A0A087X240_HUMAN Ephrin-A5 OS=Homo sapiens OX=9606 GN=EFNA5 PE=1 SV=1;tr|D6RDV5|D6RDV5_HUMAN Ephrin-A5 OS=Homo sapiens OX=9606 GN=EFNA5 PE=1 SV=1;sp|P52803|EFNA5_HUMAN Ephrin-A5 OS=Homo sapiens OX=9606 GN=EFNA5 PE=1 SV=1	3	3	3	3	0	1	1	0	0	0	1	1	0	0	2	0	2	1	1	0	1	1	0	0	0	1	1	0	0	2	0	2	1	1	0	1	1	0	0	0	1	1
A0A087X271;H3BVI6;B4DDF4;B2RWM5;Q6FHE4;Q6FHC3;B4DUT8;Q99439;Q53GK7;K7ES69;Q99439-2;B4DHU5;B4DN57;A0A087X1X5;A0A087WV51;H3BQH0	A0A087X271;H3BVI6;B4DDF4;B2RWM5;Q6FHE4;Q6FHC3;B4DUT8;Q99439;Q53GK7;K7ES69;Q99439-2;B4DHU5;B4DN57	9;9;9;9;9;9;9;9;8;7;7;6;6;3;1;1	8;8;8;8;8;8;8;8;7;6;6;5;5;3;1;1	8;8;8;8;8;8;8;8;7;6;6;5;5;3;1;1	Calponin;Calponin-2	CNN2	tr|A0A087X271|A0A087X271_HUMAN Calponin (Fragment) OS=Homo sapiens OX=9606 GN=CNN2 PE=1 SV=1;tr|H3BVI6|H3BVI6_HUMAN Calponin OS=Homo sapiens OX=9606 GN=CNN2 PE=1 SV=2;tr|B4DDF4|B4DDF4_HUMAN Calponin OS=Homo sapiens OX=9606 GN=CNN2 PE=1 SV=1;tr|B2RWM5|B2RWM	16	9	8	8	2	9	7	7	2	8	9	5	6	7	6	2	6	0	8	2	8	6	6	1	7	8	5	5	7	6	1	5	0	7	2	8	6	6	1	7	8	5
S4R469;B7Z1U7;O43251-5;F8VZY7;Q8TCM0;B0QYV1;A0A286YEU2;F8VZG9;X5DNY3;X5DP44;J3KNW3;X5D7T5;B7ZLH9;F8WSN4;A0A0G2JRA5;A0A087X2B1;O43251;O43251-4;Q9NWB1-4;O43251-9;F8VR27;Q59HD3;O43251-10;O43251-7;O43251-6;O43251-8;Q9NWB1-2;Q9NWB1-3;Q9NWB1;O43251-2;Q9NWB1-5;B0QYY4;I3L1D4;B0QYY7;A0A0G2JRD1;J3QRF4;O43251-3;A0A0G2JSB3;F8VRS4;S4R3K7;A6NFN3;A6NFN3-2;A0A3B3ITL7;J3QQZ2;B0QYY6	S4R469;B7Z1U7;O43251-5;F8VZY7;Q8TCM0;B0QYV1;A0A286YEU2;F8VZG9;X5DNY3;X5DP44;J3KNW3;X5D7T5;B7ZLH9;F8WSN4;A0A0G2JRA5;A0A087X2B1;O43251;O43251-4;Q9NWB1-4;O43251-9;F8VR27;Q59HD3;O43251-10;O43251-7;O43251-6;O43251-8;Q9NWB1-2;Q9NWB1-3;Q9NWB1;O43251-2;Q9NWB1-5;B0QYY4;I3L1D4;B0QYY7;A0A0G2JRD1;J3QRF4;O43251-3;A0A0G2JSB3;F8VRS4;S4R3K7;A6NFN3;A6NFN3-2;A0A3B3ITL7	3;3;3;3;3;3;3;3;3;3;3;3;3;3;3;3;3;3;3;3;3;3;3;3;3;3;3;3;3;3;3;3;2;2;2;2;2;2;2;2;2;2;2;1;1	3;3;3;3;3;3;3;3;3;3;3;3;3;3;3;3;3;3;3;3;3;3;3;3;3;3;3;3;3;3;3;3;2;2;2;2;2;2;2;2;2;2;2;1;1	3;3;3;3;3;3;3;3;3;3;3;3;3;3;3;3;3;3;3;3;3;3;3;3;3;3;3;3;3;3;3;3;2;2;2;2;2;2;2;2;2;2;2;1;1	RNA binding protein fox-1 homolog;RNA binding protein fox-1 homolog 2;RNA binding protein fox-1 homolog 1;RNA binding protein fox-1 homolog 3	RBFOX2;RBFOX1;DKFZp547L059;A2BP1;RBFOX3	tr|S4R469|S4R469_HUMAN RNA-binding protein fox-1 homolog 2 (Fragment) OS=Homo sapiens OX=9606 GN=RBFOX2 PE=1 SV=1;tr|B7Z1U7|B7Z1U7_HUMAN RNA binding protein fox-1 homolog 1 OS=Homo sapiens OX=9606 GN=RBFOX1 PE=1 SV=1;sp|O43251-5|RFOX2_HUMAN Isoform 5 of RN	45	3	3	3	0	0	2	2	0	0	3	0	0	2	0	0	0	0	0	0	0	2	2	0	0	3	0	0	2	0	0	0	0	0	0	0	2	2	0	0	3	0
A0A087X2D0;B2R6F3;P84103-2;P84103	A0A087X2D0;B2R6F3;P84103-2;P84103	4;4;4;4	4;4;4;4	3;3;3;3	Serine/arginine-rich splicing factor 3	SRSF3;SFRS3	tr|A0A087X2D0|A0A087X2D0_HUMAN Serine/arginine-rich-splicing factor 3 OS=Homo sapiens OX=9606 GN=SRSF3 PE=1 SV=1;tr|B2R6F3|B2R6F3_HUMAN Epididymis secretory sperm binding protein OS=Homo sapiens OX=9606 GN=SFRS3 PE=2 SV=1;sp|P84103-2|SRSF3_HUMAN Isoform 2	4	4	4	3	0	1	2	2	1	1	4	2	1	2	2	1	1	1	1	0	1	2	2	1	1	4	2	1	2	2	1	1	1	1	0	1	1	2	1	1	3	2
A0A087X2D8;O60271-9;O60271-4;O60271-2;O60271;Q5JB53;B4DS36;O60271-5;O60271-3;Q7Z5Q8;Q719J0	A0A087X2D8;O60271-9;O60271-4;O60271-2;O60271;Q5JB53;B4DS36;O60271-5;O60271-3	4;4;4;4;4;3;3;3;3;1;1	4;4;4;4;4;3;3;3;3;1;1	4;4;4;4;4;3;3;3;3;1;1	C-Jun-amino-terminal kinase-interacting protein 4	SPAG9	tr|A0A087X2D8|A0A087X2D8_HUMAN C-Jun-amino-terminal kinase-interacting protein 4 OS=Homo sapiens OX=9606 GN=SPAG9 PE=1 SV=1;sp|O60271-9|JIP4_HUMAN Isoform 6 of C-Jun-amino-terminal kinase-interacting protein 4 OS=Homo sapiens OX=9606 GN=SPAG9;sp|O60271-4|J	11	4	4	4	0	0	0	0	0	2	3	0	0	1	0	0	0	0	0	0	0	0	0	0	2	3	0	0	1	0	0	0	0	0	0	0	0	0	0	2	3	0
F1T0B3;A0A087X2G1;A3RJH1;Q92499;Q92499-3;B4DP70;Q92499-2	F1T0B3;A0A087X2G1;A3RJH1;Q92499;Q92499-3;B4DP70;Q92499-2	19;19;19;19;18;15;15	19;19;19;19;18;15;15	19;19;19;19;18;15;15	ATP-dependent RNA helicase DDX1	DDX1	tr|F1T0B3|F1T0B3_HUMAN ATP-dependent RNA helicase DDX1 OS=Homo sapiens OX=9606 GN=DDX1 PE=1 SV=1;tr|A0A087X2G1|A0A087X2G1_HUMAN ATP-dependent RNA helicase DDX1 OS=Homo sapiens OX=9606 GN=DDX1 PE=1 SV=1;tr|A3RJH1|A3RJH1_HUMAN ATP-dependent RNA helicase DDX1	7	19	19	19	0	5	6	11	0	7	14	0	0	10	0	0	0	0	6	0	5	6	11	0	7	14	0	0	10	0	0	0	0	6	0	5	6	11	0	7	14	0
A0A087X2H1;Q9ULT8;H0YJP0;G3V4V5;H0YJD4;A0A087WVU6;B3KWT6;Q2KQ74	A0A087X2H1;Q9ULT8;H0YJP0;G3V4V5	6;6;4;3;2;1;1;1	6;6;4;3;2;1;1;1	6;6;4;3;2;1;1;1	E3 ubiquitin-protein ligase HECTD1	HECTD1	tr|A0A087X2H1|A0A087X2H1_HUMAN E3 ubiquitin-protein ligase HECTD1 OS=Homo sapiens OX=9606 GN=HECTD1 PE=1 SV=1;sp|Q9ULT8|HECD1_HUMAN E3 ubiquitin-protein ligase HECTD1 OS=Homo sapiens OX=9606 GN=HECTD1 PE=1 SV=3;tr|H0YJP0|H0YJP0_HUMAN E3 ubiquitin-protein l	8	6	6	6	0	0	0	0	0	1	3	0	0	4	0	0	0	0	0	0	0	0	0	0	1	3	0	0	4	0	0	0	0	0	0	0	0	0	0	1	3	0
V9HW24;A0A087X2I1;P62333;H0YJC0;H0YJS8;B4DR91;H0YJT1	V9HW24;A0A087X2I1;P62333;H0YJC0	8;8;8;5;3;2;1	8;8;8;5;3;2;1	7;7;7;4;3;2;0	26S protease regulatory subunit 10B	HEL-S-73;PSMC6	tr|V9HW24|V9HW24_HUMAN Epididymis secretory protein Li 73 OS=Homo sapiens OX=9606 GN=HEL-S-73 PE=2 SV=1;tr|A0A087X2I1|A0A087X2I1_HUMAN 26S proteasome regulatory subunit 10B OS=Homo sapiens OX=9606 GN=PSMC6 PE=1 SV=1;sp|P62333|PRS10_HUMAN 26S proteasome reg	7	8	8	7	0	0	1	7	0	1	5	1	0	5	0	0	1	0	4	0	0	1	7	0	1	5	1	0	5	0	0	1	0	4	0	0	1	6	0	1	5	1
B4DWY1;A0A088AWL4;H0YBA1;B4DJ00;A2RUU9;A0A4W8VX11;B9EIS5;A0A5H1ZRS1;D3DSQ0;Q15154-4;Q15154-2;Q15154-5;Q15154	B4DWY1;A0A088AWL4;H0YBA1;B4DJ00;A2RUU9;A0A4W8VX11;B9EIS5;A0A5H1ZRS1;D3DSQ0;Q15154-4;Q15154-2;Q15154-5;Q15154	3;3;3;3;3;3;3;3;3;3;3;3;3	3;3;3;3;3;3;3;3;3;3;3;3;3	3;3;3;3;3;3;3;3;3;3;3;3;3	Pericentriolar material 1 protein	PCM1	tr|B4DWY1|B4DWY1_HUMAN cDNA FLJ53611, highly similar to Homo sapiens pericentriolar material 1 (PCM1), mRNA OS=Homo sapiens OX=9606 PE=2 SV=1;tr|A0A088AWL4|A0A088AWL4_HUMAN cDNA FLJ54972, highly similar to Homo sapiens pericentriolar material 1 (PCM1), mRN	13	3	3	3	0	0	0	0	0	1	1	0	0	1	0	0	0	0	1	0	0	0	0	0	1	1	0	0	1	0	0	0	0	1	0	0	0	0	0	1	1	0
Q13616;A0A090N7U0;A0A590UJ50;A0A0C4DGX4;B4DLA3;A0A590UJR3;A0A590UJ21;A0A590UK34;A0A590UJ56;A0A590UJC4;B3KTW0;Q75MQ1;B3KU45;A0A590UJA0;A0A590UJM8;A0A590UJ97;A0A590UJ59	Q13616;A0A090N7U0;A0A590UJ50;A0A0C4DGX4;B4DLA3;A0A590UJR3;A0A590UJ21;A0A590UK34;A0A590UJ56;A0A590UJC4;B3KTW0;Q75MQ1	22;22;22;22;20;20;19;19;19;18;18;16;10;7;3;1;1	22;22;22;22;20;20;19;19;19;18;18;16;10;7;3;1;1	22;22;22;22;20;20;19;19;19;18;18;16;10;7;3;1;1	Cullin-1	CUL1	sp|Q13616|CUL1_HUMAN Cullin-1 OS=Homo sapiens OX=9606 GN=CUL1 PE=1 SV=2;tr|A0A090N7U0|A0A090N7U0_HUMAN Cullin 1 OS=Homo sapiens OX=9606 GN=CUL1 PE=3 SV=1;tr|A0A590UJ50|A0A590UJ50_HUMAN Cullin-1 OS=Homo sapiens OX=9606 GN=CUL1 PE=1 SV=1;tr|A0A0C4DGX4|A0A0C4	17	22	22	22	0	11	5	10	0	6	19	5	1	15	5	1	0	0	9	0	11	5	10	0	6	19	5	1	15	5	1	0	0	9	0	11	5	10	0	6	19	5
Q99969;A0A090N7U9;C9J8S2	Q99969;A0A090N7U9;C9J8S2	8;8;6	8;8;6	8;8;6	Retinoic acid receptor responder protein 2	RARRES2	sp|Q99969|RARR2_HUMAN Retinoic acid receptor responder protein 2 OS=Homo sapiens OX=9606 GN=RARRES2 PE=1 SV=1;tr|A0A090N7U9|A0A090N7U9_HUMAN Retinoic acid receptor responder (Tazarotene induced) 2 OS=Homo sapiens OX=9606 GN=RARRES2 PE=4 SV=1;tr|C9J8S2|C9J8	3	8	8	8	4	7	6	7	5	7	7	7	6	7	8	5	6	5	7	4	7	6	7	5	7	7	7	6	7	8	5	6	5	7	4	7	6	7	5	7	7	7
A0A090N7V5;O75223;M0QZK8;B3KMN7;B8ZZK2;O75223-3;H7BZK5;O75223-2;O75223-4;A0A0B4J1Y4	A0A090N7V5;O75223;M0QZK8;B3KMN7;B8ZZK2;O75223-3	14;14;10;9;9;7;6;4;4;2	14;14;10;9;9;7;6;4;4;2	14;14;10;9;9;7;6;4;4;2	Gamma-glutamylcyclotransferase	C7orf24;GGCT	tr|A0A090N7V5|A0A090N7V5_HUMAN Chromosome 7 open reading frame 24 OS=Homo sapiens OX=9606 GN=C7orf24 PE=4 SV=1;sp|O75223|GGCT_HUMAN Gamma-glutamylcyclotransferase OS=Homo sapiens OX=9606 GN=GGCT PE=1 SV=1;tr|M0QZK8|M0QZK8_HUMAN Uncharacterized protein OS=H	10	14	14	14	3	9	6	7	4	12	10	4	5	10	3	4	5	4	7	3	9	6	7	4	12	10	4	5	10	3	4	5	4	7	3	9	6	7	4	12	10	4
A0A090N8G0;P41250;Q75MN1;H7C443	A0A090N8G0;P41250	23;23;3;1	23;23;3;1	23;23;3;1	Glycine--tRNA ligase	GARS	tr|A0A090N8G0|A0A090N8G0_HUMAN Glycyl-tRNA synthetase OS=Homo sapiens OX=9606 GN=GARS PE=4 SV=1;sp|P41250|GARS_HUMAN Glycine--tRNA ligase OS=Homo sapiens OX=9606 GN=GARS1 PE=1 SV=3	4	23	23	23	0	7	8	13	2	16	16	2	1	14	2	0	2	1	15	0	7	8	13	2	16	16	2	1	14	2	0	2	1	15	0	7	8	13	2	16	16	2
A0A090N8Y2;P13667;A0A499FI48	A0A090N8Y2;P13667;A0A499FI48	25;25;24	25;25;24	25;25;24	Protein disulfide-isomerase A4	ERP70;PDIA4	tr|A0A090N8Y2|A0A090N8Y2_HUMAN Protein disulfide-isomerase A4 OS=Homo sapiens OX=9606 GN=ERP70 PE=2 SV=1;sp|P13667|PDIA4_HUMAN Protein disulfide-isomerase A4 OS=Homo sapiens OX=9606 GN=PDIA4 PE=1 SV=2;tr|A0A499FI48|A0A499FI48_HUMAN Protein disulfide-isomer	3	25	25	25	1	8	9	14	1	8	20	0	2	15	0	0	4	6	16	1	8	9	14	1	8	20	0	2	15	0	0	4	6	16	1	8	9	14	1	8	20	0
B8ZZF8;A0A090N8Y5;Q9Y4Y9	B8ZZF8;A0A090N8Y5;Q9Y4Y9	1;1;1	1;1;1	1;1;1	U6 snRNA-associated Sm-like protein LSm5	LSM5	tr|B8ZZF8|B8ZZF8_HUMAN U6 snRNA-associated Sm-like protein LSm5 OS=Homo sapiens OX=9606 GN=LSM5 PE=1 SV=1;tr|A0A090N8Y5|A0A090N8Y5_HUMAN U6 snRNA-associated Sm-like protein LSm5 OS=Homo sapiens OX=9606 GN=LSM5 PE=3 SV=1;sp|Q9Y4Y9|LSM5_HUMAN U6 snRNA-associ	3	1	1	1	0	1	0	1	0	1	1	0	1	1	0	0	0	0	1	0	1	0	1	0	1	1	0	1	1	0	0	0	0	1	0	1	0	1	0	1	1	0
C9J931;Q6NZ61;A8K005;A0A090N900;Q15382;C9J469	C9J931;Q6NZ61;A8K005;A0A090N900;Q15382;C9J469	2;2;2;2;2;1	2;2;2;2;2;1	2;2;2;2;2;1	GTP-binding protein Rheb	RHEB	tr|C9J931|C9J931_HUMAN GTP-binding protein Rheb OS=Homo sapiens OX=9606 GN=RHEB PE=1 SV=1;tr|Q6NZ61|Q6NZ61_HUMAN Ras homolog enriched in brain OS=Homo sapiens OX=9606 GN=RHEB PE=2 SV=1;tr|A8K005|A8K005_HUMAN cDNA FLJ77896, highly similar to Homo sapiens Ra	6	2	2	2	0	0	0	0	0	0	2	2	0	0	1	0	1	0	0	0	0	0	0	0	0	2	2	0	0	1	0	1	0	0	0	0	0	0	0	0	2	2
B2RUU3;A0A2X0U2H5;A0A096LNH6;Q14185	B2RUU3;A0A2X0U2H5;A0A096LNH6;Q14185	4;4;4;4	4;4;4;4	4;4;4;4	Dedicator of cytokinesis protein 1	DOCK1	tr|B2RUU3|B2RUU3_HUMAN Dedicator of cytokinesis 1 OS=Homo sapiens OX=9606 GN=DOCK1 PE=2 SV=1;tr|A0A2X0U2H5|A0A2X0U2H5_HUMAN DOCK1 (Fragment) OS=Homo sapiens OX=9606 GN=DOCK1 PE=3 SV=1;tr|A0A096LNH6|A0A096LNH6_HUMAN Dedicator of cytokinesis protein 1 OS=Hom	4	4	4	4	0	1	0	1	0	1	1	1	0	2	1	1	1	1	1	0	1	0	1	0	1	1	1	0	2	1	1	1	1	1	0	1	0	1	0	1	1	1
A0A096LNV3;A0A096LP02;Q9Y508-2;Q9Y508;H0UI65;B4DLW5	A0A096LNV3;A0A096LP02;Q9Y508-2;Q9Y508;H0UI65;B4DLW5	4;4;4;4;3;3	4;4;4;4;3;3	4;4;4;4;3;3	E3 ubiquitin-protein ligase RNF114	RNF114;ZNF313	tr|A0A096LNV3|A0A096LNV3_HUMAN E3 ubiquitin-protein ligase RNF114 (Fragment) OS=Homo sapiens OX=9606 GN=RNF114 PE=1 SV=1;tr|A0A096LP02|A0A096LP02_HUMAN E3 ubiquitin-protein ligase RNF114 OS=Homo sapiens OX=9606 GN=RNF114 PE=1 SV=1;sp|Q9Y508-2|RN114_HUMAN I	6	4	4	4	0	1	1	0	0	1	3	0	0	1	0	0	0	0	3	0	1	1	0	0	1	3	0	0	1	0	0	0	0	3	0	1	1	0	0	1	3	0
A0A096LNZ9;A0A096LPJ4;P05161	A0A096LNZ9;A0A096LPJ4;P05161	3;3;3	3;3;3	3;3;3	Ubiquitin-like protein ISG15	ISG15	tr|A0A096LNZ9|A0A096LNZ9_HUMAN Ubiquitin-like protein ISG15 (Fragment) OS=Homo sapiens OX=9606 GN=ISG15 PE=1 SV=6;tr|A0A096LPJ4|A0A096LPJ4_HUMAN Ubiquitin-like protein ISG15 OS=Homo sapiens OX=9606 GN=ISG15 PE=1 SV=1;sp|P05161|ISG15_HUMAN Ubiquitin-like pr	3	3	3	3	0	2	2	2	0	2	3	2	1	2	2	1	3	2	3	0	2	2	2	0	2	3	2	1	2	2	1	3	2	3	0	2	2	2	0	2	3	2
A0A096LPE2;B2R5G8;P35542	A0A096LPE2;B2R5G8;P35542	4;3;3	4;3;3	4;3;3	Serum amyloid A protein;Serum amyloid A-4 protein	SAA2-SAA4;SAA4	tr|A0A096LPE2|A0A096LPE2_HUMAN SAA2-SAA4 readthrough OS=Homo sapiens OX=9606 GN=SAA2-SAA4 PE=4 SV=1;tr|B2R5G8|B2R5G8_HUMAN Serum amyloid A protein OS=Homo sapiens OX=9606 PE=2 SV=1;sp|P35542|SAA4_HUMAN Serum amyloid A-4 protein OS=Homo sapiens OX=9606 GN=S	3	4	4	4	0	0	0	0	0	0	0	3	0	0	0	0	2	1	1	0	0	0	0	0	0	0	3	0	0	0	0	2	1	1	0	0	0	0	0	0	0	3
P0DPI2-2;A0A0B4J2D5-2;P0DPI2;A0A140VKB0;A0A0B4J2D5;A0A096LPI6;A0A096LNH5;H7C1F6;H7C2G3;A0A096LNJ1;A0A096LP73;A0A2R8Y6K9;A0A2R8YDR7;F2Z2Q0;A0A096LP12	P0DPI2-2;A0A0B4J2D5-2;P0DPI2;A0A140VKB0;A0A0B4J2D5;A0A096LPI6;A0A096LNH5;H7C1F6;H7C2G3;A0A096LNJ1;A0A096LP73;A0A2R8Y6K9;A0A2R8YDR7;F2Z2Q0;A0A096LP12	5;5;5;5;5;5;4;4;4;3;3;3;3;3;3	5;5;5;5;5;5;4;4;4;3;3;3;3;3;3	5;5;5;5;5;5;4;4;4;3;3;3;3;3;3		C21orf33	sp|P0DPI2-2|GAL3A_HUMAN Isoform 2 of Glutamine amidotransferase-like class 1 domain-containing protein 3A, mitochondrial OS=Homo sapiens OX=9606 GN=GATD3A;sp|A0A0B4J2D5-2|GAL3B_HUMAN Isoform 2 of Glutamine amidotransferase-like class 1 domain-containing pr	15	5	5	5	0	2	1	2	0	1	2	0	0	2	0	0	2	1	5	0	2	1	2	0	1	2	0	0	2	0	0	2	1	5	0	2	1	2	0	1	2	0
B5MD87;B4DGI7;B4DI71;D3DWK4;A0A0A0MQS1;Q53H96-2;Q53H96	B5MD87;B4DGI7;B4DI71;D3DWK4;A0A0A0MQS1;Q53H96-2;Q53H96	2;2;2;2;2;2;2	2;2;2;2;2;2;2	2;2;2;2;2;2;2	Pyrroline-5-carboxylate reductase;Pyrroline-5-carboxylate reductase 3	PYCRL	tr|B5MD87|B5MD87_HUMAN Pyrroline-5-carboxylate reductase 3 OS=Homo sapiens OX=9606 GN=PYCR3 PE=1 SV=2;tr|B4DGI7|B4DGI7_HUMAN cDNA FLJ57148, highly similar to Homo sapiens pyrroline-5-carboxylate reductase-like (PYCRL), mRNA OS=Homo sapiens OX=9606 PE=2 SV=	7	2	2	2	0	0	0	0	0	0	1	0	0	1	0	0	0	0	0	0	0	0	0	0	0	1	0	0	1	0	0	0	0	0	0	0	0	0	0	0	1	0
B4DVB4;B4DDP9;A0A0A0MQU4;Q96I15;H7C3V9;H7C277;Q96I15-2;H7C1N7;C9JNL5;Q59FK2;B4DPM5;H7C4A1	B4DVB4;B4DDP9;A0A0A0MQU4;Q96I15;H7C3V9;H7C277;Q96I15-2	5;5;5;5;4;4;3;2;2;2;2;1	5;5;5;5;4;4;3;2;2;2;2;1	5;5;5;5;4;4;3;2;2;2;2;1	Selenocysteine lyase	SCLY	tr|B4DVB4|B4DVB4_HUMAN cDNA FLJ54796, highly similar to Homo sapiens selenocysteine lyase (SCLY), mRNA OS=Homo sapiens OX=9606 PE=2 SV=1;tr|B4DDP9|B4DDP9_HUMAN Selenocysteine lyase, isoform CRA_a OS=Homo sapiens OX=9606 GN=SCLY PE=2 SV=1;tr|A0A0A0MQU4|A0A0	12	5	5	5	0	0	0	2	0	1	3	0	0	1	0	0	0	0	1	0	0	0	2	0	1	3	0	0	1	0	0	0	0	1	0	0	0	2	0	1	3	0
Q9H2E6-2;Q9H2E6;A0A0A0MQU6;B2RCJ4;Q96JU9;Q96SW4;D6RAG9;H0Y8V9;Q96SM8;Q96SY4;Q8NC49;Q96T04;Q8NFY4;A8K1W7;A0A185QE25;H0YMA6;Q9HAH9;H0YMV0;Q8NFY4-8;Q8NFY4-7;Q8NFY4-3;Q8NFY4-2;Q8NFY4-4;Q8NFY4-5;Q8NFY4-6;D6RCR0	Q9H2E6-2;Q9H2E6;A0A0A0MQU6;B2RCJ4;Q96JU9	16;16;16;16;13;6;5;3;3;3;3;3;2;2;2;2;2;2;2;2;2;2;2;2;2;1	16;16;16;16;13;6;5;3;3;3;3;3;2;2;2;2;2;2;2;2;2;2;2;2;2;1	16;16;16;16;13;6;5;3;3;3;3;3;2;2;2;2;2;2;2;2;2;2;2;2;2;1	Semaphorin-6A	SEMA6A	sp|Q9H2E6-2|SEM6A_HUMAN Isoform 2 of Semaphorin-6A OS=Homo sapiens OX=9606 GN=SEMA6A;sp|Q9H2E6|SEM6A_HUMAN Semaphorin-6A OS=Homo sapiens OX=9606 GN=SEMA6A PE=1 SV=2;tr|A0A0A0MQU6|A0A0A0MQU6_HUMAN Sema domain, transmembrane domain (TM), and cytoplasmic doma	26	16	16	16	5	12	9	11	4	14	13	8	5	8	8	5	10	8	15	5	12	9	11	4	14	13	8	5	8	8	5	10	8	15	5	12	9	11	4	14	13	8
A0A0A0MQW0;A0A0A0MR39;Q9P2K5-2;Q9P2K5;A0A087WWC8;Q9P2K5-4	A0A0A0MQW0;A0A0A0MR39;Q9P2K5-2;Q9P2K5;A0A087WWC8;Q9P2K5-4	6;6;6;6;3;3	6;6;6;6;3;3	2;2;2;2;2;2	Myelin expression factor 2	MYEF2	tr|A0A0A0MQW0|A0A0A0MQW0_HUMAN Myelin expression factor 2 OS=Homo sapiens OX=9606 GN=MYEF2 PE=1 SV=1;tr|A0A0A0MR39|A0A0A0MR39_HUMAN Myelin expression factor 2 OS=Homo sapiens OX=9606 GN=MYEF2 PE=1 SV=1;sp|Q9P2K5-2|MYEF2_HUMAN Isoform 2 of Myelin expression	6	6	6	2	1	2	4	5	1	1	4	0	0	5	0	0	0	1	3	1	2	4	5	1	1	4	0	0	5	0	0	0	1	3	1	2	1	2	1	1	2	0
A0A3B3ISH2;A0A0A0MQY7;Q5VU97	A0A3B3ISH2;A0A0A0MQY7;Q5VU97	1;1;1	1;1;1	1;1;1	VWFA and cache domain-containing protein 1	CACHD1	tr|A0A3B3ISH2|A0A3B3ISH2_HUMAN VWFA and cache domain-containing protein 1 OS=Homo sapiens OX=9606 GN=CACHD1 PE=1 SV=1;tr|A0A0A0MQY7|A0A0A0MQY7_HUMAN VWFA and cache domain-containing protein 1 OS=Homo sapiens OX=9606 GN=CACHD1 PE=1 SV=1;sp|Q5VU97|CAHD1_HUMA	3	1	1	1	0	0	0	0	0	0	1	0	0	1	0	0	0	0	0	0	0	0	0	0	0	1	0	0	1	0	0	0	0	0	0	0	0	0	0	0	1	0
A0A0A0MR33;G3V5T0;A0A0C4DFM0;G3V4T6;G3V267;B2RDN1;O43708-3;O43708;G3V3B9;Q59FU9;O43708-2	A0A0A0MR33;G3V5T0;A0A0C4DFM0;G3V4T6;G3V267;B2RDN1;O43708-3;O43708	3;3;3;3;2;2;2;2;1;1;1	3;3;3;3;2;2;2;2;1;1;1	3;3;3;3;2;2;2;2;1;1;1	Maleylacetoacetate isomerase	GSTZ1	tr|A0A0A0MR33|A0A0A0MR33_HUMAN Maleylacetoacetate isomerase OS=Homo sapiens OX=9606 GN=GSTZ1 PE=1 SV=1;tr|G3V5T0|G3V5T0_HUMAN Maleylacetoacetate isomerase OS=Homo sapiens OX=9606 GN=GSTZ1 PE=1 SV=1;tr|A0A0C4DFM0|A0A0C4DFM0_HUMAN Glutathione transferase zet	11	3	3	3	0	0	0	1	0	0	1	0	0	0	0	0	0	0	1	0	0	0	1	0	0	1	0	0	0	0	0	0	0	1	0	0	0	1	0	0	1	0
D3DPF9;A0A0A0MTS7;D3DPG0;A0A0A0MRA3;C0JYZ2;Q8WZ42-2;Q8WZ42-13;Q8WZ42-8;Q8WZ42;Q8WZ42-4;Q8WZ42-7;Q8WZ42-3;Q8WZ42-11;Q8WZ42-5;Q8WZ42-9;Q8WZ42-10;Q8WZ42-12;Q8WZ42-6	D3DPF9;A0A0A0MTS7;D3DPG0;A0A0A0MRA3;C0JYZ2;Q8WZ42-2;Q8WZ42-13;Q8WZ42-8;Q8WZ42;Q8WZ42-4;Q8WZ42-7;Q8WZ42-3;Q8WZ42-11;Q8WZ42-5;Q8WZ42-9;Q8WZ42-10;Q8WZ42-12	4;4;4;4;4;4;4;4;4;4;4;4;4;4;4;4;4;1	4;4;4;4;4;4;4;4;4;4;4;4;4;4;4;4;4;1	4;4;4;4;4;4;4;4;4;4;4;4;4;4;4;4;4;1	Titin	TTN	tr|D3DPF9|D3DPF9_HUMAN Titin, isoform CRA_b OS=Homo sapiens OX=9606 GN=TTN PE=4 SV=1;tr|A0A0A0MTS7|A0A0A0MTS7_HUMAN Titin OS=Homo sapiens OX=9606 GN=TTN PE=1 SV=1;tr|D3DPG0|D3DPG0_HUMAN Titin, isoform CRA_a OS=Homo sapiens OX=9606 GN=TTN PE=4 SV=1;tr|A0A0A	18	4	4	4	0	0	1	0	0	0	1	0	0	0	1	0	0	0	1	0	0	1	0	0	0	1	0	0	0	1	0	0	0	1	0	0	1	0	0	0	1	0
A0A0A0MRG2;P05067-4;P05067-3;P05067-6;B4DJT9;B4DQM1;P05067-5;P05067-10;B4DM00;B4DMD5;B7Z313;P05067-2;L7XE61;H7C2L2	A0A0A0MRG2;P05067-4;P05067-3;P05067-6;B4DJT9;B4DQM1;P05067-5;P05067-10;B4DM00;B4DMD5	30;30;29;29;28;28;28;27;25;23;9;8;4;4	1;1;1;0;1;1;0;1;0;1;0;0;0;0	1;1;1;0;1;1;0;1;0;1;0;0;0;0	Amyloid beta A4 protein;N-APP;Soluble APP-alpha;Soluble APP-beta;C99;Beta-amyloid protein 42;Beta-amyloid protein 40;C83;P3(42);P3(40);C80;Gamma-secretase C-terminal fragment 59;Gamma-secretase C-terminal fragment 57;Gamma-secretase C-terminal fragment 50;C31	APP	tr|A0A0A0MRG2|A0A0A0MRG2_HUMAN Amyloid-beta precursor protein OS=Homo sapiens OX=9606 GN=APP PE=1 SV=1;sp|P05067-4|A4_HUMAN Isoform APP695 of Amyloid-beta precursor protein OS=Homo sapiens OX=9606 GN=APP;sp|P05067-3|A4_HUMAN Isoform L-APP677 of Amyloid-bet	14	30	1	1	9	25	19	16	9	24	21	21	10	18	22	5	23	11	23	0	0	0	0	0	0	0	0	0	0	0	0	1	0	0	0	0	0	0	0	0	0	0
A8K885;A0A0A0MRI2;Q9UNH7;B4DJS7;Q9UNH7-2;Q5QTQ6;G3V5X9;G3V2U1;H0YJF8;G3V4Z5	A8K885;A0A0A0MRI2;Q9UNH7;B4DJS7;Q9UNH7-2;Q5QTQ6	7;7;7;6;6;5;2;1;1;1	6;6;6;6;6;5;1;0;0;0	6;6;6;6;6;5;1;0;0;0	Sorting nexin-6;Sorting nexin-6, N-terminally processed	SNX6	tr|A8K885|A8K885_HUMAN Sorting nexin OS=Homo sapiens OX=9606 PE=2 SV=1;tr|A0A0A0MRI2|A0A0A0MRI2_HUMAN Sorting nexin OS=Homo sapiens OX=9606 GN=SNX6 PE=1 SV=1;sp|Q9UNH7|SNX6_HUMAN Sorting nexin-6 OS=Homo sapiens OX=9606 GN=SNX6 PE=1 SV=1;tr|B4DJS7|B4DJS7_HU	10	7	6	6	0	0	0	4	0	1	4	0	0	3	0	0	0	0	1	0	0	0	3	0	1	4	0	0	3	0	0	0	0	1	0	0	0	3	0	1	4	0
A0A384MDK7;A0A0A0MRJ6;H7BY58;P22061;P22061-2;F6S8N6;B7Z972;A0A3F2YNX8;F8WDT3;F8WAV5;F8WAX2;C9J0F2;H7C4X2	A0A384MDK7;A0A0A0MRJ6;H7BY58;P22061;P22061-2;F6S8N6;B7Z972;A0A3F2YNX8	13;13;13;13;13;12;10;10;4;4;4;3;1	13;13;13;13;13;12;10;10;4;4;4;3;1	13;13;13;13;13;12;10;10;4;4;4;3;1	Protein-L-isoaspartate O-methyltransferase;Protein-L-isoaspartate(D-aspartate) O-methyltransferase	PCMT1	tr|A0A384MDK7|A0A384MDK7_HUMAN Protein-L-isoaspartate O-methyltransferase OS=Homo sapiens OX=9606 PE=2 SV=1;tr|A0A0A0MRJ6|A0A0A0MRJ6_HUMAN Protein-L-isoaspartate O-methyltransferase OS=Homo sapiens OX=9606 GN=PCMT1 PE=1 SV=1;tr|H7BY58|H7BY58_HUMAN Protein-	13	13	13	13	4	6	6	8	4	8	9	8	1	10	7	4	7	4	12	4	6	6	8	4	8	9	8	1	10	7	4	7	4	12	4	6	6	8	4	8	9	8
F8W895;A0A0A0MRK1;E9PAV9;A8KAG1;Q5T3I0;Q5T3I0-3	F8W895;A0A0A0MRK1;E9PAV9;A8KAG1;Q5T3I0;Q5T3I0-3	2;2;2;2;2;2	2;2;2;2;2;2	2;2;2;2;2;2	G patch domain-containing protein 4	GPATCH4	tr|F8W895|F8W895_HUMAN G patch domain-containing protein 4 (Fragment) OS=Homo sapiens OX=9606 GN=GPATCH4 PE=1 SV=1;tr|A0A0A0MRK1|A0A0A0MRK1_HUMAN G patch domain-containing protein 4 OS=Homo sapiens OX=9606 GN=GPATCH4 PE=1 SV=1;tr|E9PAV9|E9PAV9_HUMAN G patc	6	2	2	2	0	0	0	1	0	0	2	0	0	0	0	0	0	0	0	0	0	0	1	0	0	2	0	0	0	0	0	0	0	0	0	0	0	1	0	0	2	0
Q9UM54-5;A0A0D9SGC1;A0A590UJ40;A0A1Y0BRN3;A0A1Y0BRN0;A0A0A0MRM8;E7EW20;A0A590UJ75;A0A590UKB0;A0A590UK22;Q9UM54-2;Q9UM54-1;Q9UM54-4;Q9UM54-6;Q9UM54;A0A590UK86;A0A590UJY4;A0A5F9ZI03;A0A590UK71;Q14784	Q9UM54-5;A0A0D9SGC1;A0A590UJ40;A0A1Y0BRN3;A0A1Y0BRN0;A0A0A0MRM8;E7EW20;A0A590UJ75;A0A590UKB0;A0A590UK22;Q9UM54-2;Q9UM54-1;Q9UM54-4;Q9UM54-6;Q9UM54;A0A590UK86;A0A590UJY4;A0A5F9ZI03;A0A590UK71	4;4;4;4;4;4;4;4;4;4;4;4;4;4;4;2;2;2;2;1	4;4;4;4;4;4;4;4;4;4;4;4;4;4;4;2;2;2;2;1	4;4;4;4;4;4;4;4;4;4;4;4;4;4;4;2;2;2;2;1	Unconventional myosin-VI	MYO6	sp|Q9UM54-5|MYO6_HUMAN Isoform 5 of Unconventional myosin-VI OS=Homo sapiens OX=9606 GN=MYO6;tr|A0A0D9SGC1|A0A0D9SGC1_HUMAN Unconventional myosin-VI (Fragment) OS=Homo sapiens OX=9606 GN=MYO6 PE=1 SV=2;tr|A0A590UJ40|A0A590UJ40_HUMAN Unconventional myosin-V	20	4	4	4	0	0	0	1	0	0	1	0	0	1	0	0	1	0	1	0	0	0	1	0	0	1	0	0	1	0	0	1	0	1	0	0	0	1	0	0	1	0
B2RAU8;A0A0A0MRM9;Q14978;Q14978-2;Q96J17;S4R3C2;S4R349;S4R402	B2RAU8;A0A0A0MRM9;Q14978;Q14978-2	21;21;21;21;10;8;5;2	1;1;1;1;0;0;0;0	1;1;1;1;0;0;0;0	Nucleolar and coiled-body phosphoprotein 1	NOLC1	tr|B2RAU8|B2RAU8_HUMAN cDNA, FLJ95131, highly similar to Homo sapiens nucleolar and coiled-body phosphoprotein 1 (NOLC1), mRNA OS=Homo sapiens OX=9606 PE=2 SV=1;tr|A0A0A0MRM9|A0A0A0MRM9_HUMAN Nucleolar and coiled-body phosphoprotein 1 (Fragment) OS=Homo sa	8	21	1	1	9	11	7	9	7	16	12	4	7	12	7	3	11	7	14	0	0	0	0	0	0	1	0	0	0	0	0	0	0	0	0	0	0	0	0	0	1	0
Q6PK21;A0A0A0MRN5;Q05BV5;Q9NZT2-2;Q9NZT2	Q6PK21;A0A0A0MRN5;Q05BV5;Q9NZT2-2;Q9NZT2	1;1;1;1;1	1;1;1;1;1	1;1;1;1;1	Opioid growth factor receptor	OGFR	tr|Q6PK21|Q6PK21_HUMAN OGFR protein OS=Homo sapiens OX=9606 PE=2 SV=1;tr|A0A0A0MRN5|A0A0A0MRN5_HUMAN Opioid growth factor receptor OS=Homo sapiens OX=9606 GN=OGFR PE=1 SV=1;tr|Q05BV5|Q05BV5_HUMAN OGFR protein OS=Homo sapiens OX=9606 GN=OGFR PE=2 SV=1;sp|Q9	5	1	1	1	1	0	0	0	0	0	0	0	0	0	0	0	0	0	0	1	0	0	0	0	0	0	0	0	0	0	0	0	0	0	1	0	0	0	0	0	0	0
Q5TAL4;Q53G33;A0A0A0MRR7;P09234	Q5TAL4;Q53G33;A0A0A0MRR7;P09234	3;3;3;3	3;3;3;3	2;2;2;2	U1 small nuclear ribonucleoprotein C	SNRPC	tr|Q5TAL4|Q5TAL4_HUMAN U1 small nuclear ribonucleoprotein C OS=Homo sapiens OX=9606 GN=SNRPC PE=1 SV=1;tr|Q53G33|Q53G33_HUMAN Small nuclear ribonucleoprotein polypeptide C variant (Fragment) OS=Homo sapiens OX=9606 PE=2 SV=1;tr|A0A0A0MRR7|A0A0A0MRR7_HUMAN	4	3	3	2	0	2	2	1	0	3	3	2	0	2	1	1	2	0	3	0	2	2	1	0	3	3	2	0	2	1	1	2	0	3	0	2	1	1	0	2	2	1
Q8IZP0;A0A0A0MRT6;B6VEX5;B6VEX4;B6VEX3;Q59G41;Q8IZP0-12;Q8IZP0-9;Q8IZP0-6;Q8IZP0-5;Q8IZP0-4;Q8IZP0-3;Q8IZP0-2;Q8IZP0-7;Q8IZP0-8;Q8IZP0-10;Q8IZP0-11;B4DKX2	Q8IZP0;A0A0A0MRT6;B6VEX5;B6VEX4;B6VEX3;Q59G41;Q8IZP0-12;Q8IZP0-9;Q8IZP0-6;Q8IZP0-5;Q8IZP0-4;Q8IZP0-3;Q8IZP0-2;Q8IZP0-7;Q8IZP0-8;Q8IZP0-10;Q8IZP0-11	3;3;3;3;3;3;3;3;3;3;3;3;3;3;3;3;2;1	3;3;3;3;3;3;3;3;3;3;3;3;3;3;3;3;2;1	3;3;3;3;3;3;3;3;3;3;3;3;3;3;3;3;2;1	Abl interactor 1	ABI1	sp|Q8IZP0|ABI1_HUMAN Abl interactor 1 OS=Homo sapiens OX=9606 GN=ABI1 PE=1 SV=4;tr|A0A0A0MRT6|A0A0A0MRT6_HUMAN Abl interactor 1 OS=Homo sapiens OX=9606 GN=ABI1 PE=1 SV=1;tr|B6VEX5|B6VEX5_HUMAN Abl-interactor 1 variant 72 OS=Homo sapiens OX=9606 PE=2 SV=1;t	18	3	3	3	0	0	1	0	0	0	2	0	0	1	0	0	0	1	1	0	0	1	0	0	0	2	0	0	1	0	0	0	1	1	0	0	1	0	0	0	2	0
A0A0A0MRX1;Q12926;Q12926-2;B1AM48;B7Z5E0;A0A494C147;B1APY9;A0A494C173;A0A494C0F8;A0A0R4J2E6;A0A494C015;C9JB16;A0A494C1D9;P26378-4;P26378-5;P26378-1;P26378-3;P26378;P26378-2;Q96J71;Q14576-2;Q14576	A0A0A0MRX1;Q12926;Q12926-2;B1AM48;B7Z5E0;A0A494C147;B1APY9;A0A494C173;A0A494C0F8;A0A0R4J2E6;A0A494C015;C9JB16;A0A494C1D9;P26378-4;P26378-5;P26378-1;P26378-3;P26378;P26378-2	5;5;5;4;3;3;3;3;3;3;3;3;3;3;3;3;3;3;3;1;1;1	4;4;4;3;2;2;2;2;2;2;2;3;2;2;2;2;2;2;2;1;1;1	4;4;4;3;2;2;2;2;2;2;2;3;2;2;2;2;2;2;2;1;1;1	ELAV-like protein;ELAV-like protein 2;ELAV-like protein 4	ELAVL2;ELAVL4	tr|A0A0A0MRX1|A0A0A0MRX1_HUMAN ELAV-like protein OS=Homo sapiens OX=9606 GN=ELAVL2 PE=1 SV=1;sp|Q12926|ELAV2_HUMAN ELAV-like protein 2 OS=Homo sapiens OX=9606 GN=ELAVL2 PE=1 SV=2;sp|Q12926-2|ELAV2_HUMAN Isoform 2 of ELAV-like protein 2 OS=Homo sapiens OX=9	22	5	4	4	1	1	4	4	0	1	3	0	0	4	0	0	0	0	1	1	1	3	3	0	1	2	0	0	3	0	0	0	0	1	1	1	3	3	0	1	2	0
A0A0A0MRX2;Q96HY6-2;Q96HY6	A0A0A0MRX2;Q96HY6-2;Q96HY6	2;2;2	2;2;2	2;2;2	DDRGK domain-containing protein 1	DDRGK1	tr|A0A0A0MRX2|A0A0A0MRX2_HUMAN DDRGK domain-containing protein 1 OS=Homo sapiens OX=9606 GN=DDRGK1 PE=1 SV=1;sp|Q96HY6-2|DDRGK_HUMAN Isoform 2 of DDRGK domain-containing protein 1 OS=Homo sapiens OX=9606 GN=DDRGK1;sp|Q96HY6|DDRGK_HUMAN DDRGK domain-contain	3	2	2	2	0	0	1	0	0	0	1	0	0	1	0	0	0	0	1	0	0	1	0	0	0	1	0	0	1	0	0	0	0	1	0	0	1	0	0	0	1	0
P01857;Q7Z351;V9HW68;Q6PYX1;A0A0A0MS08;P0DOX5;Q6GMX6;S6B291;Q6N089;A8K008;Q6MZV7;Q6N095;Q6MZQ6;Q5EFE5;Q6N094;Q6N097;Q6N096;A0A0A0MS07;S6BGE5;S6AWD9;S6BGE0;S6BAN1;S6BAM6;S6C4Q7;S6B2A6;Q86TT2;S6BAQ4;Q9Y509;A0A4P8J3Z7;Q6ZP87;A0A0M3KKW6;S6BAP0;A4F255;S6BGD4;S6AWG0;A0A5C2GWT2;S6C4S4;S6AWF0;S6C4S0;S6BAP4;S6B2B6;S6C4R2;A0A5C2GME4	P01857;Q7Z351;V9HW68;Q6PYX1;A0A0A0MS08;P0DOX5;Q6GMX6;S6B291;Q6N089;A8K008;Q6MZV7;Q6N095;Q6MZQ6;Q5EFE5;Q6N094;Q6N097;Q6N096;A0A0A0MS07;S6BGE5;S6AWD9;S6BGE0;S6BAN1;S6BAM6;S6C4Q7	6;6;6;6;6;6;6;6;6;6;6;6;6;6;6;6;6;5;4;4;3;3;3;3;2;2;1;1;1;1;1;1;1;1;1;1;1;1;1;1;1;1;1	4;4;4;4;4;4;4;4;4;4;4;4;4;4;4;4;4;3;3;3;2;2;2;2;1;0;1;1;1;1;1;1;1;1;1;1;1;1;1;1;1;1;1	4;4;4;4;4;4;4;4;4;4;4;4;4;4;4;4;4;3;3;3;2;2;2;2;1;0;1;1;1;1;1;1;1;1;1;1;1;1;1;1;1;1;1	Ig gamma-1 chain C region	IGHG1;DKFZp686N02209;HEL-214;IGH@;DKFZp686P15220;DKFZp686C11235;DKFZp686K03196;DKFZp686G11190;DKFZp686O01196;DKFZp686H20196;DKFZp686I15196	sp|P01857|IGHG1_HUMAN Immunoglobulin heavy constant gamma 1 OS=Homo sapiens OX=9606 GN=IGHG1 PE=1 SV=1;tr|Q7Z351|Q7Z351_HUMAN Uncharacterized protein DKFZp686N02209 OS=Homo sapiens OX=9606 GN=DKFZp686N02209 PE=2 SV=1;tr|V9HW68|V9HW68_HUMAN Epididymis lumin	43	6	4	4	0	1	0	0	0	3	0	2	2	0	3	2	1	1	2	0	0	0	0	0	2	0	1	2	0	1	1	0	0	1	0	0	0	0	0	2	0	1
A0A0A0MS93;Q9Y2C3	A0A0A0MS93;Q9Y2C3	1;1	1;1	1;1	Beta-1,3-galactosyltransferase 5	B3GALT5	tr|A0A0A0MS93|A0A0A0MS93_HUMAN Hexosyltransferase OS=Homo sapiens OX=9606 GN=B3GALT5 PE=1 SV=1;sp|Q9Y2C3|B3GT5_HUMAN Beta-1,3-galactosyltransferase 5 OS=Homo sapiens OX=9606 GN=B3GALT5 PE=2 SV=1	2	1	1	1	0	0	0	0	0	0	1	0	0	0	0	0	0	0	1	0	0	0	0	0	0	1	0	0	0	0	0	0	0	1	0	0	0	0	0	0	1	0
B4DZE1;B4DH17;A0A0A0MSA7;A0A0U1RQK7;Q59GJ0;O43432-4;O43432;O43432-3	B4DZE1;B4DH17;A0A0A0MSA7;A0A0U1RQK7;Q59GJ0;O43432-4;O43432;O43432-3	4;4;4;4;4;4;4;4	4;4;4;4;4;4;4;4	4;4;4;4;4;4;4;4	Eukaryotic translation initiation factor 4 gamma 3	EIF4G3	tr|B4DZE1|B4DZE1_HUMAN cDNA FLJ53944, highly similar to Eukaryotic translation initiation factor 4 gamma 3 OS=Homo sapiens OX=9606 PE=2 SV=1;tr|B4DH17|B4DH17_HUMAN cDNA FLJ59298, highly similar to Eukaryotic translation initiation factor 4 gamma 3 OS=Homo	8	4	4	4	0	1	1	2	0	0	3	0	0	0	0	0	0	0	0	0	1	1	2	0	0	3	0	0	0	0	0	0	0	0	0	1	1	2	0	0	3	0
B3KSS4;A0A0A0MSA9;A8K4I1;A0A0C4DG49;P15151-3;P15151-2;P15151-4;P15151	B3KSS4;A0A0A0MSA9;A8K4I1;A0A0C4DG49;P15151-3;P15151-2;P15151-4;P15151	3;3;3;3;3;3;3;3	3;3;3;3;3;3;3;3	3;3;3;3;3;3;3;3	Poliovirus receptor	PVR	tr|B3KSS4|B3KSS4_HUMAN cDNA FLJ36858 fis, clone ASTRO2015185, highly similar to POLIOVIRUS RECEPTOR OS=Homo sapiens OX=9606 PE=2 SV=1;tr|A0A0A0MSA9|A0A0A0MSA9_HUMAN Poliovirus receptor OS=Homo sapiens OX=9606 GN=PVR PE=1 SV=1;tr|A8K4I1|A8K4I1_HUMAN cDNA FL	8	3	3	3	1	1	1	0	0	1	0	0	0	0	0	0	0	1	3	1	1	1	0	0	1	0	0	0	0	0	0	0	1	3	1	1	1	0	0	1	0	0
Q5JB40;A0A0A0MSD0;Q4LDE5;Q4LDE5-4;B3KV07;Q4LDE5-2;Q4LDE5-3;B3KQM9	Q5JB40;A0A0A0MSD0;Q4LDE5;Q4LDE5-4	11;11;11;6;4;4;4;2	11;11;11;6;4;4;4;2	11;11;11;6;4;4;4;2	Sushi, von Willebrand factor type A, EGF and pentraxin domain-containing protein 1	SVEP1	tr|Q5JB40|Q5JB40_HUMAN Selectin-like protein OS=Homo sapiens OX=9606 PE=2 SV=1;tr|A0A0A0MSD0|A0A0A0MSD0_HUMAN Sushi, von Willebrand factor type A, EGF and pentraxin domain-containing protein 1 OS=Homo sapiens OX=9606 GN=SVEP1 PE=1 SV=1;sp|Q4LDE5|SVEP1_HUMA	8	11	11	11	0	0	4	0	0	0	0	0	0	0	0	0	0	4	8	0	0	4	0	0	0	0	0	0	0	0	0	0	4	8	0	0	4	0	0	0	0	0
A0A1W2PQ78;B2RB06;A0A140VK76;A0A0A0MSE2;Q16836;Q16836-3;A0A1W2PQV5;A0A1W2PNM1;B3KTT6;A0A0D9SFP2;E9PF18;Q16836-2;J3KR89;A0A1W2PP40;A0A1W2PQC2;A0A1W2PRT2	A0A1W2PQ78;B2RB06;A0A140VK76;A0A0A0MSE2;Q16836;Q16836-3;A0A1W2PQV5;A0A1W2PNM1;B3KTT6;A0A0D9SFP2;E9PF18;Q16836-2	3;3;3;3;3;3;2;2;2;2;2;2;1;1;1;1	3;3;3;3;3;3;2;2;2;2;2;2;1;1;1;1	3;3;3;3;3;3;2;2;2;2;2;2;1;1;1;1	Hydroxyacyl-coenzyme A dehydrogenase, mitochondrial	HADH	tr|A0A1W2PQ78|A0A1W2PQ78_HUMAN Hydroxyacyl-coenzyme A dehydrogenase, mitochondrial OS=Homo sapiens OX=9606 GN=HADH PE=1 SV=1;tr|B2RB06|B2RB06_HUMAN cDNA, FLJ95242, highly similar to Homo sapiens L-3-hydroxyacyl-Coenzyme A dehydrogenase, short chain (HADHSC	16	3	3	3	0	1	0	0	0	1	1	0	0	0	0	0	0	0	1	0	1	0	0	0	1	1	0	0	0	0	0	0	0	1	0	1	0	0	0	1	1	0
A0A0A0MSE8;Q5TZN3;B2R4U3;O00762-4;O00762;K4DI81;A0A087WVK1;O00762-3;O00762-2	A0A0A0MSE8;Q5TZN3;B2R4U3;O00762-4;O00762;K4DI81;A0A087WVK1;O00762-3	3;3;3;3;3;2;2;2;1	3;3;3;3;3;2;2;2;1	3;3;3;3;3;2;2;2;1	Ubiquitin-conjugating enzyme E2 C	UBE2C	tr|A0A0A0MSE8|A0A0A0MSE8_HUMAN Ubiquitin-conjugating enzyme E2 C OS=Homo sapiens OX=9606 GN=UBE2C PE=1 SV=1;tr|Q5TZN3|Q5TZN3_HUMAN UBE2C protein OS=Homo sapiens OX=9606 GN=UBE2C PE=1 SV=1;tr|B2R4U3|B2R4U3_HUMAN cDNA, FLJ92217, highly similar to Homo sapien	9	3	3	3	1	0	1	1	0	0	3	1	1	1	1	1	1	1	0	1	0	1	1	0	0	3	1	1	1	1	1	1	1	0	1	0	1	1	0	0	3	1
A0A0A0MSI3;Q96BW5-2;Q96BW5	A0A0A0MSI3;Q96BW5-2;Q96BW5	3;3;3	3;3;3	3;3;3	Phosphotriesterase-related protein	PTER	tr|A0A0A0MSI3|A0A0A0MSI3_HUMAN Phosphotriesterase-related protein OS=Homo sapiens OX=9606 GN=PTER PE=1 SV=1;sp|Q96BW5-2|PTER_HUMAN Isoform 2 of Phosphotriesterase-related protein OS=Homo sapiens OX=9606 GN=PTER;sp|Q96BW5|PTER_HUMAN Phosphotriesterase-relat	3	3	3	3	0	1	0	2	0	1	1	0	0	0	0	0	0	0	1	0	1	0	2	0	1	1	0	0	0	0	0	0	0	1	0	1	0	2	0	1	1	0
A0A0A0MSW4;P48739;P48739-3;B2R7P6;P48739-2;B3KYB6;B3KYB7;B3KVT6	A0A0A0MSW4;P48739;P48739-3;B2R7P6;P48739-2;B3KYB6;B3KYB7	17;17;17;16;16;9;9;2	17;17;17;16;16;9;9;2	15;15;15;14;14;7;8;2	Phosphatidylinositol transfer protein beta isoform	PITPNB	tr|A0A0A0MSW4|A0A0A0MSW4_HUMAN Phosphatidylinositol transfer protein beta isoform OS=Homo sapiens OX=9606 GN=PITPNB PE=1 SV=1;sp|P48739|PIPNB_HUMAN Phosphatidylinositol transfer protein beta isoform OS=Homo sapiens OX=9606 GN=PITPNB PE=1 SV=2;sp|P48739-3|P	8	17	17	15	1	9	5	10	2	10	12	2	1	8	3	3	4	7	11	1	9	5	10	2	10	12	2	1	8	3	3	4	7	11	1	7	5	9	2	8	12	2
A0A0A0MT09;Q38J66;Q561W4;Q12972-2;Q12972;Q6ICT4;Q12972-3	A0A0A0MT09;Q38J66;Q561W4;Q12972-2;Q12972;Q6ICT4;Q12972-3	2;2;2;2;2;1;1	2;2;2;2;2;1;1	2;2;2;2;2;1;1	Nuclear inhibitor of protein phosphatase 1;Activator of RNA decay	PPP1R8	tr|A0A0A0MT09|A0A0A0MT09_HUMAN Nuclear inhibitor of protein phosphatase 1 (Fragment) OS=Homo sapiens OX=9606 GN=PPP1R8 PE=1 SV=1;tr|Q38J66|Q38J66_HUMAN Protein phosphatase 1 regulatory subunit 8 testis splice variant (Fragment) OS=Homo sapiens OX=9606 GN=P	7	2	2	2	0	0	0	0	0	1	1	0	0	0	0	0	0	0	0	0	0	0	0	0	1	1	0	0	0	0	0	0	0	0	0	0	0	0	0	1	1	0
P51532-2;A0A2R8YGG3;P51532;P51532-4;P51532-3;P51532-5;A0A0A0MT49;B9EGQ8;Q9HBD4;A0A2R8Y4P4;A7E2E1;A0A2R8Y7S2;A0A2R8Y440;A0A2R8YFK5;A0A2R8Y7Y7;B4DSI8;A0A2R8YG32;A0A2R8Y6V2;A0A2R8Y523;A0A2R8Y7F3;B3KNW7;A0A2R8Y6N0;A0A2R8YF58;B4E0F1;A0A2R8YF80;A0A2R8Y526;A0A2R8Y4C5;Q59FZ6;K7EP28;A5D6X0;A0A2R8YGP5;A0A2R8Y5K3;K7EQF0;A0A2R8YDA1;F6VDE0;A0A0U1RR83;A0A0U1RRF5;A0A0U1RRD6;B4DSC8;A0A0U1RQU0;A0A0U1RR09;F6XE55;A…	P51532-2;A0A2R8YGG3;P51532;P51532-4;P51532-3;P51532-5;A0A0A0MT49;B9EGQ8;Q9HBD4;A0A2R8Y4P4;A7E2E1;A0A2R8Y7S2;A0A2R8Y440;A0A2R8YFK5;A0A2R8Y7Y7;B4DSI8;A0A2R8YG32;A0A2R8Y6V2;A0A2R8Y523;A0A2R8Y7F3;B3KNW7;A0A2R8Y6N0;A0A2R8YF58;B4E0F1;A0A2R8YF80;A0A2R8Y526	8;8;8;8;8;8;8;8;8;8;8;8;6;5;5;5;5;5;5;5;5;5;5;5;5;5;3;3;3;3;3;3;3;2;1;1;1;1;1;1;1;1;1;1;1;1;1;1;1;1;1;1;1;1;1;1;1;1;1	8;8;8;8;8;8;8;8;8;8;8;8;6;5;5;5;5;5;5;5;5;5;5;5;5;5;3;3;3;3;3;3;3;2;1;1;1;1;1;1;1;1;1;1;1;1;1;1;1;1;1;1;1;1;1;1;1;1;1	8;8;8;8;8;8;8;8;8;8;8;8;6;5;5;5;5;5;5;5;5;5;5;5;5;5;3;3;3;3;3;3;3;2;1;1;1;1;1;1;1;1;1;1;1;1;1;1;1;1;1;1;1;1;1;1;1;1;1	Transcription activator BRG1	SMARCA4	sp|P51532-2|SMCA4_HUMAN Isoform 2 of Transcription activator BRG1 OS=Homo sapiens OX=9606 GN=SMARCA4;tr|A0A2R8YGG3|A0A2R8YGG3_HUMAN Transcription activator BRG1 (Fragment) OS=Homo sapiens OX=9606 GN=SMARCA4 PE=1 SV=1;sp|P51532|SMCA4_HUMAN Transcription act	59	8	8	8	2	2	5	6	1	2	4	0	1	5	0	0	0	2	1	2	2	5	6	1	2	4	0	1	5	0	0	0	2	1	2	2	5	6	1	2	4	0
A0A0A0MT59;B4DXQ8;B3KWX6;Q53EY5;B3KX14;Q15014	A0A0A0MT59;B4DXQ8;B3KWX6;Q53EY5;B3KX14;Q15014	4;4;4;4;4;4	2;2;2;2;2;2	2;2;2;2;2;2	Mortality factor 4-like protein 2	MORF4L2	tr|A0A0A0MT59|A0A0A0MT59_HUMAN Mortality factor 4-like protein 2 OS=Homo sapiens OX=9606 GN=MORF4L2 PE=1 SV=1;tr|B4DXQ8|B4DXQ8_HUMAN cDNA FLJ52940, highly similar to Mortality factor 4-like protein 2 OS=Homo sapiens OX=9606 PE=2 SV=1;tr|B3KWX6|B3KWX6_HUMAN	6	4	2	2	0	0	1	1	0	0	4	0	0	2	0	0	0	0	0	0	0	1	1	0	0	2	0	0	2	0	0	0	0	0	0	0	1	1	0	0	2	0
A0A0A0MTB9;H0YAK8;P09455;A0A0A0MQT0;P09455-2;P09455-3	A0A0A0MTB9;H0YAK8;P09455;A0A0A0MQT0;P09455-2;P09455-3	10;10;10;9;9;9	10;10;10;9;9;9	10;10;10;9;9;9	Retinol-binding protein 1	RBP1	tr|A0A0A0MTB9|A0A0A0MTB9_HUMAN Retinol-binding protein 1 OS=Homo sapiens OX=9606 GN=RBP1 PE=1 SV=1;tr|H0YAK8|H0YAK8_HUMAN Retinol-binding protein 1 OS=Homo sapiens OX=9606 GN=RBP1 PE=1 SV=2;sp|P09455|RET1_HUMAN Retinol-binding protein 1 OS=Homo sapiens OX=	6	10	10	10	0	2	2	7	0	1	7	0	0	2	0	0	0	0	4	0	2	2	7	0	1	7	0	0	2	0	0	0	0	4	0	2	2	7	0	1	7	0
D6RDV0;D6RA37;A0A0A0MTC2;D6RIY7;Q13454-2;Q13454	D6RDV0;D6RA37;A0A0A0MTC2;D6RIY7;Q13454-2;Q13454	1;1;1;1;1;1	1;1;1;1;1;1	1;1;1;1;1;1	Tumor suppressor candidate 3	TUSC3	tr|D6RDV0|D6RDV0_HUMAN Tumor suppressor candidate 3 OS=Homo sapiens OX=9606 GN=TUSC3 PE=1 SV=1;tr|D6RA37|D6RA37_HUMAN Tumor suppressor candidate 3 OS=Homo sapiens OX=9606 GN=TUSC3 PE=1 SV=1;tr|A0A0A0MTC2|A0A0A0MTC2_HUMAN Tumor suppressor candidate 3 (Fragm	6	1	1	1	0	0	0	0	0	0	0	0	0	1	0	0	0	0	0	0	0	0	0	0	0	0	0	0	1	0	0	0	0	0	0	0	0	0	0	0	0	0
Q3LIE7;B7ZAV4;A0A0A0MTI1;Q15392-2;Q15392;A0A3B3IT58;A0A3B3IRV7;A0A3B3ISR5;B7Z546;A0A3B3ITT9;B7Z943;B7Z919	Q3LIE7;B7ZAV4;A0A0A0MTI1;Q15392-2;Q15392	3;3;3;3;3;1;1;1;1;1;1;1	3;3;3;3;3;1;1;1;1;1;1;1	3;3;3;3;3;1;1;1;1;1;1;1	Delta(24)-sterol reductase	Nbla03646;DHCR24	tr|Q3LIE7|Q3LIE7_HUMAN cDNA FLJ55321, highly similar to 24-dehydrocholesterol reductase OS=Homo sapiens OX=9606 GN=Nbla03646 PE=1 SV=1;tr|B7ZAV4|B7ZAV4_HUMAN cDNA, FLJ79318, highly similar to 24-dehydrocholesterol reductase OS=Homo sapiens OX=9606 PE=2 SV=	12	3	3	3	0	0	1	1	0	0	1	0	0	2	0	0	1	0	0	0	0	1	1	0	0	1	0	0	2	0	0	1	0	0	0	0	1	1	0	0	1	0
A0A0A0MTJ5;A2VCQ3;Q01973-3;Q01973;A1L4F5;Q01974	A0A0A0MTJ5;A2VCQ3;Q01973-3;Q01973	4;4;4;4;1;1	4;4;4;4;1;1	4;4;4;4;1;1	Tyrosine-protein kinase transmembrane receptor;Tyrosine-protein kinase transmembrane receptor ROR1	ROR1	tr|A0A0A0MTJ5|A0A0A0MTJ5_HUMAN Inactive tyrosine-protein kinase transmembrane receptor ROR1 OS=Homo sapiens OX=9606 GN=ROR1 PE=1 SV=1;tr|A2VCQ3|A2VCQ3_HUMAN ROR1 protein (Fragment) OS=Homo sapiens OX=9606 GN=ROR1 PE=2 SV=1;sp|Q01973-3|ROR1_HUMAN Isoform 3	6	4	4	4	1	1	2	1	0	2	2	0	2	2	0	0	1	1	4	1	1	2	1	0	2	2	0	2	2	0	0	1	1	4	1	1	2	1	0	2	2	0
A0A140VKB1;A0A0A0MTN0;Q13617;Q13617-2;B7Z1Y1;Q5T2B5;Q5T2B7	A0A140VKB1;A0A0A0MTN0;Q13617;Q13617-2;B7Z1Y1;Q5T2B5	8;8;8;8;7;7;3	8;8;8;8;7;7;3	8;8;8;8;7;7;3	Cullin-2	CUL2	tr|A0A140VKB1|A0A140VKB1_HUMAN Testis secretory sperm-binding protein Li 238E OS=Homo sapiens OX=9606 PE=2 SV=1;tr|A0A0A0MTN0|A0A0A0MTN0_HUMAN Cullin-2 OS=Homo sapiens OX=9606 GN=CUL2 PE=1 SV=1;sp|Q13617|CUL2_HUMAN Cullin-2 OS=Homo sapiens OX=9606 GN=CUL2	7	8	8	8	0	3	0	3	0	2	4	0	0	5	0	0	0	0	3	0	3	0	3	0	2	4	0	0	5	0	0	0	0	3	0	3	0	3	0	2	4	0
Q05BS8;A0A0A0MTP7;B4DZM2;B2RA91;F8VXG7;Q99590-2;Q99590	Q05BS8;A0A0A0MTP7;B4DZM2;B2RA91;F8VXG7;Q99590-2;Q99590	1;1;1;1;1;1;1	1;1;1;1;1;1;1	1;1;1;1;1;1;1	Protein SCAF11	SFRS2IP;SCAF11	tr|Q05BS8|Q05BS8_HUMAN SFRS2IP protein (Fragment) OS=Homo sapiens OX=9606 GN=SFRS2IP PE=2 SV=1;tr|A0A0A0MTP7|A0A0A0MTP7_HUMAN Protein SCAF11 OS=Homo sapiens OX=9606 GN=SCAF11 PE=1 SV=1;tr|B4DZM2|B4DZM2_HUMAN cDNA FLJ53255, highly similar to SFRS2-interacti	7	1	1	1	0	0	0	0	0	0	1	0	0	0	0	0	0	0	0	0	0	0	0	0	0	1	0	0	0	0	0	0	0	0	0	0	0	0	0	0	1	0
A0A0A0MTR2;Q8N543;Q8N543-2;B4E360;H3BR79;H3BUA6	A0A0A0MTR2;Q8N543;Q8N543-2;B4E360	5;5;4;3;2;2	5;5;4;3;2;2	5;5;4;3;2;2	Prolyl 3-hydroxylase OGFOD1	OGFOD1	tr|A0A0A0MTR2|A0A0A0MTR2_HUMAN Prolyl 3-hydroxylase OGFOD1 OS=Homo sapiens OX=9606 GN=OGFOD1 PE=1 SV=1;sp|Q8N543|OGFD1_HUMAN Prolyl 3-hydroxylase OGFOD1 OS=Homo sapiens OX=9606 GN=OGFOD1 PE=1 SV=1;sp|Q8N543-2|OGFD1_HUMAN Isoform 2 of Prolyl 3-hydroxylase O	6	5	5	5	0	2	0	1	0	3	4	0	0	1	0	0	0	0	2	0	2	0	1	0	3	4	0	0	1	0	0	0	0	2	0	2	0	1	0	3	4	0
B3KQS1;B3KNF4;A0A0A0N0M1;O43490-5;O43490-3;O43490-4;O43490-6;O43490-7;O43490-2;O43490;B0AZU8;D6RIF3;A0A0A0N0N1	B3KQS1;B3KNF4;A0A0A0N0M1;O43490-5;O43490-3;O43490-4;O43490-6;O43490-7;O43490-2;O43490	14;14;14;14;14;14;14;14;14;14;4;1;1	14;14;14;14;14;14;14;14;14;14;4;1;1	14;14;14;14;14;14;14;14;14;14;4;1;1	Prominin-1	CD133;PROM1	tr|B3KQS1|B3KQS1_HUMAN cDNA PSEC0102 fis, clone NT2RP2003127, highly similar to Prominin-1 OS=Homo sapiens OX=9606 PE=2 SV=1;tr|B3KNF4|B3KNF4_HUMAN cDNA FLJ14514 fis, clone NT2RM1000742, highly similar to Prominin-1 OS=Homo sapiens OX=9606 PE=2 SV=1;tr|A0A	13	14	14	14	1	8	5	1	2	9	11	6	1	7	6	1	5	0	11	1	8	5	1	2	9	11	6	1	7	6	1	5	0	11	1	8	5	1	2	9	11	6
F8WDD7;F8WCF6;A0A0A6YYG9;P59998;P59998-2;Q9H7Z5;P59998-3;H7C0A3;F8WE39;F8WDW3	F8WDD7;F8WCF6;A0A0A6YYG9;P59998;P59998-2;Q9H7Z5;P59998-3;H7C0A3	5;5;5;5;5;4;4;3;2;1	5;5;5;5;5;4;4;3;2;1	4;4;4;4;4;4;3;3;2;1	Actin-related protein 2/3 complex subunit 4	ARPC4;ARPC4-TTLL3	tr|F8WDD7|F8WDD7_HUMAN Actin-related protein 2/3 complex subunit 4 OS=Homo sapiens OX=9606 GN=ARPC4 PE=4 SV=1;tr|F8WCF6|F8WCF6_HUMAN Actin-related protein 2/3 complex subunit 4 OS=Homo sapiens OX=9606 GN=ARPC4-TTLL3 PE=3 SV=1;tr|A0A0A6YYG9|A0A0A6YYG9_HUMAN	10	5	5	4	0	3	3	5	1	4	3	2	2	3	2	2	1	2	4	0	3	3	5	1	4	3	2	2	3	2	2	1	2	4	0	2	2	4	1	3	2	1
A0A0A6YYH1;Q7Z6K5;Q7Z6K5-2	A0A0A6YYH1;Q7Z6K5;Q7Z6K5-2	2;2;2	2;2;2	2;2;2	Arpin	C15orf38-AP3S2;ARPIN	tr|A0A0A6YYH1|A0A0A6YYH1_HUMAN Protein C15orf38-AP3S2 OS=Homo sapiens OX=9606 GN=C15orf38-AP3S2 PE=4 SV=1;sp|Q7Z6K5|ARPIN_HUMAN Arpin OS=Homo sapiens OX=9606 GN=ARPIN PE=1 SV=1;sp|Q7Z6K5-2|ARPIN_HUMAN Isoform C15orf38-AP3S2 of Arpin OS=Homo sapiens OX=9606	3	2	2	2	0	0	0	0	0	0	2	0	0	1	0	0	0	0	0	0	0	0	0	0	0	2	0	0	1	0	0	0	0	0	0	0	0	0	0	0	2	0
B3KRR1;B3KSL5;Q96HJ9-2;A0A0A6YYJ8;Q9Y383-3;Q9Y383-2;Q9Y383;B8ZZ12	B3KRR1;B3KSL5;Q96HJ9-2;A0A0A6YYJ8;Q9Y383-3;Q9Y383-2;Q9Y383	6;6;6;6;6;6;6;1	6;6;6;6;6;6;6;1	2;2;2;2;2;2;2;0	Putative RNA-binding protein Luc7-like 2	LUC7L2	tr|B3KRR1|B3KRR1_HUMAN cDNA FLJ34725 fis, clone MESAN2005958, highly similar to RNA-binding protein Luc7-like 2 OS=Homo sapiens OX=9606 PE=2 SV=1;tr|B3KSL5|B3KSL5_HUMAN cDNA FLJ36545 fis, clone TRACH2006670, highly similar to RNA-binding protein Luc7-like	8	6	6	2	1	3	0	1	0	2	5	0	0	5	2	0	0	1	2	1	3	0	1	0	2	5	0	0	5	2	0	0	1	2	1	1	0	1	0	1	1	0
A0A0A7C8J0;M9P9U0;G1ENK8	A0A0A7C8J0;M9P9U0	7;7;3	1;1;1	1;1;1		HLA-C	tr|A0A0A7C8J0|A0A0A7C8J0_HUMAN MHC class I antigen (Fragment) OS=Homo sapiens OX=9606 GN=HLA-C PE=3 SV=1;tr|M9P9U0|M9P9U0_HUMAN MHC class I antigen (Fragment) OS=Homo sapiens OX=9606 GN=HLA-C PE=3 SV=1	3	7	1	1	0	2	4	3	0	3	4	0	0	3	0	0	1	0	3	0	0	0	0	0	0	1	0	0	1	0	0	0	0	1	0	0	0	0	0	0	1	0
Q5BLP1;Q5BLP0;Q5Y7D3;A0A0U5IHY9;A0A0U5PZE4;U3PXW0;A0A182ATZ1;A0A346XQV6;Q30096;Q30099;A0A1L5LC40;A0A0G4PZ00;A0A2P1CY18;A0A3S8TKN4;A0A0A8WJX4;A0A140T9S8;A0A4Y5ULI1;A0A5J6WET4;A0A5J6WHR0;A0A0U5KKN5;A0A0U5Q141;A0A0U5PUF3;A0A0S2C3G8;A0A140T8Z1;A0A2P1FZJ2;A0A3S8TKQ0;A0A140T9L5;B4DJG1;A0A2P1HA27;A0A3G2CJ10;A0A140T9T0;A0A0U5Q0F6;A0A0U5Q0N0;Q67AL8;Q67AL6;Q67AL7;B4DHT2;A0A173ADI5;A0A3G1YZN7;B4E328	Q5BLP1;Q5BLP0;Q5Y7D3;A0A0U5IHY9;A0A0U5PZE4;U3PXW0;A0A182ATZ1;A0A346XQV6;Q30096;Q30099;A0A1L5LC40;A0A0G4PZ00;A0A2P1CY18;A0A3S8TKN4;A0A0A8WJX4;A0A140T9S8;A0A4Y5ULI1;A0A5J6WET4;A0A5J6WHR0;A0A0U5KKN5;A0A0U5Q141;A0A0U5PUF3;A0A0S2C3G8;A0A140T8Z1;A0A2P1FZJ2;A0A3S8TKQ0;A0A140T9L5;B4DJG1;A0A2P1HA27;A0A3G2CJ10;A0A140T9T0;A0A0U5Q0F6;A0A0U5Q0N0;Q67AL8;Q67AL6;Q67AL7;B4DHT2;A0A173ADI5;A0A3G1YZN7;B4E328	1;1;1;1;1;1;1;1;1;1;1;1;1;1;1;1;1;1;1;1;1;1;1;1;1;1;1;1;1;1;1;1;1;1;1;1;1;1;1;1	1;1;1;1;1;1;1;1;1;1;1;1;1;1;1;1;1;1;1;1;1;1;1;1;1;1;1;1;1;1;1;1;1;1;1;1;1;1;1;1	1;1;1;1;1;1;1;1;1;1;1;1;1;1;1;1;1;1;1;1;1;1;1;1;1;1;1;1;1;1;1;1;1;1;1;1;1;1;1;1		HLA-DQB1;HLA-DQ-beta	tr|Q5BLP1|Q5BLP1_HUMAN MHC class II antigen (Fragment) OS=Homo sapiens OX=9606 GN=HLA-DQB1 PE=4 SV=1;tr|Q5BLP0|Q5BLP0_HUMAN MHC class II antigen (Fragment) OS=Homo sapiens OX=9606 GN=HLA-DQB1 PE=4 SV=1;tr|Q5Y7D3|Q5Y7D3_HUMAN HLA class II histocompatibility	40	1	1	1	0	0	0	0	0	0	0	0	0	1	0	0	0	0	0	0	0	0	0	0	0	0	0	0	1	0	0	0	0	0	0	0	0	0	0	0	0	0
[truncated: 2,663 more rows]
[truncated: 115 more columns]
